# Supplementary material for: Persistent Core Populations Shape the Microbiome Throughout the Water Column in the North Pacific Subtropical Gyre
Source: Front Microbiol. 2019 Oct 1;10:2273. doi: 10.3389/fmicb.2019.02273 (PMC6779783; doi:10.3389/fmicb.2019.02273)
Supplement: Supplementary file 1 [file Table_1.XLSX]

## Sheet: Suppl. Table 1
Supplementary Table 1: Samples/sequencing data used in this study
Sample ID	study	bioproject_accession	accession	Publication
HOT224-0025m	SRP092796	PRJNA352737	SRR5002342	Mende et al., Nature Methods, 2017
HOT224-0075m	SRP092796	PRJNA352737	SRR5002343	Mende et al., Nature Methods, 2017
HOT224-0200m	SRP092796	PRJNA352737	SRR5002400	Mende et al., Nature Methods, 2017
HOT224-0500m	SRP092796	PRJNA352737	SRR5002355	Mende et al., Nature Methods, 2017
HOT224-0770m	SRP092796	PRJNA352737	SRR5002372	Mende et al., Nature Methods, 2017
HOT224-1000m	SRP092796	PRJNA352737	SRR5002344	Mende et al., Nature Methods, 2017
HOT225-0025m	SRP092796	PRJNA352737	SRR5002406	Mende et al., Nature Methods, 2017
HOT225-0075m	SRP092796	PRJNA352737	SRR5002341	Mende et al., Nature Methods, 2017
HOT225-0125m	SRP092796	PRJNA352737	SRR5002322	Mende et al., Nature Methods, 2017
HOT225-0200m	SRP092796	PRJNA352737	SRR5002363	Mende et al., Nature Methods, 2017
HOT225-0500m	SRP092796	PRJNA352737	SRR5002385	Mende et al., Nature Methods, 2017
HOT225-0770m	SRP092796	PRJNA352737	SRR5002359	Mende et al., Nature Methods, 2017
HOT225-1000m	SRP092796	PRJNA352737	SRR5002380	Mende et al., Nature Methods, 2017
HOT226-0025m	SRP092796	PRJNA352737	SRR5002402	Mende et al., Nature Methods, 2017
HOT226-0075m	SRP092796	PRJNA352737	SRR5002334	Mende et al., Nature Methods, 2017
HOT226-0200m	SRP092796	PRJNA352737	SRR5002395	Mende et al., Nature Methods, 2017
HOT226-0500m	SRP092796	PRJNA352737	SRR5002361	Mende et al., Nature Methods, 2017
HOT226-0770m	SRP092796	PRJNA352737	SRR5002390	Mende et al., Nature Methods, 2017
HOT226-1000m	SRP092796	PRJNA352737	SRR5002316	Mende et al., Nature Methods, 2017
HOT227-0025m	SRP092796	PRJNA352737	SRR5002319	Mende et al., Nature Methods, 2017
HOT227-0075m	SRP092796	PRJNA352737	SRR5002310	Mende et al., Nature Methods, 2017
HOT227-0770m	SRP092796	PRJNA352737	SRR5002377	Mende et al., Nature Methods, 2017
HOT229-0025m	SRP092796	PRJNA352737	SRR5002309; SRR5002396	Mende et al., Nature Methods, 2017
HOT229-0125m	SRP092796	PRJNA352737	SRR5002362	Mende et al., Nature Methods, 2017
HOT229-0200m	SRP092796	PRJNA352737	SRR5002404	Mende et al., Nature Methods, 2017
HOT229-0500m	SRP092796	PRJNA352737	SRR5002401; SRR5002388l; SRR5002349	Mende et al., Nature Methods, 2017
HOT229-0770m	SRP092796	PRJNA352737	SRR5002328	Mende et al., Nature Methods, 2017
HOT229-1000m	SRP092796	PRJNA352737	SRR5002408	Mende et al., Nature Methods, 2017
HOT231-0025m	SRP092796	PRJNA352737	SRR5002315; SRR5002350	Mende et al., Nature Methods, 2017
HOT231-0075m	SRP092796	PRJNA352737	SRR5002405	Mende et al., Nature Methods, 2017
HOT231-0125m	SRP092796	PRJNA352737	SRR5002335; SRR5002351	Mende et al., Nature Methods, 2017
HOT231-0200m	SRP092796	PRJNA352737	SRR5002378	Mende et al., Nature Methods, 2017
HOT231-0500m	SRP092796	PRJNA352737	SRR5002314	Mende et al., Nature Methods, 2017
HOT231-0770m	SRP092796	PRJNA352737	SRR5002332	Mende et al., Nature Methods, 2017
HOT231-1000m	SRP092796	PRJNA352737	SRR5002394	Mende et al., Nature Methods, 2017
HOT232-0025m	SRP092796	PRJNA352737	SRR5002333	Mende et al., Nature Methods, 2017
HOT232-0075m	SRP092796	PRJNA352737	SRR5002338	Mende et al., Nature Methods, 2017
HOT232-0125m	SRP092796	PRJNA352737	SRR5002358	Mende et al., Nature Methods, 2017
HOT232-0200m	SRP092796	PRJNA352737	SRR5002379	Mende et al., Nature Methods, 2017
HOT232-0500m	SRP092796	PRJNA352737	SRR5002345; SRR5002393; SRR5002393	Mende et al., Nature Methods, 2017
HOT232-0770m	SRP092796	PRJNA352737	SRR5002308	Mende et al., Nature Methods, 2017
HOT232-1000m	SRP092796	PRJNA352737	SRR5002320	Mende et al., Nature Methods, 2017
HOT233-0025m	SRP092796	PRJNA352737	SRR5002375; SRR5002382	Mende et al., Nature Methods, 2017
HOT233-0075m	SRP092796	PRJNA352737	SRR5002353	Mende et al., Nature Methods, 2017
HOT233-0200m	SRP092796	PRJNA352737	SRR5002352	Mende et al., Nature Methods, 2017
HOT233-0500m	SRP092796	PRJNA352737	SRR5002368; SRR5002409	Mende et al., Nature Methods, 2017
HOT233-0770m	SRP092796	PRJNA352737	SRR5002325	Mende et al., Nature Methods, 2017
HOT233-1000m	SRP092796	PRJNA352737	SRR5002370	Mende et al., Nature Methods, 2017
HOT234-0025m	SRP092796	PRJNA352737	SRR5002366; SRR5002411	Mende et al., Nature Methods, 2017
HOT234-0075m	SRP092796	PRJNA352737	SRR5002318; SRR5002392	Mende et al., Nature Methods, 2017
HOT234-0125m	SRP092796	PRJNA352737	SRR5002357	Mende et al., Nature Methods, 2017
HOT234-0200m	SRP092796	PRJNA352737	SRR5002383; SRR5002407	Mende et al., Nature Methods, 2017
HOT234-0500m	SRP092796	PRJNA352737	SRR5002340	Mende et al., Nature Methods, 2017
HOT234-0770m	SRP092796	PRJNA352737	SRR5002339	Mende et al., Nature Methods, 2017
HOT234-1000m	SRP092796	PRJNA352737	SRR5002389	Mende et al., Nature Methods, 2017
HOT236-0025m	SRP092796	PRJNA352737	SRR5002311	Mende et al., Nature Methods, 2017
HOT236-0075m	SRP092796	PRJNA352737	SRR5002347	Mende et al., Nature Methods, 2017
HOT236-0125m	SRP092796	PRJNA352737	SRR5002373	Mende et al., Nature Methods, 2017
HOT236-0200m	SRP092796	PRJNA352737	SRR5002346	Mende et al., Nature Methods, 2017
HOT236-0500m	SRP092796	PRJNA352737	SRR5002348; SRR5002313	Mende et al., Nature Methods, 2017
HOT236-0770m	SRP092796	PRJNA352737	SRR5002369	Mende et al., Nature Methods, 2017
HOT236-1000m	SRP092796	PRJNA352737	SRR5002321	Mende et al., Nature Methods, 2017
HOT237-0025m	SRP092796	PRJNA352737	SRR5002374; SRR5002398	Mende et al., Nature Methods, 2017
HOT237-0075m	SRP092796	PRJNA352737	SRR5002326; SRR5002317	Mende et al., Nature Methods, 2017
HOT237-0125m	SRP092796	PRJNA352737	SRR5002364	Mende et al., Nature Methods, 2017
HOT237-0200m	SRP092796	PRJNA352737	SRR5002384	Mende et al., Nature Methods, 2017
HOT237-0500m	SRP092796	PRJNA352737	SRR5002414; SRR5002356; SRR5002391; SRR5002413	Mende et al., Nature Methods, 2017
HOT237-0770m	SRP092796	PRJNA352737	SRR5002323; SRR5002327	Mende et al., Nature Methods, 2017
HOT237-1000m	SRP092796	PRJNA352737	SRR5002360; SRR5002312	Mende et al., Nature Methods, 2017
HOT238-0025m	SRP092796	PRJNA352737	SRR5002336	Mende et al., Nature Methods, 2017
HOT238-0075m	SRP092796	PRJNA352737	SRR5002330	Mende et al., Nature Methods, 2017
HOT238-0125m	SRP092796	PRJNA352737	SRR5002403	Mende et al., Nature Methods, 2017
HOT238-0200m	SRP092796	PRJNA352737	SRR5002329	Mende et al., Nature Methods, 2017
HOT238-0500m	SRP092796	PRJNA352737	SRR5002324; SRR5002399	Mende et al., Nature Methods, 2017
HOT238-0770m	SRP092796	PRJNA352737	SRR5002397	Mende et al., Nature Methods, 2017
HOT238-1000m	SRP092796	PRJNA352737	SRR5002331;SRR5002367	Mende et al., Nature Methods, 2017
