# Supplementary material for: Persistent Core Populations Shape the Microbiome Throughout the Water Column in the North Pacific Subtropical Gyre
Source: Front Microbiol. 2019 Oct 1;10:2273. doi: 10.3389/fmicb.2019.02273 (PMC6779783; doi:10.3389/fmicb.2019.02273)
Supplement: Supplementary file 2 [file Table_2.XLSX]

## Sheet: Suppl. Table 2
Supplementary Table 22: COG0012 and 16S rRNA gene universality and uniqueness in draft genomes
		as percentage
# of Genomes (total)	25038
# of genomes with COG0012	24812	0.990974
# of genomes with COG0012 in single copy	24594	0.982267
# of genomes with 16S	14123	0.564063
# of genomes with 16S in single copy	7022	0.280454
