# Supplementary material for: Persistent Core Populations Shape the Microbiome Throughout the Water Column in the North Pacific Subtropical Gyre
Source: Front Microbiol. 2019 Oct 1;10:2273. doi: 10.3389/fmicb.2019.02273 (PMC6779783; doi:10.3389/fmicb.2019.02273)
Supplement: Supplementary file 4 [file Table_4.xlsx]

## Sheet: Suppl. Table 4
Supplementary Table 4: Taxononomic annotation of ALOHA mOTUs
mOTU	Clade Annotation	Phylum Annotation	Included reference genomes (NCBI Taxonomy ID. NCBI Project ID)	Included reference genomes (NCBI Taxonomy Names)	mOTU representative gene name	mOTU representative protein sequence	mOTU representative gene sequence
Cluster220.COG0012	High-Light Prochlorococcus	Cyanobacteria	146891.PRJNA13548	Prochlorococcus marinus str. AS9601	HOT234_2_0075m_rep_c41286_8	MLKAGIIGLPNVGKSTLFNALVENAKAQAANFPFCTIEPNKGIVSVPDQRLQELGNLSSSQNIIPTKIEFVDIAGLVKGASKGEGLGNKFLSNIREVDAIVHVVRCFEDSDVIHVSGKVDPLDDIEIINLELNLADLSQLQKRRERIKKQVRTSKEAAKEDTLLEKIEEELEKGLSVRSISLSEEENLMIKQLGFLTAKPIIYATNLNENDLAEGNDFSSKVQSFASNENTECIKISAQVESELIELEPEDKKDYLIGLGVEEGGLSSLIRSTYKLLGLKTYFTTGEKETKAWTIKDGMTAPQAAGVIHTDFEKGFIRAQTISYQNLIDSGSIANAKNKGLLRSEGKEYIVNEGDVMEFLFNVRKSEKDSVRTTYFF	ATGTTAAAAGCAGGTATTATTGGATTACCAAATGTTGGAAAATCAACTTTATTTAACGCACTTGTAGAAAATGCTAAAGCCCAAGCGGCTAATTTCCCTTTTTGTACTATTGAACCTAATAAAGGTATAGTTTCAGTTCCAGATCAAAGGTTGCAAGAGTTAGGTAATTTAAGTTCTAGCCAAAATATTATCCCAACAAAAATTGAATTTGTAGATATCGCAGGACTAGTGAAAGGAGCTAGTAAAGGCGAAGGTTTGGGAAATAAATTTTTATCAAATATTAGGGAGGTTGATGCAATAGTTCATGTTGTTAGGTGTTTTGAAGATAGTGATGTAATTCATGTTTCTGGAAAGGTAGATCCCTTGGATGACATTGAGATAATTAATCTGGAATTGAAT…
Cluster64.COG0012	High-Light Prochlorococcus	Cyanobacteria	NA	NA	HOT237_2_0075m_rep_c217226_1	MLKAGIIGLPNVGKSPLFNALVENAKAQAANFPFCTIEPNKGIVSVPDQRLQELSNLSSSQNIIPTKIEFVDIAGLVKGASKGEGLGNKFLSNIREVDAIVHVVRCFEDSDVIHVSGKVDPLDDIEIINLELNLADLSQLQKRRERIKKQVRTSKEAAKEDNLLEKIEEKLQKGLSVRSISLSEEENLIIKQLGFLTAKPIIYATNLNENDLAEGNDFSSKVKSFASNENTECINISAQVESELIELENHPYFLACQYHPEFLSRPGKPHPLFKGLIKASQDKLTQSN	ATGTTAAAAGCCGGTATTATTGGATTACCAAATGTTGGAAAATCACCTTTATTTAATGCACTTGTAGAAAATGCTAAAGCTCAAGCGGCTAATTTTCCCTTTTGCACTATAGAACCTAATAAAGGCATAGTTTCAGTCCCAGATCAAAGGTTGCAAGAGTTAAGTAATTTAAGTTCTAGCCAAAATATTATCCCAACAAAAATTGAATTTGTAGATATCGCAGGACTAGTAAAAGGAGCTAGTAAAGGTGAAGGTTTGGGAAATAAATTTTTATCAAATATTAGAGAGGTTGATGCAATAGTTCATGTCGTAAGGTGCTTTGAAGATAGTGATGTAATTCATGTTTCTGGAAAGGTAGATCCTTTGGATGACATTGAGATAATTAATCTGGAATTGAAT…
Cluster94.COG0012	High-Light Prochlorococcus	Cyanobacteria	167548.PRJNA246696	Prochlorococcus marinus str. MIT 9314	HOT236_1_0075m_rep_c266523_2	MLKAGIIGLPNVGKSTLFKALVENAKAQAANFPFCTIEPNKGIVSVPDQRLQELGNLSSSQNIIPTKIEFVDIAGLVKGASKGEGLGNKFLSNIREVDAIVHVVRCFEDNDVIHVSGKVDPLDDIEIINLELNLSDLSQLQKRRERIKKQVRTSKEAAKEDTLLEKIEEELEKGLSVRSISLNEEENLIIKLLGFLTAIPIIYATNLNENDLAKGNDFSAKVQSFASNENTECIKISAQVESELIELEPEDKKDYLIGLGVEEGGLSSLIRSTYKLLGLKTYFTTGEKETKAWTIKNGMTAPQAAGVIHTDFEKGFIRAQTISYQNLIDSGSIANAKTRGLLRSEGKEYIVNEGDVMEFLFNDL	ATGTTAAAAGCAGGTATTATTGGATTACCAAATGTTGGAAAATCAACTTTATTTAAAGCACTTGTAGAAAATGCTAAGGCCCAAGCGGCTAATTTTCCCTTTTGTACTATAGAACCTAATAAAGGCATAGTTTCAGTTCCAGATCAAAGGTTGCAAGAGTTAGGTAATTTAAGTTCTAGCCAAAATATTATCCCAACAAAAATTGAATTTGTAGATATCGCAGGACTAGTAAAAGGAGCTAGTAAAGGAGAAGGTTTGGGAAATAAATTTTTATCTAATATTAGGGAGGTTGATGCAATAGTTCATGTTGTAAGGTGCTTTGAAGATAATGATGTAATTCATGTTTCTGGAAAGGTAGATCCCTTGGATGACATTGAGATAATTAACCTGGAATTGAAT…
Cluster39.COG0012	High-Light Prochlorococcus	Cyanobacteria	NA	NA	HOT227_1_0025m_rep_c131742_1	MLKAGIIGLPNVGKSTLFNALVENAKAQAANFPFCTIEPNKGIVSVPDQRLQELGNLSSSQNIIPTKIEFVDIAGLVKGASKGEGLGNKFLSNIREVDAIVHVVRCFEDSNVIHVSGKVDPLDDIEIINLELNLADLSQLQKRRERIKKQVRTSKEAAKEDTLLKKIEEELEKGLSVRSINFRNLGLKKSFNVLLTLVERLFQNIFLRIDHGAEALLSKKKIIIKTNRFRTLYPSKSLNVIVNTLSICFICIAIFLRKLYGAL	ATGTTAAAAGCAGGTATTATTGGATTACCAAATGTTGGAAAATCAACTCTATTTAATGCACTTGTAGAAAATGCTAAGGCCCAAGCTGCTAATTTCCCCTTTTGTACTATAGAACCTAATAAAGGCATAGTTTCAGTCCCAGATCAAAGGTTGCAAGAGTTAGGTAATTTAAGTTCTAGCCAAAATATTATCCCAACAAAAATTGAATTTGTTGATATCGCAGGACTAGTAAAAGGAGCTAGTAAAGGCGAAGGTTTGGGAAATAAATTTTTATCAAATATTAGGGAGGTTGATGCAATAGTTCATGTTGTAAGGTGCTTTGAAGATAGTAATGTAATTCATGTTTCTGGAAAGGTAGATCCCCTGGATGACATTGAGATAATTAATCTGGAATTGAAT…
Cluster252.COG0012	High-Light Prochlorococcus	Cyanobacteria	NA	NA	HOT225_1_0075m_rep_c244470_1	MNLADLSQLQKRRERIKKQVRTSKEAAKEDTLLEKIEEELEKGLSVRSISLSEEENLIIKQLGFLTAKPIIYATNLNENDLAEGNDFSSKVQSFAGNENTECIKISAQVESELIELEPEDKKDYLMGLGVEEGGLSSLIRSTYKLLGLKTYFTTGEKETKAWTIKDGMTAPQAAGVIHTDFEKGFIRAQTISYQKLNKFLLFGRHFFQSLKKTIMYCFP	TTGAATTTAGCTGATTTATCTCAACTCCAAAAAAGAAGAGAAAGAATTAAAAAACAGGTTAGAACTAGTAAAGAGGCAGCAAAAGAAGACACCTTACTAGAAAAAATTGAAGAAGAGCTAGAGAAAGGACTTTCAGTTAGATCAATATCTTTAAGTGAAGAAGAAAATTTAATAATTAAACAATTAGGCTTCCTTACTGCTAAACCAATTATTTACGCAACAAATTTAAATGAAAATGATTTAGCTGAAGGAAATGATTTCTCTTCAAAAGTTCAGAGTTTTGCAGGCAATGAAAATACAGAATGTATAAAGATATCAGCGCAAGTAGAATCGGAATTAATAGAGTTAGAACCCGAAGATAAAAAAGACTATCTTATGGGATTGGGAGTAGAAGAAGGA…
Cluster323.COG0012	Unannotated	Alpha-Proteobacteria	NA	NA	HOT232_1_0025m_rep_c110311_3	MGLPPRLFPDNFLRNSCSFFLSPKLLSSKLSNSYKILKIEEFASNEIDFVNSLNLISLKPTMYICNVDEESIHTGNELSKKVIEFAKKNNHSVVLISASIEAQIAELDNEEEKLEFLKELNLDQTTLNKVIKSGYELLGLINYFTCGPKETRSWTIKKETLAPQAAGKIHTDFEKGFIRAETVSYGDYIENNGDAGSRDSGKLRQEGKDYIVKDGDVMNFLFNV	TTGGGCCTTCCTCCCAGATTATTTCCAGATAATTTTCTGCGTAATAGTTGTTCTTTTTTTCTTTCACCTAAACTTTTGTCTTCTAAATTATCTAATTCATATAAAATCTTAAAAATTGAGGAATTTGCTAGTAATGAAATTGACTTTGTAAATAGTCTTAACTTAATTAGTCTAAAGCCAACTATGTACATATGTAATGTAGATGAAGAATCGATTCATACTGGAAACGAATTATCAAAAAAAGTCATCGAGTTTGCTAAAAAAAATAATCATTCTGTAGTTTTAATCTCTGCATCAATAGAAGCACAAATAGCAGAATTAGATAATGAAGAAGAAAAACTTGAATTTCTAAAAGAACTTAATTTAGATCAAACAACATTGAATAAGGTTATAAAATCA…
Cluster198.COG0012	High-Light Prochlorococcus	Cyanobacteria	NA	NA	HOT225_1_0075m_rep_c165840_1	MKYLDLEDKKCDLKNWEQLIHNLRNPGAPIKVALVGKYIELGDAYLSVVEALRHACIENKALLDLHWVSAEMIEKDSAETYLNEVDAIVHVVRCFEDSDVIHVSGKVDPLGDIEIINLELNLADLSQLQKRRERIKKQDRTSKDAAKEDNLLEKIEEELQKGLSVRSISLSEEENLIIKQLGFLTAKPIIYATNLNENDLAEGNDFSSKVKSFASNENTECIKISAQVESELIELEPEDKKDYLMGLGVEEGGLSSLIRSTYKLLGLKTYFTTGEKETKAWTIKDGMTAPQAAGVIHTDFEKGFIRAQTISYQNLIDSGSIANAKTKGLLRSEGKEYIVNEGDVMEFLFNV	TTGAAGTATTTAGACCTTGAAGATAAAAAATGTGATTTGAAAAATTGGGAGCAACTTATACACAACCTAAGAAATCCTGGAGCTCCAATCAAAGTTGCTTTAGTAGGTAAATACATTGAACTTGGAGATGCATATTTATCCGTTGTTGAAGCTTTAAGACATGCATGCATTGAGAACAAGGCTTTATTGGATTTACATTGGGTAAGCGCTGAAATGATAGAAAAAGATTCAGCAGAAACTTACTTAAATGAAGTTGATGCAATAGTTCATGTTGTAAGGTGTTTTGAAGATAGTGATGTAATTCACGTTTCTGGGAAGGTAGATCCCTTGGGTGATATTGAGATAATTAATCTTGAATTGAATTTAGCTGATTTATCACAACTCCAAAAAAGAAGAGAA…
Cluster5524.COG0012	SAR11	Alpha-Proteobacteria	NA	NA	HOT234_3_0025m_rep_c220796_5	MSFKCGIVGLPNVGKSTLFNALTNSNKAQAANFPFCTIDPNIGVVSVPDYRLENLAKISKSKKIIPTTISFVDIAGLVKGASKGEGLGNKFLSHIREVDAVIHMIRCFDSSDIQNVNPTVDPVRDLEIIETEMKLADLESIQKRLEKNNKKNIDEDQIKILQSCLDLINNDQDLASLKSEFTKKQLNLSGLLSLKPKYTIKTEGEKGGIIFPGGRYKALKNKKLKVDSYGCGDSFAAGILYGMASKWDIDKSLNLAKVMGRDASEFFGPYANSDEK	ATGAGTTTCAAGTGTGGGATTGTTGGTTTGCCAAACGTAGGTAAATCTACTCTCTTCAATGCATTAACCAATTCAAATAAAGCTCAAGCAGCTAACTTTCCATTCTGTACAATTGATCCAAATATTGGTGTAGTTAGTGTGCCTGATTATAGATTAGAAAATTTAGCCAAAATTTCTAAATCAAAAAAAATTATACCTACTACTATTTCTTTTGTTGACATAGCCGGTCTTGTAAAAGGTGCATCTAAAGGTGAAGGTTTAGGAAATAAATTTTTATCTCATATCAGAGAAGTAGATGCTGTAATACATATGATTAGATGTTTTGACTCTAGTGATATTCAAAATGTAAATCCTACAGTTGATCCTGTTAGAGATCTTGAAATAATTGAGACAGAAATG…
Cluster80.COG0012	High-Light Prochlorococcus	Cyanobacteria	NA	NA	HOT234_1_0075m_rep_c231806_1	MLKAGIIGLPNVGKSTLFNALVENAKAQAANFPFCTIEPNKGIVSVPDQRLQELGDLSSSQNIIPTKIEFVDIAGLVKGASKGEGLGNKFLSNIWEVDAIVHVVRCFEDSDVIHVSGKVDPLDDIEIINLELNLADLSQLQKRRERIKKQVRTSKEAAKEDTLLEKIEEELEKGLSVRSISLSEEENLKIKQLGYLTAKPIIYATNLNEIDLFPLDLFLSGWLTTAITSCLDLIKILRLGIEYSGVPQNIILTRHQLLIIHLPIYVEKFHLLLPPGLIQYLLYFSKDI	ATGTTAAAAGCCGGTATTATTGGTTTACCAAATGTTGGTAAATCAACTTTATTTAATGCACTTGTAGAAAATGCTAAAGCTCAAGCGGCTAATTTCCCCTTTTGTACTATAGAACCTAATAAAGGCATAGTTTCCGTCCCAGATCAAAGGTTACAAGAGTTAGGTGATTTAAGTTCTAGCCAAAATATTATCCCAACAAAAATTGAATTTGTAGATATCGCAGGACTAGTAAAAGGAGCCAGTAAAGGCGAAGGGTTGGGAAATAAATTTTTATCAAACATTTGGGAGGTTGATGCCATAGTACATGTTGTAAGGTGCTTTGAAGATAGTGATGTAATTCATGTATCTGGGAAGGTGGATCCCTTGGATGACATTGAGATAATTAATCTGGAATTGAAT…
Cluster5151.COG0012	SAR11	Alpha-Proteobacteria	NA	NA	HOT225_1_0025m_rep_c15619_4	MLIKFASKTPAASHGLNIADKICGLLSTKPKLYVCNVDEDSIEKGNNYTKEFIETFGEDNTLIISADIENQINDLVDKNEKKNFMEMLNIKETGLNNLIKKGYNLLSLETFFTSGPEESRAWTITKNCTAPKAAGEIHTDFEKGFIRAETISYDDFIKNEGWAKSKENGKMRLEGKDYIVKDGDVLNFRFNT	TTGCTAATAAAATTTGCTTCGAAAACTCCTGCTGCATCACATGGCCTTAATATCGCAGATAAAATATGTGGTTTATTATCAACTAAACCAAAGCTTTATGTGTGCAATGTTGATGAAGATAGTATCGAAAAAGGAAATAATTACACAAAGGAATTTATAGAAACATTTGGTGAAGATAACACGTTAATAATATCTGCTGATATAGAAAATCAAATTAATGATTTAGTTGATAAAAATGAAAAGAAAAATTTTATGGAAATGCTTAATATTAAGGAAACTGGTCTAAATAATTTGATTAAGAAAGGTTACAATTTGCTATCTTTAGAGACCTTTTTTACATCTGGTCCAGAAGAATCGCGAGCATGGACTATAACAAAAAATTGTACAGCACCTAAGGCA…
Cluster364.COG0012	SAR11	Alpha-Proteobacteria	NA	NA	HOT231_1_0075m_rep_c54667_3	MKEYAILLIHGFGASTDHWRFNNPILSSKYEVHAMDLLGFGKSPKPQDVEYSGSLWKDQVVAYVKEKIKKPTIVVGNSLGCYAALAAGAELNELNAGVILLNAAGYFSQEKTIKKKMLQTSIETVAGIFLKNNVLQRLIFENMRNPKNIKKTLNQVYVNKKNVDIEELKLLQTAQKIIDEDGDLTLITNEFDEKLLKNSGLLSTKPKLYVCNVDEESIKSGNKYTEDFIKKFDEKNTLVISADIENQINQLEDENEKKNYMKMINMSETGLNSLIRKGYELLSLQTFFTSGPEETRAWTITKQSTAPNAAGEIHSDFEKGFIRAETIAYEDFLNNQGWLKSKEAGKMRLEGKDYIVKDGDILNFRFNT	TTGAAAGAATATGCCATTTTACTAATTCATGGTTTCGGTGCTTCTACGGATCATTGGAGATTCAATAACCCTATTTTGAGTAGCAAATATGAAGTACATGCGATGGATCTTCTCGGTTTTGGAAAAAGTCCTAAACCCCAAGATGTTGAATACTCAGGATCTTTATGGAAGGATCAGGTTGTAGCTTATGTAAAAGAGAAAATAAAAAAACCTACTATTGTTGTTGGAAATTCATTAGGTTGTTATGCCGCATTAGCAGCTGGTGCTGAATTAAATGAGTTAAACGCAGGAGTGATCTTACTTAATGCTGCTGGATATTTTAGTCAAGAAAAAACTATCAAAAAGAAAATGTTGCAAACTTCAATTGAAACAGTTGCCGGTATATTTTTGAAAAATAAT…
Cluster322.COG0012	Unannotated	Alpha-Proteobacteria	NA	NA	HOT224_1_0025m_rep_c31018_7	MGFKCGIVGLPNVGKSTLFNALTQSNKAEAANYPFATIEPNIGRVAVPDDRLDKLAIIGKSEKIIPSFMDFVDIAGLVKGASQGEGLGNKFLGHVREVDAIAHVVRCFEDTNITHVSSKIDPLDDIETINLELQLADLESLNNKKTSLEKKLKANDKEAKDQFDIINKILQMLDANSILKIDEFASNEIDFVNSLNLISLKPTMYICNVDEESIHTGNELSKKVIEFAKKNNHSVVLISASIEAQIAELDNEEEKLEFLKELNLDQTTLNKVIKSGYELLGLINYFTCGPKETRSWTIKKETLAPQAAGKIHTDFEKGFIRAETVSYDDYIENNGDAGSRDSGKLRQEGKDYIVKDGDVMNFLFNV	ATGGGATTTAAGTGTGGGATAGTTGGATTACCAAATGTTGGTAAATCCACTTTATTCAATGCGCTTACCCAATCAAATAAAGCGGAAGCTGCAAATTATCCATTTGCAACTATAGAACCAAATATAGGAAGAGTTGCAGTGCCCGATGACAGATTAGACAAACTTGCAATCATTGGAAAGAGTGAAAAAATAATTCCTTCTTTTATGGATTTTGTTGATATTGCAGGATTAGTAAAGGGAGCTTCACAAGGAGAAGGTTTAGGAAATAAATTTTTAGGACATGTTAGGGAAGTTGATGCAATAGCACATGTTGTTAGATGCTTTGAAGATACTAACATTACTCATGTATCATCAAAAATTGATCCACTAGATGATATTGAAACAATAAATTTAGAATTA…
Cluster45.COG0012	High-Light Prochlorococcus	Cyanobacteria	NA	NA	HOT237_2_0075m_rep_c290722_2	MNLTLLATEGFGLNFNLFETNILNWAVVVFGLYKFLPGFLGKMLQKRRERIKKQVRTSKEAAKEDTLLEKIEEELEKGLSVRSISLSEEENLIIKQLGFLTAKPIIYATNLNENDLSKGNDFSSKVQSFASSENTECIKISAQVESELVDLEPEDKKDYLMGLGVEEGGLSSLIRSTYKLLGLKTYFTTGEKETKAWTIKDGMTAPQAAGVIHTDFEKGFIRAQTISYQNLIDSGSIANAKTKGLLRSEGKEYIVNEGDVMEFLFNV	ATGAATTTAACTCTTTTAGCTACAGAAGGTTTTGGATTGAATTTCAATTTATTTGAAACTAATATCCTTAATTGGGCTGTAGTGGTTTTCGGCCTTTATAAATTTTTGCCAGGTTTCCTAGGTAAGATGCTTCAAAAAAGAAGAGAAAGAATTAAAAAACAGGTAAGAACTAGTAAAGAGGCAGCAAAAGAAGACACCTTACTAGAAAAAATTGAAGAAGAGCTAGAGAAAGGACTTTCAGTTAGATCAATATCTTTAAGTGAAGAAGAAAATTTAATAATTAAGCAATTAGGCTTCCTTACTGCAAAACCAATTATTTACGCAACAAATTTAAATGAAAATGATTTATCTAAAGGTAATGATTTTTCATCAAAAGTGCAGAGTTTTGCAAGTAGTGAA…
Cluster71.COG0012	High-Light Prochlorococcus	Cyanobacteria	74545.PRJNA246696	Prochlorococcus marinus str. MIT 9302	HOT224_1_0025m_rep_c128060_2	MLKAGIIGLPNVGKSTLFNALVENAKAQAANFPFCTIEPNKGIVSVPDQRLQELGDLSSSQNIIPTKIEFVDIAGLVKGASKGEGLGNKFLSNIREVDAIVHVVRCFEDSDVIHVSGKVDPLDDIEIINLELNLADLSQLQKRRERIKKQVRTSKEAAKEDNLLEKIEEELQKGLSVRSISLSEEENLIIKQLGFLTAKPIIYATNLNENDLAEGNDFSSKVQGFANSESTECIKISAQVESELIELETEDKKDYLMGLGVEEGGLSSLIRSTYKLLGLKTYFTTGEKETKAWTIKDGMTAPQAAGVIHTDFEKGFIRAQTISYQNLIDSGSIANAKNKGLLRSEGKEYVVNEGDVMEFLFNV	ATGTTAAAAGCCGGTATTATTGGATTACCAAATGTTGGAAAATCAACTTTATTTAATGCACTTGTAGAAAATGCTAAAGCTCAAGCGGCTAATTTCCCCTTTTGTACTATAGAACCTAATAAAGGTATAGTTTCCGTCCCAGATCAAAGGTTACAAGAGTTAGGTGATTTAAGTTCTAGCCAAAATATTATCCCAACAAAAATTGAATTTGTAGATATAGCAGGACTAGTAAAAGGAGCCAGTAAAGGTGAGGGTTTGGGAAATAAATTTTTATCAAATATTAGGGAGGTTGATGCAATAGTTCATGTTGTGAGGTGCTTTGAAGATAGTGATGTAATTCATGTTTCAGGTAAGGTAGATCCCTTGGATGACATTGAGATAATTAATCTGGAATTGAAT…
Cluster215.COG0012	High-Light Prochlorococcus	Cyanobacteria	NA	NA	HOT227_1_0025m_rep_c148757_1	MFFQMLKAGIIGLPNVGKSTIFNAHEENAKAQAANFPFCTIEPNKGIVSVPDQRLQELGNLSSSQNIIPTKIEFVDIAGLVKGASKGEGLGNKFLSNIREVDAIVLVVRCFEDSDVIHVSGKVDPLDDIEIINLELNLADLSQLQKRRERIKKQVRTSKEAAKEDTLLEKIEEELEKGLSVRSISLSEEENLIIKQLGFLTAKPIIYATNLNENDLAEGNNFSSTVQSFASNENTECIKISAQVESELLELEPEDKKDYLMGLGVEEGGLSSLIRSTYKLLGLKTYFTTGEKETKAWTIKDGMTAPQAAGVIHTDFEKGFIRAQTISYQNLIDSGSIANAKTKGLVRSEGKEYVVNEGDVMEFLFNV	ATGTTTTTTCAAATGTTAAAAGCAGGTATTATTGGATTACCAAATGTTGGAAAATCAACTATATTTAATGCACATGAAGAAAATGCTAAAGCTCAAGCGGCAAATTTCCCCTTTTGTACTATAGAACCAAATAAAGGCATAGTTTCAGTCCCAGATCAAAGGTTGCAAGAATTAGGTAATTTAAGTTCTAGCCAAAATATTATCCCAACAAAAATTGAATTTGTTGATATCGCAGGACTAGTAAAAGGAGCTAGTAAAGGAGAAGGTTTGGGAAATAAATTTTTATCAAATATTAGGGAGGTTGATGCAATAGTTCTTGTTGTAAGGTGCTTTGAAGATAGTGATGTAATTCATGTTTCTGGTAAGGTAGATCCCCTGGATGACATTGAGATAATTAAT…
Cluster281.COG0012	SAR11	Alpha-Proteobacteria	NA	NA	HOT224_1_0025m_rep_c23161_2	MSFKCGIVGLPNVGKSTLFNALTNSSKAQAANFPFCTIDPNIGVVIVPDERLNNLAKISKSKKIINTTISFVDIAGLVKGASKGEGLGNKFLSHIREVDAIIHMIRCFDSNDIQNVNPSVDPVRDIEIIETEMMLADLESIQKRLEKNNKKNVDEDQIKILEIAMDCINNNKSFDDLRTQFNKKQLNQSGLLSLKPKIFVCNVDEQSVQSGNNYTQSFIDKYGNNNTLIVSADIENQINELDSNEKKNYMEMIGLKETGLNKLIKKGYEILDLDTYFTSGPEETRAWTIEKNCTAPKAAGEIHTDFEKGFIRAETISYDDFISNDGWVNSKNNGKMRLEGKDYIVKDGDVLNFRFNT	ATGAGTTTTAAATGTGGGATCGTTGGATTACCTAATGTTGGTAAATCAACTCTTTTCAATGCTCTAACTAATTCCAGTAAGGCACAAGCTGCTAATTTTCCTTTTTGTACAATTGATCCAAATATTGGAGTTGTAATAGTTCCTGATGAAAGATTAAACAATTTAGCTAAAATTTCAAAATCAAAAAAAATAATCAATACCACTATCTCTTTTGTTGATATTGCTGGACTGGTAAAAGGTGCATCCAAAGGTGAAGGTTTGGGTAATAAATTTCTTTCTCATATTAGAGAAGTCGATGCAATTATTCACATGATCAGGTGCTTTGACTCTAATGATATTCAAAATGTAAACCCTTCTGTTGACCCGGTTAGAGATATAGAAATTATAGAAACAGAGATG…
Cluster262.COG0012	High-Light Prochlorococcus	Cyanobacteria	1471499.PRJNA239872;1471474.PRJNA239872;1471490.PRJNA239872;1471480.PRJNA239872;1471468.PRJNA239833;1471448.PRJNA239833;1471531.PRJNA239873;1471472.PRJNA239872;1471508.PRJNA239873;1471500.PRJNA239872;1471463.PRJNA239833	Prochlorococcus sp. scB243_498P15;Prochlorococcus sp. scB243_495N16;Prochlorococcus sp. scB243_498C16;Prochlorococcus sp. scB243_496G15;Prochlorococcus sp. scB241_529O19;Prochlorococcus sp. scB241_527L15;Prochlorococcus sp. scB245a_521O20;Prochlorococcus sp. scB243_495K23;Prochlorococcus sp. scB245a_518O7;Prochlorococcus sp. scB243_498P3;Prochlorococcus sp. scB241_529C4	HOT234_1_0075m_rep_c222154_1	MLKAGIIGLPNVGKSTLFNALVENAKAQAANFPFCTIEPNKGIVSVPDQRLQELGNLSSSQNIIPTKIEFVDIAGLVKGASKGEGLGNKFLSYIREVDAIVHVVRCFEDSDVIHVSGKVDPLDDIEIINLELNLADLSQLQKRRERIKKQVRTSKEAAKEDTLLEKIEEELEKGLSVRSISLREEENSLIKQLGFLTAKPIIYATNLNENDLAEGNDFSSTVQSFASNENTECIKISAQVESELIELEPEDKKDYLIGLGVEEGGLSSLIRSTYKLLGLKTYFTTGEKETKAWTIKDGMTAPQAAGVIHTDFEKGFIRAQTNSHQNLIDSGSIANAKTKGLLRSEGKEYIVNEGDVMEFLFNVYWF	ATGTTAAAAGCCGGTATTATTGGATTACCAAATGTTGGAAAATCAACTTTATTTAATGCACTTGTAGAAAATGCTAAAGCTCAAGCGGCTAATTTTCCCTTTTGTACTATAGAACCTAATAAAGGTATAGTTTCCGTCCCTGATCAAAGGTTACAAGAGCTAGGTAATTTAAGTTCTAGCCAAAATATTATCCCAACAAAAATTGAATTTGTAGATATCGCAGGACTAGTAAAAGGAGCTAGTAAAGGCGAAGGTTTGGGAAATAAATTTTTATCATATATTCGAGAGGTTGATGCAATAGTTCATGTTGTAAGGTGCTTTGAAGATAGTGATGTAATTCATGTTTCTGGGAAGGTAGATCCCTTGGATGACATTGAGATAATTAATCTGGAATTGAAT…
Cluster293.COG0012	SAR11	Alpha-Proteobacteria	NA	NA	HOT224_1_0025m_rep_c42814_3	MGFKCGIVGLPNVGKSTLFNALTNSSKAQAANFPFCTIDPNIGVVPVPDYRLDELVKISNSKKKINTTISFVDIAGLVEGASKGEGLGNKFLSHIREVDAVIHLIRCFDSDDIQNVNPTVDPIRDLEIIETEMSLADLESIQKRLDRKNKKNNDENQNQILERAQNLINDNDDINKLYEEFDKKDVKLSGLLSTKPKLYVCNVDENSIDKGNDYTKSFIEKYGSKNTLTISAEIENQLNELENEERKNYMKMINVDDTGLNLLIKKGYDLLSLETFFTSGVEETRAWTINKNCMAPQAAGIIHTDFEKGFIRAETVSYQDFVGSGGWLKSRENGKMRLEGKDYIVKDGDVLNFRFNT	ATGGGTTTTAAGTGTGGTATAGTTGGTTTACCAAATGTTGGTAAATCTACATTATTTAATGCACTTACAAATTCAAGTAAAGCTCAAGCAGCAAATTTTCCTTTCTGTACCATAGATCCAAATATAGGCGTAGTTCCTGTACCAGATTATAGGTTAGATGAATTGGTTAAAATTTCAAATTCAAAAAAAAAAATAAATACTACAATATCTTTTGTTGATATAGCAGGATTAGTCGAAGGAGCCTCCAAAGGTGAAGGATTAGGTAACAAATTCTTATCCCATATAAGAGAAGTAGATGCTGTTATTCATTTAATTAGATGTTTTGACTCAGATGATATTCAAAATGTAAATCCAACAGTTGATCCAATCAGAGATTTAGAAATAATTGAAACAGAAATG…
Cluster308.COG0012	SAR86	Gamma-Proteobacteria	NA	NA	HOT233_2_0025m_rep_c55672_2	MGFKCGIIGLPNVGKSTLFNALTKSQIPAENFPFCTIDPNIGKVPLPDKRLYEINKIVNSNKVIHAALDLVDIAGLVKGASSGEGLGNSFLSNIREMTALAHVVRCFDDENITHVDGSINPARDVEVINLELIMADLESVEKRISRCEKLLKTNDKDNKNNYEILKFIKSKLSEGELINLKEFNIDEQKIVKNFQLLSSKPTFYIANINESKASFDNLNNLKDIASKLGSFVIPTSVKIEQEISLLNDEEKKEYLELMDMEEPVLNKIIFEGYKMLGLETFFTAGPNEIKELKKKLFKIERCVICAPEYNGSIPPILTNFIAWLSISGDDFRNLFNGQPIAIATFSGGIGLELLTSLRIHLVHLGSQVLGRQLLSSYSKPVDTKTIEDIIQRLLQMKKL…	ATGGGTTTTAAATGCGGGATCATAGGACTTCCAAATGTTGGAAAATCAACTCTATTTAATGCTCTCACAAAATCTCAAATTCCTGCAGAAAATTTTCCTTTTTGTACTATAGATCCTAACATTGGTAAGGTACCTCTTCCTGATAAAAGACTCTATGAGATTAATAAAATAGTAAATTCAAATAAGGTTATTCATGCTGCTTTAGATTTAGTAGATATAGCAGGTTTGGTTAAAGGAGCATCCAGCGGAGAGGGACTTGGAAATTCTTTTTTATCAAATATTAGAGAAATGACTGCTTTGGCACATGTCGTTCGTTGTTTTGATGATGAAAATATTACGCATGTAGATGGTTCAATAAATCCAGCAAGAGACGTTGAAGTAATTAACTTAGAATTAATA…
Cluster330.COG0012	SAR11	Alpha-Proteobacteria	NA	NA	HOT229_2_0025m_rep_c23551_1	MAPKKSNPGHPGSAMWVRLRLNLIADAGIIGLPNVGKSTLFNALTNSNKAQAANFPFCTIDPNIGVVSVPDYRLENLAKISKSKKIIPTTISFVDIAGLVKGASKGEGLGNKFLSHIREVDAVIHMIRCFDSSDIQNVNPTVDPVRDLEIIETEMKLADLESIQKRLEKNNKKNIDEDQIKILQSCLDLINNDQDLASLKSEFTKKQLNLSGLLSLKPKIFVCNVDEKSVQNGNGYTKSFLEKFGLENTLIVSADIENQINELDSEERKNYMEMIGLKDTGLDMLIQKGYKILELDTFFTSGPEETRAWTIQKNCLAPKAAGEIHTDFEKGFIRAETISYNDFVENDGWVNSKTNGKMRLEGKDYIVKDGDVLNFRFNT	GTGGCTCCAAAAAAATCAAATCCAGGGCATCCTGGGAGCGCTATGTGGGTCAGACTAAGATTAAACTTAATAGCAGATGCTGGAATAATTGGTTTGCCAAACGTAGGTAAATCTACTCTCTTCAATGCATTAACCAATTCAAATAAAGCTCAAGCAGCTAACTTTCCATTCTGTACAATTGATCCAAATATTGGTGTAGTTAGTGTGCCTGATTATCGATTAGAAAATTTAGCCAAAATTTCTAAATCAAAAAAAATTATACCTACTACTATTTCTTTTGTTGACATAGCTGGTCTTGTAAAGGGTGCATCTAAAGGTGAAGGTTTGGGAAATAAATTTTTATCTCATATCAGAGAAGTAGACGCTGTAATACATATGATTAGATGTTTTGACTCTAGT…
Cluster276.COG0012	Unannotated	Alpha-Proteobacteria	NA	NA	HOT224_1_0025m_rep_c22559_1	MGFKCGIVGLPNVGKSTLFNALTQTTSAEAANYPFCTIEPNVGNVIVPDDRLDKLAKIAESKNIIPTQIQFVDIAGLVKGASKGEGLGNQFLSHIREVDAILHVLRCFEDKEITHVNNIIDPISDKEIIDTELILSDLNSLEKQMNNLKKKIRTEDKELKYQYGVMEKLYKALSDGKKINELLDINEKEKEIIKKLFLITSKPELFVCNVSENDLSNGNNFTKELETKFVNKNNKIIYISTLIEAEISQLDDDDKIEFIKDLGISETGLSRLIKAGYTLLELITFFTIGPKEARAWTIEKGIQASKAAGKIHTDIEKGFIRAETISTIDYLNCQGEAGAKESGKLRIEGADYIVNDGDIFNFRFNV	ATGGGATTTAAATGTGGAATTGTTGGATTACCAAATGTTGGAAAATCAACTTTGTTTAATGCATTAACTCAAACAACATCAGCTGAGGCTGCAAATTATCCATTTTGCACTATAGAACCAAATGTAGGTAATGTAATAGTCCCAGATGATAGACTAGATAAATTAGCAAAAATTGCAGAATCAAAAAATATAATTCCTACTCAAATTCAATTTGTAGATATTGCTGGTTTAGTTAAAGGAGCTAGTAAAGGGGAAGGGCTTGGAAATCAGTTTTTATCACATATTAGAGAAGTTGATGCTATATTACATGTTTTAAGATGTTTCGAAGACAAAGAAATTACGCATGTCAATAATATTATAGACCCAATTTCAGATAAGGAAATAATTGATACAGAGCTC…
Cluster10.COG0012	SAR11	Alpha-Proteobacteria	1096769.PRJNA74601	Candidatus Pelagibacter ubique HIMB083	HOT224_1_0025m_rep_c21961_6	MSFKCGIVGLPNVGKSTLFNALTNSSKAQAANFPFCTIDPNVGVVPVPDKRLSKLSEVSKSKKTINTTISFVDIAGLVKGASKGEGLGNKFLSHIREVDAVIHMIRCFDSDDIQNVNPDVDPIRDLEIIETEMMLADLESIQKRLEKNNKKNVDEDQLKILEIALDCINNDKDISILNSQFDTKQLNQSGLLSIKPKIFVCNVDEQSVQDGNKYTKNFIEKFGKDNTLIISADIENQINELAKDEKKNYMDMIGLKDTGLSMLIQKGYKILELDTYFTSGPEETRAWTIQKNCTAPKAAGEIHTDFEKGFIRAETISYEDFVANDGWVNSKANGKMRLEGKDYIVKDGDVLNFRFNT	ATGAGTTTTAAATGTGGAATTGTTGGTTTGCCTAATGTTGGTAAATCTACACTTTTCAATGCTCTTACAAACTCAAGTAAAGCTCAAGCTGCAAATTTTCCATTTTGTACGATAGATCCTAATGTGGGAGTAGTCCCTGTTCCAGATAAAAGATTAAGTAAATTATCAGAAGTTTCAAAATCAAAAAAAACAATAAATACAACTATTTCATTTGTAGATATAGCTGGTCTTGTGAAAGGTGCATCTAAAGGTGAAGGATTGGGCAATAAGTTTCTATCCCACATAAGAGAAGTTGATGCGGTTATTCATATGATTAGATGCTTTGACTCAGACGATATTCAAAATGTTAATCCTGACGTTGACCCTATAAGAGATCTTGAGATCATTGAAACTGAGATG…
Cluster5798.COG0012	SAR11	Alpha-Proteobacteria	NA	NA	HOT237_3_0025m_rep_c378058_1	MGFKCGIVGLPNVGKSTLFNALTASKNAEAANFPFCTIDPNIGIVDVIDERLDKLAKLSNSKKKIYTNITFVDIAGLVKGASKGEGLGNKFLSHIREVDAIIHLVRCFDSEKITHVNSKINPADDLETIKTEIILSDLGIIQKKLEKGKKNSKNFIIPTISALNHISSFVLSNEEQINFWQTGRAIKVDINYFKESKSFDYKKPIKVIDEEQTLLGIGFLNEDQSNINPKLVLNAK	ATGGGATTTAAATGCGGAATAGTTGGGTTACCTAACGTTGGTAAATCTACTTTATTTAATGCCTTAACTGCTTCAAAAAATGCAGAAGCCGCTAACTTTCCATTTTGTACAATTGATCCAAATATCGGTATTGTTGACGTCATTGATGAAAGGCTAGACAAGCTAGCAAAACTATCAAATTCAAAAAAAAAAATTTATACAAATATAACTTTTGTAGATATTGCTGGATTGGTAAAAGGAGCTTCTAAAGGTGAAGGATTAGGCAATAAATTCTTGTCTCATATAAGAGAGGTGGATGCAATTATACATTTAGTAAGATGTTTTGACTCTGAAAAAATTACTCATGTTAACTCAAAGATTAATCCAGCAGATGACTTGGAAACGATTAAGACTGAAATT…
Cluster337.COG0012	Unannotated	Alpha-Proteobacteria	NA	NA	HOT224_1_0025m_rep_c39983_2	MGFKCGIVGLPNVGKSTLFNALTKKIAAEAANYPFCTIEPNEGTVIVPDTRVETLSNLAKSKKTIPTSLSFYDIAGLVKGASKGEGLGNKFLSHIREVDAVIHVVRCFEDTNITHVNNKIDPVDDIETINTELVLSDIEQLEKINKGLEKLVKKGDKEAKLKTEALNLLLKHLESGQPAILMKNLNEIFAHIKEFNLITIKPTIYVCNVDESSIIEGNELTLKIENFLNSKLIKISAEIESQISSLNEDDQKDYLESLGLDESGLNKVIKAGYSTLNLITYFTAGEQETRAWTIENGTTAPKAAGKIHTDFEKGFIRAETISYTDYLDCEGELKAKELGKMRSEGKDYVVQDGDVMHFLFNN	ATGGGATTTAAGTGTGGAATTGTTGGATTGCCAAATGTTGGGAAATCAACATTGTTCAATGCATTAACAAAGAAAATAGCCGCTGAAGCAGCAAACTACCCTTTTTGTACCATTGAACCAAATGAGGGTACTGTAATAGTGCCTGATACAAGAGTAGAAACTCTATCAAATTTAGCAAAATCAAAAAAAACAATACCAACATCTCTTAGTTTTTACGATATAGCGGGTTTAGTTAAAGGTGCTTCTAAAGGAGAGGGACTCGGAAATAAATTTTTATCTCATATTAGAGAAGTAGATGCAGTTATCCATGTGGTTCGCTGTTTTGAAGATACTAATATTACTCATGTAAATAATAAAATAGATCCTGTTGATGATATTGAAACGATAAATACTGAATTA…
Cluster264.COG0012	High-Light Prochlorococcus	Cyanobacteria	NA	NA	HOT227_1_0045m_rep_c113664_1	MLKAGIIGLPNVGKSTLFNALVENAKAQAANFPFCTIEPNKGIVSVPDQRLQELGDLSSSQNIIPTKIEFVDIAGLVKGASKGEGLGNKFLSNIREVDAIVHVVRCFEDSDVIHVSGKVDPLDDIEIVNLELNLADLSQLQKRRERIKKQVRTSKEAAKEDTLLEKIEEELEKGFSVRSISLSEEENLIIKQLGFLTAKPIIYATNLNENDLAEGNDFSSKVQSFASNENTECIKISAQVESELIELEPEDKKDYLMGLGVEEGGVSSLIRSTYKLLGLKTYFTTGEKETKAWTIKDGMTAPQAAGVIHTDFEKGFIRAQTISYQNLIDSGSIANAKTKGLLRSEGKEYIVNEGDVMEFLFNV	ATGTTAAAAGCCGGTATTATTGGATTACCAAATGTTGGAAAATCAACTTTATTTAATGCACTTGTAGAAAATGCTAAAGCTCAAGCCGCTAATTTTCCCTTTTGTACTATAGAACCTAATAAAGGTATAGTTTCCGTCCCGGATCAAAGGTTACAAGAGTTAGGTGATTTAAGTTCTAGCCAAAATATTATCCCAACAAAAATTGAATTTGTAGATATCGCAGGACTAGTAAAAGGAGCCAGTAAAGGTGAAGGTTTGGGAAATAAATTTTTATCAAATATTAGGGAGGTTGATGCAATAGTTCATGTTGTAAGGTGCTTTGAAGATAGTGATGTAATTCATGTTTCTGGAAAGGTAGATCCCCTGGATGACATTGAGATAGTTAATCTGGAATTGAAT…
Cluster306.COG0012	SAR11	Alpha-Proteobacteria	NA	NA	HOT225_1_0045m_rep_c18859_3	MSGAELAGLTYESLADPKWKGRLVIRASNNIYNQSLVASLIKNNGKGKIADWSKGMVSNMARSPKGNDRAQILAVAAGEADIAVANTYYLALMLSGKKGPEQQAAAKKVKPFFPNQDGRGTHMNISGAGLVKGASKGEGLGNKFLSHIREVDAIIHLLRCFDSTDIQNVNPNVDPIRDLEIIETEMKLADLESIQKRIDKKNKKNLNEKEFELLNQALELINNDKPIDNLKQNFDKNEISSSGLLSLKPKLYVCNVDEDSIQNGNKYTEQVKKSVNMENVLIISADIENQINQLNNDEKENFMKVMGIKTTGLNNLINKGYKLLELNTFFTSGPEESRAWTIEKNSLAPTAAGKIHTDFEKGFIRAETISYDDFLDNDGWVNSKNNGKMRLEGKDYIVK…	GTGAGTGGAGCAGAATTAGCTGGTCTAACTTATGAAAGTTTAGCTGATCCAAAATGGAAAGGCAGACTAGTAATAAGAGCTTCAAATAATATTTACAATCAATCACTTGTAGCTTCATTAATTAAAAATAATGGAAAAGGTAAAATAGCTGATTGGTCAAAAGGTATGGTTTCAAATATGGCAAGATCTCCAAAGGGAAATGATAGAGCACAGATACTTGCTGTTGCAGCAGGAGAAGCTGATATAGCAGTAGCTAACACTTATTACTTAGCTCTTATGCTTTCTGGAAAAAAAGGACCAGAACAACAAGCAGCTGCAAAAAAAGTAAAACCTTTCTTTCCTAATCAAGATGGAAGAGGAACTCATATGAATATTAGCGGCGCAGGACTTGTAAAAGGA…
Cluster82.COG0012	High-Light Prochlorococcus	Cyanobacteria	NA	NA	HOT227_1_0025m_rep_c142019_3	MTFEATYLGSNGWLIKFKETNLIIDPWLKGDLIFPPGEWFFKGSLEEEILIIKQLGFLTAKPIIYATNLNENDLAEGNDFSSKVESFVSNENTECIKISAQVESELIELEPEDKKDYLIGLGVEEGGLSSLIRSTYKLLGLKTYFTTGEKVTKAWTIKNGTTAPQAAGVIHTDFEKGFIRAQTISYQNLIDSGSIANAKTKGLLRSEGKEYIVNEGDVMEFLFNV	ATGACTTTTGAAGCGACCTACCTTGGTTCAAATGGTTGGCTTATAAAATTTAAAGAAACCAATTTAATTATTGATCCTTGGCTCAAAGGAGATTTAATATTTCCCCCAGGTGAATGGTTTTTTAAAGGATCACTAGAAGAAGAAATTTTAATAATTAAGCAATTAGGCTTCCTTACTGCCAAACCAATTATTTACGCAACAAATTTGAATGAAAATGATTTAGCTGAAGGTAATGATTTTTCATCAAAAGTTGAGAGTTTTGTAAGCAATGAAAATACAGAATGTATAAAAATATCAGCGCAAGTCGAATCTGAATTAATAGAGTTAGAACCAGAAGACAAAAAAGACTACCTTATTGGCTTAGGAGTAGAAGAAGGGGGGTTAAGTTCTTTAATTAGA…
Cluster354.COG0012	Unannotated	Alpha-Proteobacteria	NA	NA	HOT225_1_0045m_rep_c82030_3	MGFKCGIVGLPNVGKSTLFNALTNSNKAQAENFPFCTIDPNIGIVAVPDERLDKLAKISISKKKINTTISFVDIAGLVKGASKGEGLGNAFLSHIRSVNALFHIVRCFEDDDIQHVENRINPLEDIKIINAELALSDLEILEKNYQKLKKTQKTDDDKKKILIIEKAIDLISKEKGILNNLNKDEIEYLNIFQLISIKPVVYVCNVDENSSVNGNAYTKSIEEYSKLNNSETLIVSAKIESEISQINDHEEKKMFLDSIGLKETGLKRVIKKGYELLNYINFFTAGEKELRAWTIIRGTLAPNAAGEIHSDMEKGFIRAETISYEDYIEFKGESGAKEKGKLRLEGKEYVVKDGDIIHFLFNV	ATGGGTTTTAAATGTGGAATCGTTGGATTGCCAAATGTTGGTAAATCTACTTTGTTTAACGCTTTAACAAACTCTAATAAAGCACAAGCAGAAAATTTTCCCTTTTGCACAATTGATCCAAATATTGGCATTGTAGCAGTTCCAGATGAAAGACTTGACAAACTAGCTAAAATTTCGATTTCAAAAAAAAAAATTAACACTACAATCTCATTTGTTGATATCGCTGGTCTTGTTAAAGGAGCCTCTAAAGGAGAAGGTCTTGGGAATGCTTTTTTATCTCATATTCGCTCAGTTAATGCGTTATTTCATATTGTAAGATGTTTTGAAGATGATGATATACAACATGTTGAAAATAGAATTAATCCTCTTGAAGATATAAAAATAATTAATGCTGAATTA…
Cluster63.COG0012	High-Light Prochlorococcus	Cyanobacteria	NA	NA	HOT233_1_0500m_rep_c194656_2	MLKAGIIGLPNVGKSTLFNALVENAKAQAANFPFCTIEPNKGIVSVPDQRLQELGDLSSSQNIIPTKIEFVDIAGLVKGASKGEGLGNKFLSNIREVDAIVHVVRCFEDSDVIHVSGKVDPLDDIEIINLELNLADLSQLQKRRERIKKQVRTSKEAAKEDTLLEKISIMIFFLASVSKTGEESAFSNSGESFNNSKSCLTSETISSVCEFSFTT	ATGTTAAAAGCAGGTATTATTGGACTACCAAATGTTGGAAAATCAACTTTATTTAATGCACTTGTAGAAAATGCTAAAGCACAAGCGGCTAATTTTCCCTTTTGTACTATAGAACCTAATAAAGGTATAGTTTCAGTCCCAGATCAAAGGTTGCAAGAGTTAGGTGATTTAAGTTCTAGCCAAAATATCATCCCAACAAAAATTGAATTTGTAGATATCGCAGGATTAGTAAAAGGAGCTAGTAAAGGCGAAGGTTTGGGAAATAAATTTTTATCAAATATTAGGGAGGTTGATGCAATAGTTCATGTTGTAAGGTGCTTTGAAGATAGTGATGTAATTCATGTTTCTGGCAAGGTAGATCCCTTGGATGATATTGAGATAATTAATCTGGAATTGAAT…
Cluster60.COG0012	High-Light Prochlorococcus	Cyanobacteria	NA	NA	HOT226_1_0025m_rep_c84623_1	MLKAGIIGLPNVGKSTLFNALIENAKAQAANFPFCTIEPNKGIVSVPDQRLQELGNLSSSQNIIPTKIEFVDIAGLVKGASKGEGLGNKFLSNIREVDAIVHVVRCFEDSDVIHVSGKVDPLDDIEIINLELNLADLSQLQKRRERIKKQVRTSKEAAKEDTLLEKIREDEKLGGTPVIFLTAKGMTLDRTEGYLAGVDDYISKPFDPDELAARVKNVINRQERLLKEAARFADIDVSKMAKQITEIKSMLTDQNQTNPENKINLPSFTPREASVLQLVAEGLMNKEIARKLETSIRNVEKYVSRLFIKTGTSSRTELVRYALENHLVK	ATGTTAAAAGCAGGTATTATTGGATTACCAAATGTTGGAAAATCAACTCTATTTAATGCACTTATAGAAAATGCTAAGGCCCAAGCGGCTAATTTTCCCTTTTGTACTATAGAACCTAATAAAGGCATAGTTTCAGTCCCAGATCAAAGGTTGCAAGAGTTAGGTAATTTAAGTTCTAGTCAAAATATTATCCCAACAAAAATTGAATTTGTAGATATCGCAGGACTAGTAAAAGGAGCTAGTAAAGGCGAAGGTTTGGGAAATAAATTTTTATCAAATATTAGGGAGGTTGATGCAATAGTTCATGTTGTAAGGTGCTTTGAAGATAGTGATGTAATTCATGTATCCGGAAAGGTAGATCCCTTGGATGACATTGAGATTATTAATCTGGAATTGAAT…
Cluster333.COG0012	SAR11	Alpha-Proteobacteria	NA	NA	HOT224_1_0075m_rep_c24525_2	MGFKCGIVGLPNVGKSTLFNALTASKNAEAANFPFCTIDPNIGIVDVVDERLDQLAKLSSSKKKIYTNITFVDIAGLVKGASKGEGLGNKFLSHIREVDAIIHLVRCFDSEKITHVNSKISPSSDLETIKTEIVLSDLDIVQKKLEKGKKKLLEDKEIKILEEKLNQLDKNQEVKINNEEENKFLSSIGLLSIKPKIIVCNVDEENLSKGNQYTEEVQNKYPNEKIIKICADIEDQLSGLDKNEKEAFMQDIGLNKTGLNQLIKEGYDLLKLDTFFTSGPEESRAWTVRKNTIAPKAASVIHTDFEKNFIRAEAVSCEDFIKYGSAEKCKENGKLRIEGKDYIVKDGDVLYFRVNP	ATGGGATTTAAGTGTGGAATAGTTGGATTGCCAAATGTTGGTAAATCAACTTTATTTAACGCTTTAACTGCCTCTAAAAATGCTGAGGCAGCAAATTTTCCTTTCTGCACTATTGATCCCAATATTGGTATTGTTGACGTAGTTGATGAAAGATTAGATCAATTAGCTAAGCTTTCTAGTTCAAAAAAAAAGATTTATACAAACATAACTTTTGTTGACATAGCTGGCTTAGTTAAGGGTGCATCAAAAGGTGAGGGTCTTGGCAATAAATTTCTTTCACATATTAGAGAAGTAGATGCGATAATACATTTAGTGAGGTGCTTCGACTCAGAAAAAATTACCCACGTAAATTCAAAAATAAGCCCTTCAAGTGATTTAGAAACTATTAAGACAGAAATA…
Cluster341.COG0012	Unannotated	Gamma-Proteobacteria	NA	NA	HOT224_1_0075m_rep_c79928_1	MGFKCGLVGMPNVGKSSIFNLLTSQKIDAKNFPFCTIDPNIATVGVPDERLDKLSVLNSSKSKVNAVIEFVDIAGLIKGASKGEGLGNDFLTHIKNTDAIAHVVRFFIDDDIIHVNGKPNPDSDFSDINSELMLSDIATLESTLNRVTKSKNSDKEKNILKDEVSNALDKLNNSNFLDKTDLEKVKEFFPDIKMLTQKPMFVIANVNENTSKEEIEKFKGNLPKDITVVEVDVKTETDLNELSNEEKVEFMNEFNIKESALSKIIKTGYGLLDLKTFFTSGEKESRAWAAKKYFNAYECSGIIHTDIQKGFIRAETVSYDDYIKSGSEQASKANGVWRQEGKDYIVTEGDVIYFRFNV	ATGGGATTTAAGTGCGGTTTGGTTGGCATGCCAAATGTTGGTAAGTCATCAATTTTTAATTTACTCACATCACAAAAAATAGATGCTAAAAACTTTCCGTTTTGTACTATAGACCCTAACATTGCAACGGTAGGAGTTCCCGATGAGAGATTAGATAAATTATCTGTATTGAATTCGTCTAAAAGCAAAGTTAACGCAGTAATAGAATTTGTAGATATTGCAGGATTAATTAAGGGAGCGTCAAAAGGTGAGGGTCTTGGCAATGATTTTTTAACACATATAAAAAATACAGATGCGATAGCTCATGTTGTAAGATTCTTTATAGATGACGACATAATCCATGTTAACGGTAAGCCAAATCCTGATTCTGATTTCTCGGATATAAATTCTGAGTTAATG…
Cluster289.COG0012	SAR11	Alpha-Proteobacteria	NA	NA	HOT225_1_0045m_rep_c296649_2	MGFKCGIVGLPNVGKSTLFNALTNSSKAQAANFPFCTIDPNIGVVPVPDYRLDELVKISNSKKKINTTISFVDIAGLVEGASKGEGLGNKFLSHIREVDAVIHLIRCFDSDDIQNVNPTVDPIRDLEIIETEMSLADLESIQKRLDKKNKKNNDENQNQILERAQNLINDNDDINKLYDEFDKKDVKLSGLLSIKPKLYVCNVDENSIDKGNDYTKSFIEKYGSKNTLTISAEIENQLNELENEERKNYMKMINVDDTGLNLLIKKGYDLLSLETFFTSGMSISKNNQLLSADKKLNDLSNIKEFINSANSRLDAITSITNNSHAIAADAVTAMICENQDSVNSKISLNTTNKMSVCLRDGEIILRIVAYLLISNDESVLEKSCLKDLKNTYLALGVPL…	ATGGGTTTTAAGTGTGGTATAGTTGGTTTACCAAATGTTGGTAAATCTACTTTATTTAATGCACTTACAAATTCAAGTAAGGCCCAAGCAGCAAATTTTCCTTTCTGTACGATAGATCCAAATATAGGTGTAGTTCCTGTACCAGATTATAGGTTAGATGAATTGGTTAAAATTTCAAATTCAAAAAAAAAAATAAATACTACAATATCTTTTGTTGATATAGCAGGATTAGTAGAGGGAGCCTCTAAAGGTGAAGGATTAGGTAATAAATTCTTATCCCACATAAGAGAAGTAGATGCTGTTATTCATTTAATTAGATGTTTTGACTCAGATGATATTCAAAATGTAAATCCAACAGTTGATCCAATTAGAGATTTAGAAATAATCGAAACAGAAATG…
Cluster151.COG0012	High-Light Prochlorococcus	Cyanobacteria	74546.PRJNA13910;167547.PRJNA246696	Prochlorococcus marinus str. MIT 9312;Prochlorococcus marinus str. MIT 9311	HOT224_1_0025m_rep_c304527_1	MFKAGIIGLPNVGKSTLFNALVENAKAQAANFPFCTIEPNKGIVSVPDQRLQDLGDLSSSQNIIPTKIEFVDIAGLVKGASKGEGLGNKFLSNIREVDAIVHVVRCFEDSDVIHVSGKVDPLDDIEIINLELNLSDLSQLQKRRERIKKQVRTSKEAAKEDTLLEKIEEELEKGFSVRSISLSEEENLIIKQLGFLTAKPIIYATNLNENDLAEGNDFSSKVKSFASSENTECIKISAQVESELIELEPEDKKDYLMGLGVEEGGLSSLIRSTYKLLGLKTYFTTGEKETKAWTIKDGMTAPQAAGVIHTDFEKGFIRAQTISYQNLVDSGSIANAKTKGLLRSEGKEYVVNEGDVMEFLFNV	ATGTTTAAAGCCGGTATTATTGGATTGCCAAATGTGGGAAAATCAACTTTATTTAATGCTCTTGTAGAAAATGCTAAAGCTCAAGCGGCTAATTTTCCCTTTTGTACTATAGAACCTAATAAAGGTATAGTTTCAGTCCCAGATCAAAGGTTACAAGATTTAGGTGATTTAAGTTCTAGCCAAAATATTATCCCAACAAAAATTGAATTTGTAGATATCGCAGGACTAGTAAAAGGAGCCAGTAAAGGCGAGGGTTTGGGAAATAAATTTTTATCAAATATTAGGGAGGTTGATGCAATAGTTCATGTTGTTAGGTGCTTTGAAGATAGTGATGTAATTCATGTTTCTGGAAAGGTAGATCCCTTGGATGACATTGAGATAATTAATCTGGAATTGAAT…
Cluster305.COG0012	SAR11	Alpha-Proteobacteria	NA	NA	HOT224_1_0025m_rep_c27251_2	MGFKCGIVGLPNVGKSTLFNALTNSTKALSGNFPFCTIEPNVGMVPVVDTRLDKLVQISKSKKKIYTSITFVDIAGLVKGASKGEGLGNKFLSHIREVDAIIHLLRCFDSTDIQNVNPNVDPIRDLEIIETEMKLADLESIQKRIDKKNKKNLNEKEFELLNQALELINNDKPIDNLKQNFDKNEISSSGLLSLKPKLYVCNVDEDSIQNGNKYTEQVKNSVNMENVLIISADIENQINQLNNDEKENFMKVMGIKTTGLNNLINKGYKLLELNTFFTSGAEESRAWTIEKDSLAPTAAGKIHTDFEKGFIRAETISYDDFLDNDGWVNSKNNGKMRLEGKDYIVKDGDILNIRFNS	ATGGGTTTTAAATGCGGTATCGTAGGTTTGCCTAATGTTGGAAAATCAACTTTATTTAACGCATTAACAAATTCTACCAAAGCACTTTCTGGAAATTTTCCTTTTTGCACAATCGAACCTAATGTTGGCATGGTGCCTGTTGTTGACACAAGACTCGATAAACTTGTTCAGATTTCAAAATCCAAAAAAAAAATTTATACAAGTATTACTTTTGTGGACATCGCAGGACTTGTAAAAGGAGCCTCGAAAGGTGAAGGTTTGGGAAATAAATTTTTATCCCATATAAGAGAAGTTGATGCGATTATACATCTTTTAAGATGTTTCGATTCCACTGATATTCAAAACGTTAATCCTAATGTTGATCCAATTAGAGATTTAGAAATTATAGAGACTGAAATG…
Cluster100.COG0012	High-Light Prochlorococcus	Cyanobacteria	NA	NA	HOT234_3_0025m_rep_c252261_2	MLKAGIIGLPNVGKSTLFNALVENAKAQAANFPFCTIEPNKGIVSVPDQRLQELGNLSSSQNIIPTKIEFVDIAGLVKGASKGEGLGNKFLSNIREVDAIVHVVRCFEDSDVIHVSGKVDRLDDIEIINLELNLADLSQLQKRRERIKKQVRTSKEAAKEDNLLEKIEEELQKGLSVRSISLSEEENLIIKQLGFLTAKPIIYATNLNENDLAEGNDFSSKVQSFASNENTECIKISAQVESELIELEPEDKKDYLIGLGVEEGGLSSLIRSTYKLLGLKTYFTTGEKETKARTIKDGMTAPHAAGVIHSDFEKGFINIYLFFVFFLDFFKLNRE	ATGTTAAAAGCAGGTATTATTGGATTACCAAATGTTGGAAAATCAACTTTATTTAATGCGCTTGTAGAAAATGCTAAAGCACAAGCGGCTAATTTTCCTTTTTGTACTATAGAACCTAATAAAGGCATAGTTTCAGTCCCAGATCAAAGGTTGCAAGAGCTAGGTAATTTAAGTTCTAGCCAAAATATTATCCCAACAAAAATAGAATTTGTAGATATCGCAGGACTAGTAAAAGGAGCTAGTAAAGGCGAAGGTTTGGGAAATAAATTTTTATCAAATATTAGGGAGGTTGATGCAATAGTTCATGTTGTAAGATGCTTTGAAGATAGTGATGTAATTCATGTTTCCGGAAAGGTCGATCGCTTGGATGACATTGAGATAATTAATCTAGAATTGAAT…
Cluster301.COG0012	SUP05_ARCTIC96BD-19	Gamma-Proteobacteria	NA	NA	HOT237_1_0025m_rep_c5131_1	MGFKCGIVGLPNVGKSTLFNALTEADIESENYPFCTIEPNVGVVPIADDRLDKLSNIVNPKKVLPTVMEFVDIAGLVKGASQGEGLGNQFLANIGETEAIVHVVGAFENEDIVHVAGKVSPIDDIEVMNTELVLADLGTVEKLYQKASKSSKSGEKEGLLLKNLLEKMLPNLENGENLGSLTFSNEEQKLLGGFQLLTTKPVLYVANVSENGFNENKYLEQVTNFAKTENAKVVAICADIEEDISKLDILEKKEYLEEMGQSETGLDKLVKAGYELLGLGTFFTAGPKEVGAWTMNIGDKAPQAAGKMHGDFEKGFMRAETISFEDYISNNGEKGAKEAGKLGSEGKEYIVQDGDVMHFLFNNWLSFKV	ATGGGATTTAAATGTGGAATTGTTGGTTTACCAAATGTTGGGAAATCAACTCTATTTAATGCTTTAACAGAAGCGGATATTGAATCAGAAAATTATCCCTTCTGTACAATTGAACCTAATGTTGGTGTAGTCCCTATTGCAGATGATCGATTAGATAAACTTTCAAATATTGTAAATCCAAAAAAAGTATTACCAACTGTAATGGAATTTGTTGATATTGCAGGGTTAGTTAAAGGAGCATCTCAGGGAGAAGGGCTTGGTAATCAATTTTTAGCAAATATTAGAGAAACTGAAGCAATTGTTCATGTTGTTAGAGCATTTGAGAATGAAGATATTGTACATGTTGCAGGTAAAGTTTCGCCTATTGATGATATTGAAGTTATAAATACAGAATTAGTT…
Cluster371.COG0012	SUP05_ARCTIC96BD-19	Gamma-Proteobacteria	NA	NA	HOT227_1_0045m_c64275_1	MGFKCGIVGLPNVGKSTLFNALTQADIESENYPFCTIEPNVGIVQLSDSRLNNLADIVNPKKIIPTVIEFVDIAGLVEGASKGEGLGNQFLANIRETDAIIHLVRAFENEDIVHVSGKVSPLDDIEIINTELILSDLSTLEKLYDKAIKNSKSGKEDELVIKNLLEKIIPTLEEGNNLRNHNFSDSEIKILKSFQLLTTKPVLYVANVNDDGFENNPHLESILNYAKKDNSEVVVICANIEEQISKLEIEEKMEYLIEMGQKESGLDKLAKAGYKLLGLQTFFTAGPQEVRGWTINIGDKAPRAAGKIHGDFEKGFIRAETISYEDYISNNGEKGAKEAGKLRSEGKDYIVQDGDVMHFLFNN	ATGGGATTTAAATGTGGAATTGTTGGATTGCCTAATGTTGGAAAATCTACTTTATTTAATGCACTTACCCAAGCAGATATAGAATCCGAAAATTATCCATTTTGTACAATCGAGCCAAATGTAGGAATTGTTCAATTATCTGACAGTAGGCTTAATAATTTAGCAGATATCGTAAATCCAAAAAAAATAATTCCAACAGTTATTGAATTTGTTGATATTGCTGGTTTAGTTGAAGGTGCCTCAAAGGGAGAGGGACTTGGAAATCAGTTTTTAGCAAATATTCGAGAAACTGACGCAATCATACATCTAGTTCGCGCATTTGAAAATGAAGATATTGTTCACGTATCTGGAAAAGTGTCTCCACTTGATGACATAGAGATCATTAACACAGAACTTATT…
Cluster313.COG0012	SAR11	Alpha-Proteobacteria	NA	NA	HOT224_1_0025m_rep_c30143_5	MGFKCGIVGLPNVGKSTLFNALTNSSKAQAGNFPFCTMEPNVGVVPVLDKGLDKLFEISKSKKKIYTTMTFLDIAGLVKGASKGEGLGNKFLSHIGEVDAIVHLLGCFDSDDIQNVNKDVNPMGDLEIIETEMKLADLESMGKGMDKKNLKKITDDELNMLKTTEDYINNDKDLNDLGNLFDLDLMNKSGLLSLKPKLYVCNVDEKSISSGNKYSEEVKKNKKIDNTILVSAEMENQMNQLENNDKKNFMELMNIEKTGLNYLIEKGYKLLELETFFTSGPEESGAWTVKKDSTAPVAAGKIHSDFEKGFMGAETISFDDFVNNNGWLNCKNNGKMGLEGKDYMVKDGDILNFRFNTWPDFFHTKVN	ATGGGTTTCAAGTGTGGTATCGTTGGATTACCAAATGTAGGTAAATCAACTTTGTTTAATGCTTTAACTAATTCATCAAAAGCACAGGCGGGTAACTTTCCATTTTGTACAATAGAACCTAACGTTGGTGTTGTTCCAGTTTTAGATAAAAGATTGGACAAATTGTTTGAAATTTCTAAATCAAAAAAAAAAATTTATACAACTATAACTTTTCTTGATATTGCGGGTTTAGTGAAAGGTGCTTCGAAGGGAGAAGGATTAGGTAACAAATTTTTATCACATATTAGAGAGGTTGATGCAATTGTTCATTTATTAAGATGCTTTGATTCTGATGATATCCAAAATGTAAATAAGGACGTAAATCCTATAAGAGACTTAGAAATTATTGAGACAGAAATG…
Cluster44.COG0012	High-Light Prochlorococcus	Cyanobacteria	NA	NA	HOT225_1_0025m_rep_c13438_3	MNLTLLATEGFGLNFDLFETNILNWAVVVFGLYKFLPGFLGKMLQKRRERIKKQVRTSKEAAKEDTLLEKIEEELQKGLSVRSISLSEEENLIIKQLGFLTAKPIIYATNLNENDLAEGNDFSSKVQSFASRENTECIKISAQVESELIELEPEDKKDYLMGIGVEEGGLSSLIRSTYKLLGLKTYFTTGEKETKAWTIKDGMTAPQAAGVIHTDFEKGFIRAQTISYQNLIDSGSIANAKTKGLLRSEGKEYIVNEGDVMEFLFNV	ATGAATTTAACTCTCTTAGCTACAGAAGGTTTTGGATTAAATTTCGATTTATTCGAAACTAATATCCTTAATTGGGCTGTAGTGGTTTTTGGCCTTTATAAATTTTTACCTGGTTTCCTAGGTAAAATGCTTCAAAAAAGAAGAGAAAGAATTAAAAAACAGGTTAGAACTAGTAAAGAGGCAGCAAAAGAAGATACCTTGCTTGAAAAAATTGAAGAAGAGCTACAGAAAGGACTTTCAGTTAGATCAATATCTTTGAGTGAAGAAGAAAATTTAATAATTAAGCAACTAGGCTTCCTTACTGCTAAACCAATTATTTATGCAACAAATTTGAATGAAAACGATTTAGCTGAAGGTAATGATTTCTCATCTAAAGTGCAGAGTTTTGCAAGCAGAGAA…
Cluster776.COG0012	Unannotated	Alpha-Proteobacteria	NA	NA	HOT227_1_0125m_rep_c25731_3	MGFKCGIVGLPNVGKSTLFNALTQTSNAQAENYPFCTIDPNIGEVAIPDDRLNNLAKISESESIIPTKMSFVDIAGLVKGASKGEGLGNKFLGNIREMDAIAYVVRCFDDPDVTHVNGSINPVQDSEIVETELMLSDLESIESRIPSIKKKAKSGDKEANELLPIIDGIHNLLSNGKPARLLSIPDSETHKLKSLQLLTSKPVLYVCNVSEDDAKNGNKYSKLIQEIASNEGALSIIISAKIESEISQLNDEEKKEFLIALGLEKSGLEQIIQSGYKLLDLITYFTSGPKESRAWTIPKGSNAPRAAREIHTDFEKGFIRAEVVSYKDYVSLRGEKKSKEAGKMRVEGKDYIVKDGDVIYFRFNI	ATGGGATTTAAGTGTGGAATAGTGGGATTGCCTAATGTTGGAAAATCTACATTATTTAATGCTCTAACTCAAACTAGTAATGCACAAGCAGAAAACTATCCTTTCTGTACTATAGATCCCAATATAGGAGAAGTTGCAATTCCTGATGATCGCCTAAATAATTTAGCCAAAATAAGTGAATCAGAATCAATTATTCCTACTAAAATGTCCTTCGTTGATATAGCTGGATTAGTAAAAGGAGCTTCAAAAGGTGAGGGATTAGGTAATAAGTTTCTAGGAAATATCAGAGAAATGGATGCAATAGCTTATGTTGTAAGGTGTTTTGATGATCCTGATGTTACCCATGTGAACGGATCGATTAATCCAGTTCAAGATAGTGAAATAGTTGAAACTGAATTA…
Cluster838.COG0012	Unannotated	Chloroflexi	NA	NA	metaMG0023410.COG0012	MNFLIMGLPQSGKTALYNSLTKSKRNDNRDLKVGSVKVPDNNLDKISEWYETEKKVYGEMDLTDPEPIMSFDSSSDFLEKKNLQEIQKFDGVIFVVRAFNDESIPHPYGEVNFLNDIEQFVIESRLIDVQIIEKRISNLSNYDKSLNKQDKENIDKKIDKLKELSNLIELGENFYSEKISDDHRALVDSIFLMAKSPIILIINSDEGKKIDSINIDKAKLLLNQNIKVLQIPLKFEEDLIEINENEAKEFRNELEIENNIDIFFESILNISRSICFLTAGKKECRSWIIKKGLTAVEAAGKIHSDIARGFVRAEVIHVDEIIKQSSEKEAKDKGIIKREGKSYIINSGDVVNFLFSV	ATGAATTTTCTCATAATGGGATTACCACAAAGTGGCAAAACGGCTTTATATAATTCCTTAACCAAATCAAAAAGAAATGATAACCGAGATTTAAAAGTTGGGTCAGTTAAAGTTCCTGATAATAATCTTGATAAAATATCAGAATGGTATGAGACTGAAAAAAAGGTCTATGGAGAAATGGACTTAACTGACCCTGAGCCCATAATGAGTTTTGACTCATCAAGTGATTTTCTTGAAAAGAAAAATTTACAAGAAATTCAAAAATTTGATGGAGTGATATTTGTTGTAAGAGCCTTTAATGATGAATCAATACCTCACCCATATGGAGAGGTAAATTTTCTAAACGATATAGAGCAATTTGTGATTGAATCTAGATTGATTGATGTCCAAATTATAGAA…
Cluster772.COG0012	Unannotated	Gamma-Proteobacteria	NA	NA	HOT225_1_0045m_rep_c104014_1	MELEKVLIFDKQVKHVESLEKTKERIVRKAKSGDKDLLKSLSRIEDILTILKKGDSLFEYLQDDENKNFVNEVGLLSAKPVIFVANLNDDMEETDGLKKLREKAHSNGSQLIEMCNQIEFEISELENESRQELIDLVGLEEPGLNKLIKTAFRTLGLQTFFTSGQSESRAWVIKNGTKAPDAAGVIHTDFKKGFIRAETVSFKDFIEFDGEQGAKAQGKWRSEGADYEVKDGDIILFRFNV	ATGGAATTAGAGAAAGTTCTTATTTTTGATAAACAAGTTAAGCATGTTGAATCTTTAGAAAAAACAAAAGAAAGAATTGTAAGAAAAGCAAAAAGTGGAGATAAGGATTTATTAAAAAGTCTTTCTAGAATAGAAGATATTTTAACCATTCTCAAAAAAGGAGATTCTCTTTTTGAATATTTACAGGATGACGAAAATAAAAATTTTGTAAATGAAGTTGGTCTTTTATCCGCAAAACCAGTCATCTTTGTTGCTAACTTGAATGATGATATGGAAGAAACCGACGGGCTTAAAAAATTAAGAGAAAAAGCACATTCAAATGGTTCGCAATTAATTGAAATGTGTAACCAAATAGAATTTGAAATAAGCGAACTTGAAAATGAAAGCAGGCAGGAACTT…
Cluster452.COG0012	Thaumarchaeota	Thaumarchaeota	NA	NA	HOT224_1_0200m_rep_c350_33	MQIGLLGKANVGKSTFFSAATETVVQSGNFPFTTIEPNVGVCYLKINCECTNLENKCENDLCHDGIRFVPVKLIDVAGLVPGAHEGKGLGNQFLTDAMKADALIHVVDISGSTDIQGQPVNVGTHDPLEDIKFVEEEFDLWFKEILDREWPKLVKEIDQKRAKITDGIARRFTGLGILESQVDQVLISMSLKTKKAQDWSEDDIMGFLKSLRKIAKPLLIAANKADLCDDLKIIEKISTNFKVIPSSAETELLLRKATKAELINYVPGDESFSGKDNVQLSEQQNNALHLAKNVMTKIQTTGVQQILNSIIFDVLDMIVVYPVEDETKLMNKQGQVLPDARLLKKGSTAKELAFTIHQDIGNGFLHAIDAKTKQRIGADHELKNNDIIKIVSTLSRG	ATGCAAATTGGGTTACTTGGGAAAGCAAATGTTGGAAAATCGACTTTTTTCTCTGCTGCAACAGAAACGGTAGTTCAAAGTGGAAATTTTCCATTCACTACAATCGAACCAAATGTTGGAGTTTGTTATCTGAAAATTAATTGTGAGTGTACAAATTTAGAAAATAAATGTGAAAATGATCTGTGTCATGATGGTATTAGATTCGTTCCTGTAAAATTAATTGATGTTGCAGGATTAGTTCCAGGTGCACATGAAGGTAAGGGATTGGGAAACCAATTTCTCACTGACGCTATGAAAGCAGATGCATTGATTCATGTGGTTGATATTTCTGGTTCAACTGATATCCAAGGACAACCGGTTAATGTTGGAACTCATGATCCATTAGAAGACATAAAATTT…
Cluster383.COG0012	Unannotated	Alpha-Proteobacteria	NA	NA	HOT224_1_0125m_rep_c8285_4	MGFKCGIIGLPNVGKSTLFNALTQTSQAQAENYPFCTIEPNVGEVDVPDERLSKLTKISSSDKTIPTRITFVDIAGLVEGASKGEGLGNQFLGNIREVDALAHIIRCFDDQNITHVNGSIDPIRDIETINTELLLSDIESLENRIANLEKKERGGDKDAPKKLKLINTLIKNLNLGNLIKETEFDEDEMKYIREFQLLTNKETIYVCNTDEESITQQNSYIDLVGSYLKDKGLKKINISADIESQLSLLEISEQKEFLNTIGLEEPGLNKLIIEGYKALQLITFFTSGPKETKAWTIKKGSLAPQAAGKIHTDFEKGFIRAETISYNELNSIGNFIEAKDSGKLRSEGKEYIVKDGDIMNFRFNV	ATGGGCTTTAAGTGTGGTATAATTGGCCTTCCAAATGTCGGCAAATCTACCTTATTTAATGCTCTAACACAAACATCCCAGGCACAAGCAGAGAATTATCCATTTTGTACAATTGAACCTAATGTTGGGGAAGTAGATGTACCTGATGAAAGATTATCAAAACTCACTAAAATAAGTTCATCAGATAAAACTATCCCAACAAGGATCACTTTTGTTGATATAGCTGGATTGGTTGAAGGTGCATCTAAAGGAGAGGGACTGGGTAATCAGTTTTTAGGAAATATAAGAGAGGTTGATGCTTTAGCACATATCATTAGATGTTTTGATGACCAAAATATTACACATGTAAATGGAAGTATCGATCCAATAAGAGATATAGAGACAATAAACACAGAATTA…
Cluster414.COG0012	Low-Light Prochlorococcus	Cyanobacteria	59920.PRJNA13911;167555.PRJNA15660;59924.PRJNA246696	Prochlorococcus marinus str. NATL2A;Prochlorococcus marinus str. NATL1A;Prochlorococcus marinus str. PAC1	HOT229_1_0125m_rep_c47377_1	MLKAGIVGLPNVGKSTLFNALVANAQAQAANFPFCTIEPNVGSVSVPDQRLNLLAELSNSKQIIPTRMEFVDIAGLVKGASKGEGLGNKFLANIREVDAIVHVIRCFRDDDVIHVSGSVDPSRDIEIINLELALSDLNQIEKRRTRLKKQISTNKEAKLEDDVLEKLSDALENENAVRSVLLTDEEKKLIKPLGLLTEKPIIYATNLGEDELAKGNSFSEEVNTLATKEGSECVKISAQVEAELIELGAEERDDYLNGLGVEEGGLISLIKATYRLLGLSTYFTTGEKETKAWTISDGMTAPQAAGVIHTDFEKGFIRAQTISYKKLLEAGSLVEARNKGWLRSEGKEYVVNEGDVMEFLFNV	ATGCTTAAGGCCGGAATTGTAGGACTCCCAAATGTTGGAAAGTCCACTTTGTTTAATGCTCTTGTTGCGAATGCTCAAGCTCAAGCAGCAAACTTCCCTTTTTGTACGATTGAACCAAATGTAGGCTCTGTTTCAGTTCCTGATCAACGTTTGAATTTACTTGCTGAACTTAGTAATAGTAAGCAAATTATTCCAACTAGAATGGAATTTGTTGATATTGCTGGTCTTGTTAAGGGAGCAAGTAAAGGTGAGGGACTGGGTAATAAATTCTTAGCAAATATAAGGGAGGTGGATGCAATAGTTCACGTGATTAGATGTTTTAGGGATGATGATGTTATTCATGTTTCTGGATCAGTAGACCCATCAAGAGATATTGAGATAATAAATTTAGAATTAGCA…
Cluster382.COG0012	SUP05_ARCTIC96BD-19	Gamma-Proteobacteria	NA	NA	HOT224_1_0125m_rep_c7494_7	MGFKCGIVGLPNVGKSTLFNALTQAEIESANYPFCTIEPNVGIVPINDPRLEELAKIVKPKKIIPTAMQFVDIAGLVEGASKGEGLGNQFLTNIRETDAIVHVVRAFENDDIVHVSGKVSPIDDIEVINTELILADLSTVEKLYQKAVKNTKAGQKEGLPLRELLEKILPVLEKGESIRTLSFNEEEAKLLKGFQLLTIKPVLYVANVSEAGFENNSHLTSIKDFAEVENSEVVAICAEIEAQISKLDIQEKQEYLSEMGQNESGLDKLIKAGYKLLGLQTYFTAGPEEVRAWTINIGDSAPRAAGKIHGDFEKGFIRAETIAYDEFIKNGGEKGSKEVGKLRSEGKDYIVQEGDILHFLFNVN	ATGGGATTTAAATGTGGAATAGTTGGATTACCAAATGTAGGTAAGTCCACGTTATTTAACGCACTAACACAAGCTGAAATAGAGTCTGCAAACTATCCTTTTTGCACAATTGAACCAAATGTAGGAATTGTTCCAATTAACGATCCACGTCTAGAAGAACTAGCAAAAATAGTAAAACCAAAAAAAATTATTCCTACTGCTATGCAGTTTGTTGATATTGCTGGACTTGTTGAAGGTGCTTCAAAAGGTGAGGGATTAGGTAATCAATTTTTAACAAACATTCGTGAAACTGATGCAATTGTTCATGTTGTACGTGCATTTGAAAATGATGATATCGTACATGTTTCTGGTAAAGTTTCTCCAATTGATGACATAGAAGTTATCAACACAGAATTAATA…
Cluster463.COG0012	SAR202	Chloroflexi	NA	NA	HOT225_1_0125m_rep_c14094_4	MEIVIIGLPQSGKSSLFDALTKGISATSGIGNGIDMKIGTAKVPDERLDKLAEMYKPQKVIPAEIKYWDPPGMESGISTESVSGRYRNILQSADALLICIRAFESPFIPHIKGDVDPLRDLNSILEELIYTDLDMADNALTRLQEGFKKAKPEERPTVERQIDSMSQIKQALEKNIPVSEIESSLADIQFLSNYQFLTNKPVIVVYNIGESSDEMHLLEKISTYNGTLSEISVPAQTEAELSQMSLEEELEFRNDLGLEHSACDQIINATYSGLNLISFLTVGPDEVRAWPVGANLTAPEAAGAIHTDFIKGFVKAEVVTYENLLKCGGWTESKKEGLCKSEGKTYEVQDGDIINFLINQ	ATGGAAATAGTTATAATTGGATTACCTCAGAGTGGTAAAAGTTCATTGTTCGATGCCTTAACTAAAGGCATATCCGCAACCTCTGGAATCGGTAACGGGATAGACATGAAAATTGGTACCGCAAAAGTTCCAGATGAAAGATTGGACAAACTTGCCGAAATGTACAAACCCCAAAAAGTAATCCCTGCTGAAATCAAATACTGGGATCCCCCGGGAATGGAAAGTGGTATTTCAACAGAAAGCGTATCTGGAAGATACCGGAACATATTACAATCAGCAGATGCGTTACTTATATGCATCCGTGCTTTCGAGAGTCCCTTTATCCCTCATATAAAAGGAGATGTGGATCCTTTAAGAGACCTCAACTCAATCCTAGAAGAACTCATCTATACCGATTTA…
Cluster458.COG0012	SAR324	Delta-Proteobacteria	NA	NA	HOT232_1_0200m_rep_c496956_4	MNEQTVSIGALGRVINLSDRRIQQLVKEGVLERHEKGRYPFLSNVKAYVVYLQARADGGGTVIDLEDARKRKLGAEARLAEIINPERVIPATLKVVDIAGLVKGASKGEGLGNQFLSNIREVDAIAHVVRCFEDNGVAHVHNNHDPVGDVIVVQTELIFSDLEQVERKIDKLHKQVKGDRDLEEELSVFEKIRNHLGEGNPAISADLDTDEKLIIGELNLLSMKPYIYIANVSEDQLKEASDSEKQLRKFAFQEGVEVIPICAKVESELSDMDEEESDYFMEELGIDGTGIDQLTNSGYRMLEQITYFTAGKNEVRAWEIRKGATAPEAAGKIHTDFEKGFIRAEVFHFDDIDRLGSESSVKEAGRWRLEGRDYVVNDGDIMHFRFNN	ATGAACGAACAGACAGTTTCTATAGGGGCGTTGGGAAGGGTCATCAACCTAAGTGACCGAAGAATCCAGCAACTGGTGAAAGAAGGGGTGCTGGAAAGGCACGAGAAGGGCCGGTATCCCTTTCTTTCAAACGTTAAGGCATACGTGGTCTACCTTCAGGCACGAGCCGATGGTGGCGGAACTGTGATTGATTTGGAAGATGCCAGGAAACGGAAATTAGGGGCCGAAGCCAGACTTGCAGAAATTATCAATCCGGAACGTGTTATACCAGCGACTTTAAAAGTTGTGGATATAGCAGGACTTGTTAAAGGTGCCAGCAAGGGAGAGGGACTGGGGAATCAGTTTTTGAGCAATATTAGAGAGGTCGATGCAATTGCCCATGTAGTAAGGTGTTTCGAG…
Cluster786.COG0012	Unannotated	Marinimicrobia-like	NA	NA	HOT225_1_0125m_rep_c32904_1	MSLRCGIIGLPNVGKSTLFNALTSSNVPTENYPFCTIDPHVGVVKLPDKRLNFLNEIYNPNTVTYSTVEFTDIAGLVEGASKGEGLGNQFLGQIRQVNTIIHVVRCFKDDKITHVSGSVNPINDVEIIETELLLSDIQTLEKQLHKSEKLARSGDKTDQIKYSLIQSLLDHCNKGKKVKTFNTNNEEREIVRNLNLLTNKPILYVANVGEGDIINNESSDLSNKLSEYAKDENNLSIRLCSKLEQEIAVLSEDEKDLFLNEYSLSEPGLNKLIRSAFNLLGLETFFTAGPKEVRSWTIKKGTTAPSAAGEIHTDFERGFIKAEVIKYMDLINFGSEKAVKEAGLSKLQGKEYIVCDGDCIFFHFNV	ATGTCATTACGTTGTGGAATAATTGGTCTACCAAATGTTGGAAAATCTACATTATTTAATGCTTTAACTTCTTCAAATGTACCAACAGAAAACTATCCATTTTGTACAATTGATCCTCATGTTGGGGTTGTTAAGCTTCCCGATAAGAGATTAAACTTTTTAAATGAAATATATAATCCTAACACTGTTACATACTCAACTGTTGAATTCACTGATATAGCAGGGCTGGTAGAGGGGGCCAGTAAAGGAGAGGGCTTAGGTAATCAATTTTTAGGACAAATTCGGCAAGTTAATACAATCATTCATGTAGTACGTTGTTTTAAAGATGATAAAATAACTCATGTATCAGGAAGCGTTAATCCTATTAATGATGTAGAAATCATTGAAACTGAACTACTC…
Cluster1149.COG0012	Unannotated	Marinimicrobia-like	NA	NA	HOT232_1_0125m_rep_c140142_2	MALQCGIIGLPNVGKSTLFNALTESGIPAENYPFCTIDPHVGIVELPDKRLIDLANIYNPKKITSANVEFIDIAGLVKGASQGEGLGNQFLGQIRQTSAIIHVVRCFEDENITHVDGVVNPIKDVETIQTELLLADIETLERRKQKIEKSAKSGEKEAKTLLVLIEKLIEHCSNGNASRTFVCESEDLHLKKMLHLLTDKSVLYIANVDENQILKKEFNEHVKNLSDFANNEGNIAICLCASLEQDIAQLNNDEKLLFLNDYNLEEPGLNTVIHKSYELLGLQTFFTCGENEVRAWTISINTPAPKAAGSIHTDFQRGFIKADVFHYNDIMNHGSEKALRELGLIRQEGKNYIVNDGDCIFFKFNI	ATGGCACTTCAATGCGGAATTATAGGTCTGCCAAATGTTGGCAAATCAACTTTATTTAATGCATTAACAGAATCTGGCATACCCGCAGAAAATTATCCTTTTTGTACTATTGATCCTCATGTTGGTATTGTAGAATTACCAGATAAAAGGTTAATTGATCTTGCAAATATTTATAACCCCAAAAAAATCACATCAGCTAATGTAGAATTTATAGATATTGCAGGTTTAGTAAAGGGGGCCAGCCAGGGAGAGGGCTTAGGAAACCAGTTTCTAGGACAGATTCGTCAAACATCTGCAATTATTCATGTTGTAAGATGTTTTGAAGATGAAAATATTACTCACGTTGATGGAGTTGTGAATCCAATAAAAGACGTTGAAACAATACAAACAGAATTATTA…
Cluster779.COG0012	Unannotated	Alpha-Proteobacteria	NA	NA	HOT225_1_0125m_rep_c8410_4	MGFKCGIVGLPNVGKSTLFNALTETSNAQAENYPFCTIDPNVGEVAIPDDRLKALARISDSKSIIPTKMSFVDIAGLVKGASKGEGLGNKFLGNIREMDAIAYVIRCFEDSDIVHVNGTINPVEDSEIVETELMLSDLESIESRIPSIEKKARSGDAEAKELLPIIKSVHELLSSGKPARLLKVSESEKPILKNLQLLTSKPVLYICNVSEEDATTGNKYSKLVQEIANEEDALSIIISAKIESEISQLNTEEKNEYLLALGLEQSGLEQVIQSGYKLLNLITYFTSGPEESRAWTVPKGSNAPRAAREIHTDFEKGFIRAEVISYNDYVTLEGEKKSKEAGKMRVEGKNYIVEDGDVIYFRFNV	ATGGGATTTAAGTGTGGAATAGTTGGTCTGCCTAATGTTGGAAAATCAACATTATTTAATGCCCTAACTGAAACCAGTAACGCTCAAGCAGAGAATTACCCTTTCTGTACTATAGATCCTAATGTAGGCGAAGTTGCTATACCTGATGATCGCCTTAAAGCATTAGCTAGAATAAGTGATTCCAAATCAATAATACCTACAAAAATGTCATTTGTAGACATAGCAGGTTTGGTAAAAGGAGCTTCTAAAGGTGAAGGTTTAGGCAATAAATTTCTTGGGAATATTAGAGAAATGGATGCTATTGCATATGTTATAAGGTGTTTCGAAGACTCAGATATAGTTCATGTAAACGGAACTATTAACCCCGTAGAAGATAGCGAGATTGTAGAAACTGAATTA…
Cluster451.COG0012	Unannotated	Bacteroidetes	NA	NA	HOT225_1_0125m_rep_c10482_2	MKAGIVGLPNVGKSTLFNCLSDSKAQSENFPFCTIDPNISIINVPDLRLDHLKEIVDPEKLIPTTVKIVDIAGLVKGASKGEGLGNKFLSNIRETDAILHVLRCFDDPNIVHVDGRVDPVNDKEIVQYELQLKDLEIVNKRLEKLKKTLRSGNDDSKKEILILEKIKNNLENSIINKDDFNEDDYLTFIKPLELITFKPVLYVCNVSENDLLDDNEYVTKVKEFASKENAEVILISAKIESEINELDSLEEKKIFLEDIGMQEPGSSKLIRSTYNLLNLHTFFTAGKKEVRAWTVGIGQNAYDAAGQIHSDFQKGFICSEVISYNDYINNGSEIKSKEAGKMRLEGKDYIVEDGDIMHFRFNI	ATGAAAGCAGGAATAGTAGGACTCCCTAATGTTGGAAAATCAACATTGTTTAATTGTTTATCTGATAGCAAAGCTCAAAGTGAAAATTTCCCCTTTTGTACTATTGATCCAAATATTAGTATAATAAATGTTCCTGATTTAAGACTTGATCATTTAAAGGAAATAGTTGATCCTGAAAAATTAATTCCAACTACAGTTAAAATAGTTGATATTGCAGGTTTAGTAAAAGGAGCTAGTAAAGGTGAGGGCTTAGGAAACAAATTTCTCTCAAATATAAGAGAAACAGATGCTATACTACATGTTTTAAGATGTTTTGATGACCCAAACATTGTTCATGTTGATGGAAGGGTTGATCCAGTTAATGATAAAGAAATAGTCCAATATGAACTACAGTTAAAA…
Cluster869.COG0012	Unannotated	Marinimicrobia-like	NA	NA	HOT231_2_0125m_rep_c42473_5	MSITCGIIGLPNVGKSTIFNALTSSSIPAENYPFCTIDPHVGIVPLPDSRLEVLEKIYKPEVVTPATVEFTDIAGLVKGASKGEGLGNQFLGQIRQVDAIIHVVRCFEDGNISHVEENINPTRDVELIETELLLADLSTIDKSLNRLEKLSKSDKSLVSNFEILKKLKTFCDQGNPARNFSSNREEVEFINGLFLLTAKPIMYVANINEDELQSNKNSSFSESLMLNVNKNGGQAIKLCGKVEQEISTLDNNEQLEFLNEYNLEEPGLNLLIRKAFKLLDLETYFTGGEKEVRAWTINKGSSAPRAASVIHTDFEKGFIKAEIIKYEDLKRMGSEKLVKESGLSKLEGKEYIVEDGDCIFFHFNV	ATGTCAATTACATGCGGAATAATAGGTCTGCCAAATGTAGGCAAATCAACAATCTTTAATGCCTTAACTTCTTCATCCATACCAGCAGAAAATTATCCTTTTTGCACGATCGATCCCCATGTTGGAATTGTCCCACTTCCAGATTCAAGATTAGAAGTTTTAGAAAAAATTTATAAACCTGAAGTGGTAACTCCAGCTACGGTCGAATTTACAGATATTGCAGGATTAGTAAAGGGTGCTAGTAAAGGAGAGGGTCTTGGTAATCAATTTCTTGGTCAAATTAGGCAAGTTGATGCCATTATTCATGTAGTGCGTTGTTTTGAAGATGGCAATATATCACATGTTGAAGAAAATATTAACCCCACAAGAGATGTTGAGCTTATTGAAACTGAATTACTG…
Cluster848.COG0012	SAR324	Delta-Proteobacteria	NA	NA	HOT227_1_0125m_rep_c58627_1	MGLVLGIVGLPNVGKSTLFRALTRVEAEAANYPFCTIEPNVGIVPVQDERLQKLNELIKPEKCVPATLKVVDIAGLVKGASEGEGLGNQFLSHIREVQAIAHVVRCFEDENIAHVTGKPSALDDLEIVETELILADLSQLERKLERLSKQMKGKSAKGSSPDANETAVFQKMHDHLASGKMASSLELSEEEEKTLQELQLLTAKPFFYVANLDEEELENPGPQFQALEKHAAQQGKSVIPVSAKLEAELSEMDEEESREFQEEMGLQQTGLDQVILRGYELLNQITYFTAGAPEVRAWEIQNGTHASSAAGKIHTDFEKGFIRAEVYHYSDLIQLGSENAVKEAGKLRLEGREYMVQDGDIMHFRFNV	ATGGGTCTGGTTCTCGGAATCGTCGGGCTGCCAAATGTCGGCAAATCCACCCTCTTTCGTGCCTTGACTCGAGTCGAAGCAGAAGCAGCAAATTACCCCTTCTGCACGATCGAACCCAATGTGGGAATCGTTCCGGTTCAAGACGAGAGGTTGCAGAAACTGAATGAGCTGATCAAACCTGAAAAATGTGTTCCTGCCACCTTGAAAGTCGTTGATATTGCAGGATTGGTCAAGGGTGCCAGCGAAGGTGAAGGTCTGGGGAACCAATTCCTGAGCCACATCCGGGAGGTCCAGGCCATTGCGCATGTGGTACGATGTTTTGAGGACGAAAACATCGCCCATGTGACGGGAAAACCAAGTGCATTGGACGACCTTGAGATTGTCGAAACAGAATTGATC…
Cluster784.COG0012	Unannotated	Gamma-Proteobacteria	NA	NA	HOT225_1_0125m_rep_c16527_2	MGIRCGIVGLPNVGKSTLFNLLSEGSAEAENYPFCTIEPNVGIVIVPDQRLDQLAAIANPEEVIPSVIEFVDIAGLVKGASEGEGLGNKFLANIRETDAIIHVVRCFEDRNIMHVSDEINPLEDLEIINTELLLADIQTLEKRLLRAEKQSKTGDKEQLAKKAFLTNLMDHLSSNHPARSFSVAKDEKQLMKELCLLTAKPMLYVANIGESSITNVNKHIQQLEKYVDETQDTVLVSLCVSLEAEISKLDAAEKEEFLKELQLNEPAINKLIKSSYSLLDLQTFFTAGPKEVRSWSVKRNSKAPKAAGVIHTDFEKGFIKAEVISYDDYIKYQGEQGSKSQGKLRLEGKDYIVREGDVIYFRFNV	ATGGGTATTCGATGCGGCATAGTTGGACTTCCAAATGTGGGGAAATCGACACTATTTAACCTCTTATCAGAAGGATCAGCAGAAGCTGAGAACTACCCTTTTTGTACCATTGAGCCAAATGTTGGTATTGTCATTGTTCCCGATCAAAGGTTGGATCAATTAGCAGCAATAGCTAATCCAGAAGAGGTTATACCTAGTGTTATTGAGTTTGTTGATATAGCAGGACTGGTTAAAGGTGCCTCAGAGGGCGAAGGACTGGGTAATAAATTTTTAGCAAACATTCGAGAAACAGATGCCATTATTCATGTCGTTCGTTGTTTTGAGGATAGAAATATCATGCATGTCTCTGATGAGATTAACCCATTAGAAGATCTTGAGATTATCAACACTGAATTACTA…
Cluster785.COG0012	Actinobacteria	Actinobacteria	NA	NA	HOT225_1_0125m_rep_c18778_1	MERFGFVGLPNAGKSSLFNALAGGGALAAPYAFATTDPNVGVVKVPDHRLDALAEMSKSKKVVNSTTEFVDIGGLVEGASQGEGLGNKFLAGIREVDALVLVLRTFSDADVPGPTDPLEHLRVVEIELTLADLETVESRIDRRQKALRADPRDPGLMAEVDALETALESLSDGTPLYRAALSKDRQLALREHFLLTNKPVMAVLNIGEDQLGEASQLASQLEEALPESQVLPLSVQLEAEAAMLPDDERTELLEGLGLGEGALPVFVRAAHGMLGLRTFLTTGEKESRAWTFKHGWKAPQCAGRIHTDFERGFIRAEVIAHEDLLALGSWTAAREAGQLRLEGKDYEMRDGDVVEFRFNV	ATGGAACGATTTGGATTTGTTGGTTTACCCAATGCAGGAAAGTCATCGCTTTTTAACGCTTTAGCTGGCGGAGGTGCCCTAGCTGCTCCGTATGCGTTTGCGACCACGGACCCAAATGTAGGAGTCGTCAAAGTCCCCGATCACCGCCTCGACGCTTTGGCGGAGATGAGCAAGAGCAAAAAGGTCGTTAACTCCACCACCGAGTTTGTCGATATTGGTGGCCTTGTTGAGGGTGCCAGCCAAGGAGAAGGACTGGGCAATAAGTTTCTCGCAGGTATTAGAGAAGTGGATGCTCTGGTGTTGGTTCTCCGAACCTTCAGCGACGCCGATGTGCCGGGCCCTACCGACCCTCTAGAGCACCTGAGAGTTGTAGAAATCGAACTGACACTCGCTGATCTG…
Cluster867.COG0012	Actinobacteria	Actinobacteria	NA	NA	HOT232_1_0200m_rep_c365687_2	MERFGFVGLPNAGKSSLYNALAGGGALAAPYAFATTDPNEGVARVPDSRLTLLGEMSNSQKIVSATIQFTDIGGLVEGAAKGEGLGNRFLAGIREVDAIVFVLRAFSDNDVPGPTDPVEHLRIVEVELALADLETTQKQLLKIEKAAKSDKSIGQILESLKHASEQLDQGIPIYKSDLTSSERELLSDFFLLTDKPVLAVVNMGEDQVEETNQILEPVVAELPDQEVIGMCVQLESEAALLTSEEQSEMLEELGLGEGALSRFVRSAYHLLGLRTFFTTGEKESKAWTFRQGSNAPECAGRIHTDFQRGFIRAETIGWQPLLEQGSWLKAREAGLIRSEGKEYKPEDGDVMEFRFNV	ATGGAAAGATTTGGATTTGTTGGGTTGCCTAATGCCGGTAAGTCTTCACTTTATAATGCTTTAGCCGGAGGTGGTGCTTTGGCGGCACCCTATGCTTTTGCCACCACAGATCCTAATGAAGGGGTAGCTCGTGTCCCAGACAGCAGGCTAACTCTTCTGGGAGAGATGAGTAATTCGCAAAAAATAGTCTCGGCCACTATTCAATTCACTGATATTGGTGGATTAGTAGAAGGTGCAGCTAAGGGAGAAGGCTTAGGAAATCGTTTCCTCGCAGGTATACGAGAAGTTGACGCAATCGTTTTTGTGCTTAGAGCATTTTCAGACAATGACGTGCCAGGACCTACAGACCCCGTTGAGCATTTGAGAATTGTAGAGGTTGAGTTAGCGCTAGCAGATCTC…
Cluster874.COG0012	Unannotated	Cyanobacteria	NA	NA	HOT234_2_0125m_rep_c17856_2	MAGLKTLERLACQNNPLNVAFRFFLMLKVGIVGLPNVGKSTLFNALVANAQATAANFPFCTIEPNVGTVSVPDDRLNLLGSLSKSKALIPTRIEFVDIAGLVEGASQGEGLGNKFLSNIREVDAIVHVVRCFDDENVVHVSGSVDPLRDIEIINLELGLSDIAQIERRRERLKKQIRTNKESQLEDKILQKFNLEIQKGGAARSISLIDEENKLIAPLGLLTAKPIIYASNLSEDELSSGNIYSSNVVDVAKSEVAECIKISAQVEAELIELKESERFDYLKGLGVQEGGLQSLIRASYNLLGLRTYFTTGEKETKAWTINSGMTAPQAAGVIHTDFERGFIRAQTINYAKLLEAGSLTEAKNNGWIRSEGKEYVVNEGDVMEFLFNV	TTGGCTGGTTTAAAGACGCTAGAGCGATTAGCTTGTCAGAATAACCCCTTGAATGTAGCTTTTAGATTTTTTCTGATGCTGAAAGTAGGAATAGTTGGACTCCCCAACGTTGGAAAATCCACCTTGTTTAATGCTCTAGTTGCGAATGCCCAAGCAACAGCAGCTAATTTTCCATTTTGCACGATTGAGCCAAATGTAGGAACTGTATCAGTCCCTGATGACAGATTGAATTTACTTGGATCTCTAAGTAAGAGCAAAGCATTAATCCCTACTAGAATTGAATTTGTGGATATCGCTGGTTTGGTTGAAGGCGCTAGCCAAGGTGAAGGATTAGGAAACAAATTTTTGTCTAATATTCGCGAAGTAGATGCGATTGTGCATGTTGTTCGTTGTTTTGAT…
Cluster1218.COG0012	Unannotated	Alpha-Proteobacteria	NA	NA	HOT236_1_0125m_rep_c203999_2	MGFKCGIVGLPNVGKSTLFNALTQTASAQAANYPFCTIEPNVGEVSIPDPRLYELSELVDSKSTIPARMTFVDIAGLVKGASKGEGLGNQFLANIREMDAVAYVLRCFEDDDITHVAGEVNPIADSEIVETELMLADLESLEKRLPGLEKKAKSGDTESKTLVGIIDQTIALLNEGKPARHISLKEDQKSLYNSLQLLTAKPVLFVCNVDEASAVTGNRYSELVNSLADKEGAGIVLISAEIEAEISQLDENEKSEFLNELGLESPGLNRLIFEGYQLLDLMTYFTAGPKETRAWTIPNGSTAPRASRAIHTDFEKGFIRAEVISYDDYIELGGEQKAKESGKMRVEGKDYVVKDGDVIYFRFNT	ATGGGTTTTAAGTGTGGGATTGTTGGCCTACCGAATGTAGGAAAATCAACGTTGTTTAATGCTCTCACCCAGACCGCTTCGGCGCAGGCCGCAAACTATCCGTTTTGTACAATAGAACCTAATGTTGGGGAAGTTTCAATCCCTGACCCGAGACTTTACGAATTATCAGAATTGGTTGATTCAAAAAGTACGATCCCTGCTCGGATGACTTTCGTTGATATTGCTGGGCTTGTTAAGGGGGCTTCAAAAGGTGAAGGTCTTGGGAATCAGTTTTTAGCAAATATTAGGGAAATGGACGCTGTAGCATACGTGTTGCGTTGTTTTGAAGACGACGATATTACTCATGTGGCCGGTGAAGTTAATCCTATAGCGGATTCTGAAATAGTTGAAACTGAACTT…
Cluster435.COG0012	Low-Light Prochlorococcus	Cyanobacteria	NA	NA	HOT227_1_0125m_rep_c43941_1	MLKAGIVGLPNVGKSTLFNALVANAQAQAANFPFCTIEPNVGSVSVPDQRLNLLGELSQSKQIIPTRIEFVDIAGLVKGASKGEGLGNKFLANIREVDAIVHVIRCFSDDDVIHVSGSVVPSRDIEIINLELALSDLNQIEKRRTRLKKQIGTNKEAKLEDEVLEKLCEALENENAVRSVSLTQEEKKLIKPLGLLTEKPIIYATNLGEDELATGNPFSEEVNTLATKEGSECVKISAQVEAELIELGEEERDDYLNGLGVEEGGLISLIKATYRLLGLSTYFTTGEKETKAWTITDGMTAPQAAGVIHTDFEKGFIRAQTISYEKLLEAGSLGEARNNGWLRSEGKEYVVNEGDVMEFLFNV	ATGCTTAAGGCCGGAATTGTTGGACTACCTAATGTTGGTAAGTCGACTTTGTTCAACGCTCTTGTCGCAAATGCGCAAGCGCAAGCAGCTAATTTCCCGTTTTGTACAATTGAACCCAATGTAGGCTCAGTTTCTGTACCTGATCAGCGTTTGAATTTGCTTGGTGAACTCAGTCAAAGCAAGCAAATAATTCCAACTAGAATTGAGTTTGTTGATATTGCTGGTCTTGTTAAAGGAGCAAGTAAAGGCGAGGGACTGGGTAACAAATTCTTAGCAAATATAAGAGAGGTGGATGCAATAGTTCATGTGATTAGATGTTTTAGCGATGATGATGTTATTCATGTCTCTGGATCAGTAGTTCCATCAAGAGATATTGAGATAATAAATTTAGAATTAGCA…
Cluster783.COG0012	Unannotated	Alpha-Proteobacteria	NA	NA	HOT225_1_0125m_rep_c16321_1	MGFKCGIVGLPNVGKSTLFNALTQTGNAQAENYPFCTIDPNVGEVAIPDDRLISLAKLSDSKSIIPTKMSFVDIAGLVKGASKGEGLGNKFLANIREMDAIAYVIRCFEDPDIVHVNGTINPIEDSEIVETELMLSDLQSIESRIPIMEKKAKSGDREANELLPIINGVHDLLSNGKPARLLKIPDSEKPKLRNLQLLTSKPVLYICNVSEEDATTGNKYSKLVQDIANKEDAVSILISAKIESEISQLQPEEKNEYLVELGLKQSGLEQVIQSGYKLLNLITYFTSGVQESRAWTVPKGSSAPRAAREIHTDFEKGFIRAEVVSYEDYVNLGGEKKSKEAGKMRVEGKDYLVEDGDVIYFRFNI	ATGGGATTTAAGTGTGGAATAGTTGGCTTACCAAATGTTGGAAAATCTACATTGTTTAACGCCTTAACTCAAACAGGTAATGCCCAAGCTGAAAACTATCCCTTTTGTACAATAGATCCTAATGTAGGAGAAGTTGCTATACCTGATGACAGATTGATATCACTAGCAAAATTAAGTGACTCTAAATCAATTATTCCTACCAAAATGTCATTCGTAGATATTGCAGGATTAGTTAAGGGAGCCTCAAAAGGTGAGGGGCTAGGTAATAAATTTCTTGCAAATATTAGAGAAATGGATGCCATAGCATATGTTATTAGATGTTTTGAAGACCCTGATATAGTTCATGTGAATGGAACAATTAACCCAATTGAGGATAGTGAAATTGTAGAAACTGAATTA…
Cluster1129.COG0012	Unannotated	Marinimicrobia-like	NA	NA	HOT233_1_0500m_rep_c58647_1	MSLRCGIIGLPNVGKSTLFNALTSSNVPTENYPFCTIDPHVGVVKLPDKRLNLLKNIYQPDIVTHSTVEFTDIAGLVKGASKGEGLGNQFLGQIRQVNTIIHVIRCFNNENISHVSGKVDPIADAEIIETELLLADLQTLEKQYIKAEKLAKSGDKNNKIRFSLINSLLEHCNDGNKAKTYIANDEEKEIVKELNLLTSKPILYVANVNESDIANNEKNDLKNKLTEYAKKMGSISITLCSKLEQEIAVLSEQEKDIFLKEYKLTEQGLNKLIKSAFNLLNLETFFTAGPKEVRSWTIKKGTSAPYAAGVIHTDFQRGFIKAEVIKYNDLIKLGSEKAVKEAGLAKLEGKEYVVRDGDCIYFHFNV	ATGTCGTTACGTTGTGGAATAATTGGACTACCAAATGTAGGAAAATCTACTTTATTTAATGCTTTGACATCTTCGAATGTACCAACTGAAAATTACCCATTTTGTACAATTGATCCTCATGTCGGTGTAGTAAAATTACCTGATAAGCGATTAAACTTACTAAAAAATATATATCAACCAGATATAGTTACACACTCAACTGTTGAATTTACTGATATAGCTGGGCTAGTAAAGGGGGCCAGCAAAGGAGAGGGTCTTGGCAACCAATTCTTAGGTCAAATACGTCAAGTAAATACTATAATTCATGTAATTCGTTGTTTCAATAATGAAAATATCTCACATGTATCAGGAAAAGTAGATCCTATCGCTGATGCAGAAATCATTGAAACTGAACTACTT…
Cluster868.COG0012	SUP05_ARCTIC96BD-19	Gamma-Proteobacteria	NA	NA	HOT232_1_0125m_rep_c125907_19	MGFKCGIVGLPNVGKSTLFNALTQAEIESANYPFCTIEPNVGIVPVNDQRLEELAKIVNPKKIIPTAMQFVDIAGLVEGASKGEGLGNQFLSNIRETEAIIHVVRAFENDDIVHVSGKVSPFNDIEIINTELVLADLSTVEKLYQKAIKNTKSGQKEGLPLRELIEKILPPLEEGKALRTISFNHEESKLLKGFQLLTIKPTLYVANVSEDGFENNPHLDEILDLANKESSEVVVICAEIEAQISKLDIVAKQEFLSEMGQNESGLDKLVKAGYKILGLQTYFTAGPEEVRAWTINVGDLAPQAAGKIHGDFEKGFIRAETITFNDFINYGGEKGAKEAGKLRSEGKEYIVQEGDVLHFLFNVN	ATGGGATTTAAATGTGGAATTGTTGGATTACCAAATGTAGGCAAGTCAACACTATTCAATGCACTAACACAAGCTGAAATTGAGTCAGCAAATTATCCATTTTGCACAATTGAACCAAATGTAGGAATCGTCCCAGTTAATGATCAACGTTTAGAAGAATTAGCAAAAATAGTAAATCCAAAAAAAATTATTCCCACTGCTATGCAGTTTGTTGATATTGCTGGACTGGTTGAAGGTGCCTCAAAAGGTGAGGGATTAGGTAATCAATTTTTAAGCAACATTAGAGAAACTGAAGCAATTATTCACGTTGTCCGAGCTTTTGAAAACGATGACATTGTACACGTCTCAGGAAAGGTTTCTCCATTTAATGATATAGAAATTATTAATACTGAATTGGTA…
Cluster979.COG0012	Unannotated	Alpha-Proteobacteria	NA	NA	HOT229_1_0200m_rep_c468541_3	MGFKCGIVGMPNVGKSTLFNALTQTAQAQAENYPFCTIEPNIGEVPIPDPRLGELAQIANSANIISTRMTFVDIAGLVAGASKGEGLGNKFLGNIREMDAIAYVVRCFENDDISHVNGHVDPVSDVEIVETELMMSDLESLEKRLSNVEKKARGGDSESIELLPVMKKSLELLYDGKPVRFLDANDHEKHVIRNLQLLTSKPVLYVCNVDETSAAKGNEYSRSVSEIASAENAGTVIISAQIESELAQLEDEEKDEYLKELGVIEPGLNRLINAGYDLLDLMTYFTAGPKETRAWTVPTGSTAPRAAREIHTDFENGFIRAEVISYEDYVNLGGEQKCKEAGKMRVEGKDYLVKDGDVIYFRFNN	ATGGGATTTAAATGCGGCATTGTCGGCATGCCGAATGTCGGAAAATCCACGCTGTTTAACGCACTTACGCAGACCGCTCAGGCCCAAGCAGAAAACTATCCTTTTTGCACCATCGAACCCAACATAGGTGAAGTGCCAATCCCAGATCCACGCCTTGGTGAATTAGCACAGATCGCCAACTCTGCAAATATAATTTCTACACGTATGACTTTTGTAGATATAGCTGGTCTTGTTGCAGGTGCTTCAAAAGGCGAAGGACTCGGCAATAAATTCCTAGGCAATATTAGAGAAATGGATGCGATCGCATATGTTGTGCGATGTTTCGAAAACGATGATATTTCTCATGTCAACGGTCATGTGGATCCAGTCTCAGATGTAGAAATAGTGGAAACTGAACTA…
Cluster1146.COG0012	Euryarchaeota	Euryarchaeota	NA	NA	HOT232_1_0125m_rep_c127153_4	MRIGIVGKPNVGKSTAFSALTQMPVDIANYPFTTIDPNVGVTWIPLPERCACYILRERRESSGRLQATSDEDSRRGSICNPNSGSCSGFRRMVPVTLVDVAGLVPGAHEGRGRGNQFLSDLSRCDALIQVVDVSGSTDLEGNPVGSGGSEPIEEHRFLIGELDSWILGIVENGWDRVSRKAQAEGVRAIREHILERLTGIGATEHHVSVGFSSVERQLPSSADPASWGHEELRALSSAIRKSMFPISVAANKADNIEDFGPELEAEVESNGGTMVFTSAEAELALRRASSSGLISYQLGDSEFELTADGEDNLSEQQRAALSSISTTLSSWDGGGLVGLLSEVVFGQLSRIVAYPVQDETHWVDGDGKPLPDAILIQRGTTARGLAFEVHSDLGEGFVR…	ATGAGGATAGGCATCGTTGGAAAGCCGAACGTCGGCAAGTCAACTGCGTTCTCCGCACTTACGCAAATGCCCGTTGACATTGCAAACTACCCATTCACCACAATCGACCCCAATGTGGGGGTGACATGGATTCCATTGCCCGAGAGATGCGCTTGCTACATTCTAAGGGAGCGGAGGGAGTCCTCAGGCAGACTCCAAGCCACTTCAGACGAGGATTCGAGGAGGGGGAGCATATGCAACCCCAATTCAGGCTCATGCTCGGGATTCAGGCGCATGGTTCCAGTAACTCTAGTCGACGTTGCAGGCTTGGTCCCCGGTGCCCATGAGGGCAGAGGGAGGGGGAATCAGTTCCTCTCAGATCTCTCTAGATGTGATGCCCTAATCCAGGTGGTCGATGTG…
Cluster1147.COG0012	Euryarchaeota	Euryarchaeota	NA	NA	HOT232_1_0125m_rep_c160034_1	MRIGIVGKPNVGKSTAFSALTQMPVDIANYPFTTIDPNVGVTWIPLPERCACSSLRERRESSGRLESTSDADPRKGSICSPNSGSCSGFKRMVPVTLIDVAGLVPGAHEGRGRGNQFLSDLSRCDALIQVVDVSGSTDLEGNPVGSGGSQPIEEHRFLIGELDSWILGIVENGWDRVSRKAQAEGTRAIREHILERLTGIGATEHHVSVGFSSVERQLPSSADPASWGHEELRALSSAIRKSMFPISVAANKADNAQDYGTELEDEVESNGGVMVFTSAEAELALRRASSSGLISYQLGDSEFELTEDGEENLSEQQRAALSSISTTLSSWDGGGLVGLLSEVVFGQLSRIVAYPVQDETHWVDGDGKPLPDAILIQRGTTARGLAFEVHSDLGEGFVR…	ATGAGGATTGGCATCGTTGGAAAGCCGAACGTCGGGAAGTCAACCGCGTTCTCCGCACTAACACAAATGCCTGTTGACATCGCAAACTACCCATTTACGACCATCGATCCCAATGTGGGGGTGACTTGGATTCCATTGCCAGAGAGGTGCGCTTGCTCCAGCCTAAGGGAGCGCAGGGAGTCCTCCGGCAGACTCGAATCCACTTCTGACGCAGATCCCAGGAAGGGCAGCATCTGCAGCCCCAATTCAGGATCATGCTCAGGGTTCAAGCGCATGGTTCCCGTTACTCTCATCGATGTCGCAGGTTTGGTGCCCGGGGCCCACGAGGGCAGAGGGAGGGGGAACCAGTTCCTCTCAGACCTCTCAAGATGTGATGCCCTAATCCAGGTGGTCGACGTG…
Cluster790.COG0012	Unannotated	Alpha-Proteobacteria	NA	NA	HOT238_1_0200m_rep_c177977_2	MGFKCGIIGLPNVGKSTLFNALTESNKAEAANYPFATIEPNIGRVAVPDQRLNILSKISKSEKTIPTYIDFVDIAGLVEGASKGEGLGNKFLSHIREVDAIAHVVRCFEDNDITHVSSKIDPLSDIKIITTELNLADIETLQNKLNSLEKKSKQGDKEIKNQLNIIEQLLEKLSNEINIRNIDFSNEDLHFIKSLNLISIKPMLYICNVDEKSIVKGNILSQKVIDLAKTEQNNSVIVSASIESQIAELKIEEKYEFLKELGLEETTLVKVINSGYNILNLITYFTSGPKESRAWTVTKNTLAPKGAGKIHSDFEKGFIRAETITYNDFVELGGESACRDAGKLRQEGKDYIINDGDVMHFLFNV	ATGGGGTTTAAGTGTGGAATTATTGGTTTGCCTAATGTTGGAAAATCAACTTTGTTTAATGCTTTAACAGAATCTAATAAAGCTGAAGCTGCAAATTATCCTTTTGCTACTATCGAGCCAAATATTGGAAGAGTTGCTGTCCCAGATCAAAGATTAAATATTCTCTCTAAAATAAGTAAAAGTGAAAAAACTATACCAACATATATAGACTTTGTGGATATAGCGGGTCTTGTTGAAGGTGCTTCTAAAGGTGAGGGATTAGGTAACAAATTTTTATCACATATAAGAGAAGTTGATGCGATTGCTCATGTAGTTAGATGTTTTGAAGATAATGATATAACACATGTATCATCAAAAATTGATCCCTTGAGTGATATCAAAATTATTACTACAGAATTA…
Cluster1158.COG0012	Euryarchaeota	Euryarchaeota	NA	NA	HOT232_1_0200m_rep_c357127_2	MKVGLVGKPNAGKSTFFTAVTSASAQIGDYPFTTIDKNVGIAHVRKPCPSKELSVEPNPNNSLSINGIRYIPVEVIDVAGLVPDAHKGKGMGNKFLDDLRQADVLVQVVDSSGNTDLEGNSTEGADPMDEIDFLKHEICEWIAEITMRNWSRSARAVESGEKVEDFLSDRLAGLKFSREHVITALRKVAISKPVMQWSSNEGKLIAEILQDIAKPIVIAANKADISSDENLKKLSGKGAIITVADYELALKKASEANLINYNAGDSDFEISSDKLSEGQKVALQTIKDFLKSNGSTGVQVCIENAVLEKLDMIAVYPVEDETHFTDGQGRVLPDAHLLPRDSTALDLAYKVHSDIGDSFIRAIDCKTKRIIGKDYELQDGDVIKIVAGS	ATGAAGGTCGGTTTAGTCGGAAAACCTAATGCAGGCAAATCTACATTTTTTACAGCTGTAACATCAGCCAGTGCACAAATTGGAGATTATCCCTTTACAACAATAGATAAGAATGTAGGCATAGCACATGTACGAAAACCATGTCCAAGTAAAGAATTGAGTGTCGAACCTAACCCAAATAATTCGCTTTCAATAAATGGAATTAGATATATTCCAGTTGAGGTTATTGATGTTGCAGGATTGGTTCCAGACGCCCATAAAGGTAAGGGTATGGGGAATAAATTCCTAGATGATTTAAGACAGGCAGACGTTCTTGTTCAAGTTGTAGATTCCTCAGGAAATACAGATCTTGAGGGTAATTCAACTGAAGGAGCAGACCCTATGGATGAAATTGATTTC…
Cluster1219.COG0012	Unannotated	Alpha-Proteobacteria	NA	NA	HOT237_3_0125m_rep_c134282_1	MGFNCGIVGLPNVGKSTLFNALISTAVAEAANYPFCTIEPNKGRVAVPDNRLLEISVLANSAKVIETQLEFVDIAGLVKGASKGEGLGNKFLANIRETDAIIHVLRCFDDDNITHVEGSVHPIRDIETIETELLLSDLESITRQVSNIEKKARSGDKDIKSQLEIMNKIVAVLEEGTAIRKFMNWDTQDKKLIESLNMLTSKPLVFVCNVEEESATDGNSLSKEVEAYAKKDGSECIIVSAAIEAEITQLTSQEEKNEFLTTLGLKEAGLNKLIRAGYNLLDLITFFTAGPKEARAWTLPKGSTAPQGAGRIHSDFERGFIRAETISYDDYIAHGGENGAKDAGRLRIEGADYLIKDGDVLHFRFNV	ATGGGCTTTAATTGTGGAATAGTTGGATTACCAAATGTAGGAAAATCGACATTATTCAATGCACTCATATCTACCGCGGTGGCGGAAGCTGCAAACTACCCCTTTTGCACAATTGAACCAAATAAAGGAAGAGTAGCAGTCCCAGATAACCGGCTTTTAGAAATTTCGGTATTGGCTAATTCGGCGAAGGTTATTGAGACTCAACTTGAATTCGTTGATATAGCAGGATTAGTAAAAGGGGCCAGCAAAGGGGAAGGTTTGGGGAATAAATTTCTAGCCAATATAAGAGAAACCGATGCCATTATCCATGTCTTGCGATGTTTTGATGATGATAATATCACCCACGTTGAGGGTAGTGTTCACCCAATCCGCGATATAGAAACAATTGAAACTGAACTA…
Cluster792.COG0012	Unannotated	Chloroflexi	NA	NA	HOT237_3_0125m_rep_c33879_7	MEIGLIGLPQSGKTTVFEAITHTLKDKSSKNTNIGISRVEDPRIDELVALFDPKKISKAEVTFVDIPTSPESLGKSQSISGEYLNILQRMDALVEVIRYFDNPAVPHIFETIDIKRDSKTLKEELIFSDLTIIDKRIERLNSELKGARNDKKESIIKEIDQLTNVKENLENNIPIKDQDLDKDTAEIVWNFQLLSAKPLLSVLNIDEDKINHEDSQDTISICAQLEKELAEMPEEDQLMFRESLGIEESGKNKLIDKSYALLNLISFFTVGPDEVKAWTITQGMSALEAAGQIHSDIQKGFIKAEVIGYQNMIESKKMAEAKKLGLLRLEGKEYLMNDGDIAHFMFNK	ATGGAAATAGGACTTATAGGACTTCCACAAAGTGGGAAAACGACTGTTTTTGAAGCAATAACGCATACTCTGAAAGATAAATCTAGTAAAAACACAAATATTGGCATATCAAGAGTAGAAGATCCAAGAATAGATGAACTTGTAGCATTATTTGATCCAAAAAAAATCAGTAAAGCTGAAGTAACATTTGTTGATATACCAACTTCACCAGAAAGTTTAGGAAAAAGCCAAAGTATTTCTGGAGAATATCTTAATATTCTTCAACGTATGGATGCTTTAGTAGAAGTAATTCGTTATTTTGATAATCCTGCGGTTCCTCATATATTTGAAACCATTGATATAAAAAGAGATTCAAAAACATTGAAAGAGGAATTAATATTTTCAGATTTAACAATAATT…
Cluster788.COG0012	Unannotated	Cyanobacteria	74547.PRJNA220;59922.PRJNA13496	Prochlorococcus marinus str. MIT 9313;Prochlorococcus marinus str. MIT 9303	HOT232_1_0200m_rep_c293672_1	MVSGMGTARFALMLKAGIVGLPNVGKSTLFNALVANAQAQAANFPFCTIEPNVGSVAVPDERLQLLCDLSKSKELIPTRMEFVDIAGLVKGASEGEGLGNKFLANIREVDAIVHVVRCFEDEDVIHVSGSVDPSRDAEVINLELGFADLSQIEKRRLRLKKQTRTSNDAQLEDAALERIQSVLEQGGAARAVELSDEEAKMIKPLGLLTAKPIIYATNVSEDDLAGGNAYCEEVTSLATREDAECVRISAQVEAELIELGEAERIDYLEGLGVSEGGLKSLIKATYRLLGLRTYFTTGEKETRAWTFKAGMTAPQTAGVIHTDFERGFIRAQTIAYQKLLEAGSFAEARNKGWLRSEGKDYVVAEGDVMEFLFNV	ATGGTTTCTGGCATGGGCACGGCTAGATTTGCCCTCATGCTTAAAGCCGGAATTGTTGGACTACCAAATGTGGGTAAGTCCACGCTTTTCAATGCACTTGTGGCCAACGCGCAGGCTCAAGCTGCCAACTTTCCCTTCTGCACCATTGAACCGAATGTGGGCAGCGTTGCGGTACCTGATGAGCGCTTGCAGCTGCTTTGCGATCTAAGCAAGAGCAAGGAGCTGATTCCAACGCGCATGGAGTTTGTTGATATCGCTGGTTTGGTCAAGGGGGCTAGTGAGGGAGAGGGGTTGGGCAACAAATTTCTTGCCAATATTCGCGAGGTTGACGCCATCGTGCATGTGGTGCGTTGCTTTGAAGACGAGGATGTGATCCATGTCTCTGGATCAGTGGACCCT…
Cluster846.COG0012	Unannotated	Gamma-Proteobacteria	NA	NA	HOT232_1_0125m_rep_c141350_5	MGIKCGIVGLPNVGKSSLFNILSEGKAEAANYPFCTIEPNVGVVMVPDPRLDQLSAINNPEEVIPSIVEFVDIAGLVEGASQGEGLGNKFLANIRETDAIIHVVRCFEDKNVTHVSDEINPVNDFEIINTELLLADIQTVERNLERAGKQSKAGDKAMLAKHAFLESLLEHLNNDLPARAFNVEKDQEGIMKELSLLTKKPMLCLANIDESSITDETEGLQALQKKVLSVEDAELLKLCVSLELEISTLEPTEMKEFLDELNLEEPAINKLIRASYDLLNLQTFFTAGPKEVRAWPIRKKSLAPQAAGTIHTDFERGFIKAEVIGFDDYLEHGGEQGAKSVGKLRLEGKDYLVQEGDVMHFKFNV	ATGGGCATTAAATGCGGCATTGTAGGGCTTCCAAACGTTGGTAAATCATCCCTGTTCAACATTCTCTCTGAGGGCAAGGCAGAGGCTGCCAACTATCCTTTTTGTACCATTGAGCCCAATGTTGGCGTGGTCATGGTTCCCGATCCTCGTTTGGATCAATTGTCCGCAATCAATAACCCTGAAGAAGTGATTCCATCCATTGTTGAGTTTGTCGATATTGCTGGATTGGTTGAAGGCGCCTCACAAGGGGAGGGGCTTGGAAATAAGTTTTTGGCAAACATTCGTGAAACGGATGCCATCATCCATGTGGTCCGATGTTTTGAGGATAAGAATGTCACTCATGTTTCTGACGAGATTAATCCCGTGAATGATTTCGAAATCATCAATACAGAATTATTG…
Cluster1316.COG0012	Unannotated	Chloroflexi	NA	NA	metaMG0022790.COG0012	MNFLIMGLPKSGKSALFNTLTKSTRQDMYSDVRIGTVKVPDKNLDKVSEWHDTEKKVNGEIDITDPATNLNFDSSSDFIEKKYLQEIQKYDGVILLIRSFKNDSVPHPYGEVNLENDLEQFTIESRLIDVQIIEKRIENIEKTFKSLNKQEREYNEKNIDTLKQVSKLIEQGEPYNSELYTEAHKAAIGSSFLILKSPLMVIINTDENQSIPEEKINKIRSLIRKDSSLIQVPLSFEEDMISLDANEVTEFRDASEINSNDFDQIFNNLLKASNSICFLTAGKKECRSWIVKEDSSAIDAAGKIHSDIARGFVRAEVINIDDLLKFSNEKEAKDKGLVRGEGKNYTIKSGDVVNFLFSV	ATGAACTTCCTAATTATGGGTTTACCAAAAAGTGGTAAATCAGCTTTATTCAATACGTTAACTAAATCTACAAGGCAAGATATGTATTCTGACGTAAGAATTGGAACAGTAAAAGTGCCTGACAAGAACTTAGATAAGGTCTCAGAATGGCACGATACTGAAAAAAAGGTAAATGGCGAAATTGATATTACAGATCCAGCAACCAATTTAAACTTTGATTCATCAAGCGACTTCATTGAAAAAAAATATTTACAAGAAATTCAAAAATATGATGGGGTAATTTTATTAATAAGGTCTTTCAAAAACGATTCTGTTCCTCACCCATACGGTGAAGTTAACCTTGAAAATGACTTAGAACAATTTACAATTGAATCTAGGCTTATAGATGTTCAGATAATA…
Cluster449.COG0012	SAR11	Alpha-Proteobacteria	NA	NA	HOT225_1_0125m_rep_c20964_1	MGFKCGIVGLPNVGKSTLFNALTNSSKAQAENFPFCTIDPNIGIVPVPDERLEKLVSISKSAKKIHTTISFVDIAGLVKGASKGEGLGNKFLSHIREVDAIVHMIRCFDSEDIQNVNPNVDPIRDLEIIETEMKLADLESIEKRLDKKNKKNLDENIFKILEKAKQLINNDNDLDILKNEYDERDLKQCTLLSTKPKLYICNVDEQSIEKGNGYTEKFIAKYGEKSTIIISAEIENQINQLGDKIEKENYMQMINMKETGLNNLIKKGYDLLSLETFFTSGPEESRAWTITKNCTAPKAAGEIHTDFEKGFIRAETVSYKDFVENEGWLKARESGKMRLEGKDYIVNDGDVLNFRFNT	ATGGGATTTAAGTGTGGCATAGTTGGATTGCCAAATGTAGGAAAATCGACTTTATTCAATGCACTTACAAATTCAAGTAAAGCTCAAGCAGAAAATTTTCCATTTTGCACTATAGATCCTAATATAGGTATAGTACCCGTCCCAGATGAAAGACTAGAAAAGTTAGTTTCAATTTCTAAATCAGCAAAAAAAATTCATACTACTATTTCTTTTGTTGATATTGCTGGTTTGGTTAAAGGAGCTTCAAAGGGAGAAGGTTTAGGAAATAAATTTTTATCACATATAAGGGAAGTTGACGCAATAGTTCATATGATTAGATGCTTTGACTCTGAAGATATTCAAAATGTGAACCCTAATGTAGATCCTATTAGGGATTTAGAAATAATTGAAACTGAAATG…
Cluster388.COG0012	Low-Light Prochlorococcus	Cyanobacteria	NA	NA	HOT227_1_0125m_rep_c19581_1	MLKAGIVGLPNVGKSTLFNALVANAQAQAANFPFCTIEPNVGSVSVPDQRLNLLGELSNSKQIIPTRMEFVDIAGLVKGASKGEGLGNKFLANIREVDAIVHVIRCFSDDDVIHVSGSVDPSRDIEIINLELALSDLNQIEKRRTRLKKQIGTNKEAKLEDEVLEKLCEALENENAVRSVSLTQEEKKLIKPLGLLTEKPIIYATNLGEDELAEGNSFSEEVNTLATKEGSECVKISAQVEAELIELGDEERDDYLNGLGVEEGGLISLIKATYRLLGLSTYFTTGEKETKAWTITDGMTAPQAAGVIHTDFEKGFIRAQTISYKKLLEAGSLAEARNKGWLRSEGKEYVVNEGDVMEFLFNV	ATGCTTAAGGCCGGAATTGTAGGACTCCCAAATGTTGGAAAGTCAACTTTATTTAATGCTCTTGTCGCGAATGCTCAAGCTCAAGCAGCAAACTTTCCTTTTTGTACGATTGAACCCAATGTAGGTTCTGTTTCAGTACCCGACCAACGTTTGAATTTGCTTGGTGAACTCAGTAATAGTAAGCAAATCATTCCAACTCGAATGGAATTTGTTGATATTGCTGGTCTTGTTAAGGGAGCTAGTAAAGGAGAGGGATTGGGCAACAAATTCTTAGCAAACATAAGGGAGGTGGATGCAATAGTTCATGTGATTAGATGTTTTAGCGATGATGATGTTATTCATGTTTCTGGATCAGTAGACCCATCAAGAGATATTGAGATAATAAATTTAGAACTAGCA…
Cluster954.COG0012	Unannotated	Alpha-Proteobacteria	NA	NA	HOT229_1_0200m_rep_c383364_3	MGFKCGIVGLPNVGKSTLFNALTQTVQAQAANYPFCTIEPNIGEVPIPDPRLDNLAHIAQSQNVVATKMTFVDIAGLVEGASKGEGLGNKFLANIREMDAIAYVLRCFDDDDISHVNNKIDPISDSQTVETELMMADLESIEKRLPVVEKKARSGDKESTELLPIMSKVFEVLDQGKPARILQWRNDEEHIFQGLQLLTAKPVLYVCNVDEESAATGNEYSKQVSELALSEGADSVVICAEIEAELSQLDQDERHEYINELGIKEPGLNNMINVGYRLLDLMTFFTAGPKESRAWTVPQGSSAPRAARAIHTDFEKGFIRAEVISYDDYVGYGGEQKSKEAGKVRIEGKDYVVEDGDVIYFRFNV	ATGGGATTTAAATGCGGTATAGTTGGGTTGCCAAATGTAGGGAAGTCAACGCTGTTTAATGCTCTTACACAGACAGTTCAAGCCCAGGCAGCGAACTATCCTTTTTGCACAATTGAACCAAATATAGGTGAAGTTCCAATCCCTGATCCTCGATTGGACAATTTGGCTCATATAGCCCAATCCCAAAATGTTGTAGCTACAAAAATGACCTTTGTTGACATTGCTGGTTTGGTAGAAGGAGCATCTAAAGGTGAAGGTCTGGGCAACAAATTTCTTGCCAATATAAGAGAGATGGACGCGATAGCGTATGTTCTTAGGTGTTTCGATGACGATGACATTTCACATGTGAACAACAAAATTGATCCTATTTCAGACTCCCAAACTGTCGAAACAGAGCTT…
Cluster781.COG0012	Marinimicrobia	Marinimicrobia	NA	NA	HOT225_1_0125m_rep_c11961_1	MKLNCGFVGLPNVGKSTLFNALSNNSIAAENYPFCTIEPNVGIVEVPDSRLKVLSKIFSPKKTVYNTVEFIDIAGLVKNAHKGEGLGNQFLSQIRSVKVIVQVIRVFDDKNVTHVENRVDPINDMEIINTELVLADIKTVEKSLEKNEKLIKANKPEGKLAKTVLNSLLEHLNSGLSARAFKRNSKEDVPVKNLFLLTDKPMIYVANISENQISDEKISEIKKVADKNRSSFVMINGKLESEMSGLGEEEKKLLLNEYGLKEPGLNSLIKESYKNLGLQTFFTCGEEEVRAWTITKGAAAVEAAAEIHTDFAKKFIKAEIFSFEDAIKNENNIKDLKTLGLVKIVGKDYIMQEGDIAYFIKGQ	ATGAAGTTAAATTGTGGATTTGTCGGATTACCAAATGTAGGAAAATCAACCCTGTTTAATGCTTTAAGCAATAATAGCATTGCAGCAGAAAATTATCCATTTTGTACCATCGAGCCAAATGTTGGAATAGTTGAAGTGCCAGACAGCCGCCTAAAAGTTTTATCAAAAATATTTTCTCCTAAAAAAACAGTTTATAACACTGTTGAATTCATTGATATCGCTGGGCTTGTAAAAAATGCACACAAGGGAGAGGGTTTAGGTAATCAATTTTTATCACAAATACGATCAGTAAAAGTGATAGTTCAGGTAATACGAGTTTTTGATGACAAAAATGTAACCCATGTTGAAAACAGGGTTGATCCAATAAATGACATGGAAATTATTAATACTGAGTTGGTG…
Cluster453.COG0012	Euryarchaeota	Euryarchaeota	NA	NA	HOT224_1_0200m_rep_c1171_16	MRIGLVGKPNVGKSTTFSAMTQTPVDIANYPFTTIEPNVGVAWLPLPSICACSELRQRRQEAGRLEPIAEDDPREGSICEPNSGSCAGHRRLVPVTLVDVAGLVPGAHEGKGRGNQFLSDLARCDALIQVVDVSGSTDLDGNPVGSGGSEPVEEHRFLVEEIEAWIAGILRGGWGRAARRVQAEGEKALFEYSLTQLTGIGASETHINIGLAAVRSQHPESESVSQWGDSELMTMSSEIRKALFPFSLAANKADMASPDAWAELAQTISQEGGVLVPTSAEAELALSRASAAGMIERRPGDTGFQITAKGEESMTEQQRNALQSISESLTWDGGGLFGLLSEVVFGTLSRKVAYPVQDENHWVDGEGNTLPDAILVPEGTTAKGLAYEVHSDLGEGFIR…	ATGCGGATAGGACTGGTCGGCAAGCCAAACGTCGGAAAATCGACCACCTTCTCGGCTATGACACAGACTCCAGTCGACATCGCAAACTATCCTTTCACCACCATAGAACCCAATGTGGGCGTGGCATGGCTACCACTTCCTTCCATATGCGCCTGCTCTGAACTAAGACAGCGCAGACAGGAGGCAGGCCGATTGGAACCCATCGCTGAAGATGATCCTAGGGAGGGCAGTATTTGTGAGCCCAACTCCGGCTCTTGCGCCGGACATCGCAGACTAGTACCAGTCACTCTGGTAGATGTCGCGGGATTAGTCCCGGGAGCTCACGAGGGAAAGGGGAGAGGCAACCAGTTCCTCTCTGACCTGGCTCGTTGTGACGCTCTGATACAGGTAGTCGATGTA…
Cluster4503.COG0012	Marinimicrobia	Marinimicrobia	NA	NA	metaMG0019337.COG0012	MKLNCGFVGLPNVGKSTLFNALSNNSIAAENYPFCTIEPNVGIVEVPDERLKVLSKIFSPKKTICNTVEFIDIAGLVKNAHKGEGLGNQFLSQIRSVKVVVQIIRVFDDKNVTHVENRVDPMDDIEIINTELLLADIKTVEKSLEKNEKLIKANKPEGKLAKTILNSLLEHLNSGLPARAFERNSKEDVPVKNLFLLTDKPMIYVANISENQVGDEKIDEIKKVAEKNQSSFIIINGKLESEMAGLDEEEKKLLLNEYGLQEPGLNSLIKEAYANLGLQTFFTCGEEEVRAWTITKGAAAVEAAEEIHTDFAKKFIKAEIYSFEDAIKHENNIKDLKTLGLVKIVGKDYIMQEGDIAYFIKGQ	ATGAAGTTAAATTGTGGATTTGTCGGATTGCCGAATGTTGGAAAATCAACTTTGTTTAATGCTTTAAGCAACAATAGCATCGCAGCAGAAAATTATCCTTTTTGCACTATCGAACCAAATGTTGGAATTGTTGAAGTGCCAGACGAGCGTTTAAAAGTCTTATCAAAAATATTTTCTCCTAAAAAAACAATATGTAATACTGTTGAGTTTATTGATATCGCTGGCCTTGTAAAAAATGCACATAAAGGAGAAGGTTTAGGAAATCAATTTTTGTCACAAATACGATCAGTAAAGGTTGTGGTTCAAATAATACGAGTTTTTGATGACAAAAATGTAACCCACGTTGAAAATAGGGTTGACCCAATGGATGATATAGAAATTATTAATACTGAGTTGTTG…
Cluster857.COG0012	Euryarchaeota	Euryarchaeota	NA	NA	HOT229_1_0025m_rep_c5793_2	MRIGLVGKPNVGKSTAFSALTEMPVDIANYPFTTIEPNVGVTWIPLPSPCACSELRERRESSGRLDPSGSDDDRGGSICSPNTGSCSGFKRLVPVTLVDVAGLVPGAHEGRGRGNQFLSDLSRCDALIQIVDVSGTTDLEGNPVGSGGSEPIEEHRFLLSELDLWIMGIIGNGWDRVSRRAQAEGNRAVKEHLMDRLTGIGAKDIHISVAISSVQREYPDSQDISSWGDDQLRTIASSIRKSMFPISIAANKADNQIHSCTELESEIESSGGRAIFTSAEAELALRRASSSGMIIYQPGDTDFSLTEAGEDMLSERQREALGSISDSISSWRGGGLVGLLSDMVFRQLSRIVCYPVQDETHWVDGDGKSLPDAILVPAGTTAKGLAYQVHSDLGEGFVR…	ATGAGAATAGGACTGGTCGGGAAGCCCAATGTGGGGAAATCGACCGCTTTCTCAGCATTGACTGAGATGCCGGTTGATATCGCAAACTATCCTTTTACGACGATAGAACCCAACGTGGGTGTCACTTGGATACCGCTTCCAAGCCCTTGTGCCTGTTCAGAACTCCGTGAACGAAGGGAATCCTCGGGCCGTCTGGACCCCTCTGGATCAGATGATGATAGGGGGGGCAGCATATGCTCGCCCAACACCGGTTCATGTTCCGGATTCAAGAGACTGGTTCCAGTGACCCTGGTCGATGTAGCCGGTTTGGTTCCAGGAGCTCACGAGGGAAGGGGCAGGGGGAACCAATTTCTCTCTGATCTCTCCAGGTGTGATGCCCTAATCCAGATCGTCGACGTA…
Cluster1124.COG0012	SAR11	Alpha-Proteobacteria	NA	NA	HOT238_1_0200m_rep_c278530_2	MGFKCGIVGLPNVGKSTLFNALTNSSKAQAENFPFCTIDPNIGIVPVPDIRLDKLVSISNSKKKINTTISFVDIAGLVKGASKGEGLGNKFLSHIREVDAIIHMIRCFDSDDIQNVNPNVDPIRDLEIIETEMKLADLESIQKRLDKKNKKNSTEDEINILEAAKNCINNDGNMEVLHENYSKNELHKIGLLSTKPKLYVCNVDEKSITKGNNYTELFTSKFGTKNTLLISADIENQINQLENEEKKNYMKMINLQETGLSTLIKKGYELLELETFFTSGPEESRAWTVPVNCKAPSAAGTIHTDFEKGFIRAETVSYEEFIKNNGWLNSKNNGKMRLEGKDYVIKDGDVLNFRFNT	ATGGGATTTAAATGCGGTATAGTTGGATTGCCTAATGTTGGAAAATCTACCCTATTCAATGCCCTTACAAATTCAAGTAAAGCCCAGGCAGAAAACTTTCCATTTTGCACAATAGATCCAAATATTGGAATAGTTCCTGTGCCAGATATTAGACTAGATAAATTAGTTTCTATTTCGAATTCAAAAAAAAAAATCAATACAACAATTTCTTTTGTTGATATTGCTGGACTAGTAAAAGGAGCATCTAAAGGAGAAGGTCTTGGAAACAAATTCTTATCACACATAAGAGAAGTAGACGCAATAATCCATATGATTAGATGTTTTGACTCAGATGATATTCAAAATGTTAATCCTAATGTTGACCCAATAAGAGATTTGGAAATTATAGAAACTGAGATG…
Cluster907.COG0012	Euryarchaeota	Euryarchaeota	NA	NA	HOT229_1_0200m_rep_c315830_9	MRIGLVGKPNVGKSTTFSAMTQTPVDIANYPFTTIEPNVGVAWLPLPSVCACSELRARREETGRLEPSAEDDPRRGSICTPNSGSCTDHRRLVPVTLVDVAGLVPGAHEGKGRGNQFLSDLARCDALIQVVDVSGSTDIDGNPVGSGGSDPIEEHRFLVNELEEWIAGILGTGWKRGARKAQAEGDRALIDYAVEQLTGIGATEHHVVAGFNAVRSGHPDADVPWDWGEAEMKSMSSAIRSELFPISVAANKADLAMSGSWAPLAEMIGSDGGVLVATSAEAELALSRASQAGLIERSPGESEFEITQEGEERLSQVQRKALAAISESLVWDGGGLVGLLSEVVFGTLSRRVAYPVQDETHWVDGDGNTLPDALLVEQGTTAKGLAYAVHSDLGDGFIR…	ATGCGCATAGGTCTGGTCGGCAAGCCGAACGTGGGCAAATCGACCACCTTCTCGGCGATGACGCAGACTCCCGTAGACATCGCCAACTACCCGTTCACGACCATCGAACCGAATGTTGGCGTTGCATGGCTGCCATTGCCATCGGTGTGTGCCTGCTCCGAGTTGCGCGCGAGGAGAGAGGAGACAGGCAGACTCGAGCCGAGCGCCGAGGACGACCCGAGGCGAGGTAGCATCTGCACCCCGAACTCGGGTTCGTGCACCGATCACCGCCGACTGGTCCCTGTCACCCTAGTGGATGTGGCCGGGCTGGTCCCGGGGGCTCATGAGGGCAAGGGAAGGGGCAATCAGTTCCTCTCCGACCTAGCGAGGTGCGATGCACTGATCCAAGTCGTGGACGTC…
Cluster795.COG0012	Unannotated	Chloroflexi	NA	NA	HOT225_1_0200m_rep_c13411_19	MKIGIIGLPSSGKTTIFNALTRGKAETGGFGAPRSANVGVAHVPDDRVDILTDIFKSKKKIYAEVTYVDIPGSSSGDMFTGEAITHLQKVDAILHVARAFEDASVPHTEGAIDYKRDIEKAAFDILFADIALIENRIERIGANLKALKASERDEAVKNIESLKQIQVDLENGIAFRDRTLNPSQKRAISDTFTLSSLPLLFAVNIGESDIVSTDSMEQELDELLPGKYTGAAVICGSLEAELVDMPLEEEIEMRSGLNAGESGLWRMIKLSYRVLGLSSFLTVGEDETRAWTIINGTLAPKAAGVIHSDIERGFIRAETITYEDFMDCGTMTEARNRGLLRQEGREYVVQDGDIVNFLFSV	ATGAAGATCGGCATTATTGGTCTACCTTCCAGCGGTAAGACAACCATATTCAACGCATTAACACGCGGGAAAGCAGAAACCGGGGGGTTCGGTGCACCCCGTTCAGCTAACGTAGGTGTCGCCCATGTCCCTGATGATCGCGTGGATATCCTCACAGACATATTCAAATCAAAGAAAAAGATTTACGCCGAAGTCACATATGTTGATATCCCCGGAAGCAGTTCAGGGGATATGTTCACGGGGGAAGCTATCACTCATCTGCAGAAGGTGGATGCAATTTTGCACGTAGCCCGCGCGTTTGAAGACGCATCGGTACCTCACACCGAGGGAGCAATCGATTATAAACGTGATATAGAAAAAGCTGCATTCGATATCTTATTTGCCGATATAGCACTAATT…
Cluster462.COG0012	SAR202	Chloroflexi	NA	NA	HOT224_1_0200m_rep_c13854_1	MDIAVIGLPQSGKTTVFNALTAGNSTSTGGGGAGPVQIGVVKVIDPRLAVLDGMYNPKKIIHPEIKYWDLPPIDRESASANQVLSGRQRNILQAANALLLVVRAFEDPALLHPLDTVDPARDVKLLLDELSLADLEALEKAEARLTDGLKKAKPAERPAMIPLLDTVQKVKTSLEAGIPVKSQPLTPSETTALVDFQLLTAKPVMVSFNAGESEEPPTLLSLGVSADIAGGLGEVGLCAKLEEDLALMDPDEAVEFREAMGLDEPAVERVKQVCYDTVGLVSFLTVGEDECRAWPVPAGIVAQMAAGTIHTDFTRGFIRAEVIAYDDLIRCGSLAQGRKEGVLRSEGKTYEVKDGDVINFLINT	ATGGATATCGCAGTAATTGGGCTGCCTCAGAGCGGCAAGACCACGGTTTTCAACGCACTTACAGCCGGGAATTCCACTTCCACCGGAGGAGGTGGAGCGGGCCCTGTTCAGATAGGTGTCGTGAAAGTGATTGACCCAAGGTTAGCCGTGTTGGATGGAATGTATAACCCCAAGAAAATTATCCATCCTGAAATCAAGTATTGGGATCTTCCCCCGATAGATAGAGAATCAGCGTCGGCCAACCAGGTGCTCAGTGGACGTCAGCGCAATATCCTTCAAGCTGCTAACGCACTATTACTGGTGGTTAGGGCATTTGAAGACCCCGCCCTGCTTCATCCTTTGGATACAGTGGATCCGGCTCGGGATGTGAAGCTGTTGTTGGATGAATTGTCTTTGGCC…
Cluster903.COG0012	Thaumarchaeota	Thaumarchaeota	NA	NA	HOT229_1_0200m_rep_c315404_32	MQIGLLGKANVGKSTFFSAATETVVPTGNFPFTTIEPNVGVAHVKVDCACKNLENRCGNNSCVNGTRFIAVKLIDVAGLVPGANEGKGLGNQFLTDAMQADALIHVVDASGSTDIQGQPVPIGTHDPLEDIKFVEEEFDLWFKQILDREWHKLTKEIEQKRTRISEGLARRFTGLGIKESDIDKILISMSLKSKKPKEWLDSEIIEFLKSLRRLSKPTIIAANKADLCDDLAIIQKMSEDFITIPSSAETEFLLKKATKAGIIKYTPGDDNFIGNADSELSEQQNKALHLAKNVLTKIGVTGIQKILNTIIFDVMNLIVVYPVEDESKLCNKNGQVLPDARLLHTSTTAKELAFTIHQDIGNGFLHAINAKTKQRIAADHQLKNGDIVKIVSTLSRG	ATGCAGATTGGTCTTTTAGGAAAGGCAAATGTTGGAAAATCTACTTTTTTTTCAGCTGCCACTGAAACAGTTGTTCCAACTGGAAATTTCCCTTTTACAACAATTGAGCCTAATGTTGGTGTAGCTCATGTAAAAGTTGATTGTGCATGTAAGAATCTTGAGAATAGGTGTGGAAATAACTCATGTGTCAATGGAACACGCTTCATTGCTGTAAAATTAATTGATGTTGCTGGATTAGTTCCTGGTGCAAACGAAGGTAAGGGTCTTGGTAATCAATTTTTAACCGATGCAATGCAAGCAGATGCATTAATTCATGTGGTAGATGCTTCTGGCTCTACTGATATTCAAGGTCAACCAGTACCCATAGGCACACATGATCCACTAGAAGATATAAAATTT…
Cluster535.COG0012	Unannotated	Marinimicrobia-like	NA	NA	HOT224_1_0500m_rep_c35554_2	MSLRCGIIGLPNVGKSTLFNALTSSSVPTENYPFCTIDPHIGIVDLPDQRLEKLKNIFNPQKVSPATVEFLDIAGLVEGASKGEGLGNRFLGQIRQVAAIIHVVRCFNDDNVTHVEGSVDPVRDAEIIETELLLADLESLGKQYEKTEKLAKSGGKDDKKKFDVISRLSKHCNEGHRARTFRADEDEVAIINSLHLLTQKPILYVSNVDEKEITHEQPGHIVQRLADFANKEGNSAIRLCSKLEQEIAVLSDIERDMFLKEYNLSEPGLYKLIHAAFKLLDLETFFTGGSKQVRSWTIKEGTIAPDAAGEIHTDFQRGFIKAEVYKYDDLVRLGSEKAVKDAGLAKLQGKDYVVQDGDCIYFHFNV	ATGTCTCTACGTTGCGGAATAATTGGTTTGCCCAATGTGGGTAAATCTACCCTTTTTAATGCACTCACTTCTTCATCCGTCCCAACGGAAAATTATCCTTTTTGTACGATCGATCCACATATTGGAATCGTGGATCTACCTGATCAACGCCTTGAAAAACTAAAAAATATATTTAATCCGCAGAAAGTTTCTCCCGCTACGGTAGAGTTCCTAGATATTGCTGGACTGGTGGAGGGAGCTAGCAAAGGAGAAGGCCTGGGTAACCGATTTCTGGGTCAAATCAGACAAGTTGCAGCTATAATACATGTAGTACGCTGTTTTAATGATGATAATGTAACCCATGTTGAAGGATCGGTCGATCCTGTTCGGGATGCAGAAATAATTGAAACTGAATTGCTA…
Cluster800.COG0012	Thaumarchaeota	Thaumarchaeota	NA	NA	HOT225_1_0200m_rep_c24481_1	MQIGLFGKANVGKSTFFSAATETAVQSGNFPFTTIEPNIGVSYVKTECACKNLQTRCGNSLCLEGTRFVPIKLIDVAGLVPGAHEGKGLGNQFLTDAMQADALVHVVDISGSTDIHGQPVSIGTHDPLEDIKFVEEEFDLWFKQILDREWPKLIKEIEQKRTKISEGLTHRFTGLGINGSHVDQILNSLSLKAKQLNEWSDSDIMKFLKSLRKLSKPMLIASNKADLCEELDIIKKISIDFPTIPCSAETELLLRKASKAGLIDYVSGSNSFSGKQDVNLSDEQNNALHLAKNVLNKIGVTGIQKILNYVIFDILKMIIVFPVEDETKLSNKDGQVLPDAKLLSSTSTAKDLAFIIHQDIGKGFLHAIDAKTKQRIGAEHYLKNGDIIKIVSTLSRG	ATGCAGATTGGTTTGTTCGGAAAGGCAAATGTTGGAAAATCCACTTTTTTCTCAGCAGCAACTGAAACGGCAGTCCAAAGTGGAAATTTTCCATTTACAACAATTGAGCCAAACATAGGTGTTTCATATGTAAAGACTGAGTGTGCTTGCAAAAATCTACAAACTAGATGTGGTAACAGTCTATGTCTTGAAGGAACTCGTTTTGTCCCTATAAAATTAATTGATGTGGCTGGATTAGTTCCAGGTGCACATGAAGGTAAGGGACTTGGAAACCAGTTTTTGACTGATGCAATGCAAGCTGATGCATTAGTACACGTTGTAGATATTTCTGGTTCTACTGATATTCATGGTCAACCAGTAAGTATTGGCACACATGATCCATTAGAAGATATAAAATTT…
Cluster798.COG0012	Unannotated	Alpha-Proteobacteria	NA	NA	HOT229_1_0200m_rep_c316502_10	MGFKCGIVGLPNVGKSTLFNALTKTAMAQAENYPFCTIEPNVGEVAIPDPRLYELAKIAKSENIVPTRMTFVDIAGLVKGASKGEGLGNQFLANIREMDAIAYVLRCFDDSDIVHVEGKIDPLSDFETVETELMLADLEALEKRQPSLSKKAKSGDKESAELLTVVEKALALLQDGKPVREIEIKDDEETLLKGLQLLTSKPVLYVCNVNESDAAKGNHYSDSVFDMAKKDGAGAVLISAKIESELSQLEDDDQREFLEELGLKQPGLIRMIYEGYDLLDLMTYFTAGPKESRAWTVPSNSLAPRASRAIHTDFEKGFIRAEVISFSDYVECNGEQGAKEAGKLRIEGKDYRVRDGDVILFRFNV	ATGGGTTTTAAATGTGGAATCGTTGGGTTGCCTAATGTTGGAAAGTCGACCCTTTTTAATGCATTGACCAAAACAGCTATGGCCCAAGCAGAAAATTATCCGTTTTGCACTATAGAACCTAATGTGGGAGAGGTAGCAATACCAGATCCTAGACTGTATGAACTAGCAAAAATAGCAAAATCTGAAAATATTGTTCCTACCAGGATGACATTTGTTGACATTGCAGGATTGGTAAAAGGGGCATCTAAAGGCGAAGGATTGGGAAACCAGTTTCTTGCCAATATTCGTGAGATGGACGCAATCGCATATGTTTTGCGATGCTTTGACGACTCAGACATAGTTCATGTGGAAGGCAAAATTGATCCACTTTCTGATTTTGAAACAGTCGAAACAGAACTC…
Cluster454.COG0012	SAR202	Chloroflexi	NA	NA	HOT224_1_0200m_rep_c3744_3	MDVGIIGLSQSGKTTVFNALTKGAAETTGGGMSEVHIGVTKVPDKRIDVLSEMYNPKKIIHAEIKYFDIPGSNHESKSQGIAGQYRNLLQGADAFLIVVRAFDDPSVIHPANKIDPKDDLSTMLNEILFADLEILDRAVDRLEDSIKKSKASERPNVVKQQEIVKKVKQGLEDGIPLRRQQLTESEHSFLVNYQLLTGKPVIVAFNTGETSDPITLQNVDWDYDIDPELGEVSLSAKLESELALMSDEEEAEFRRDLGLGESALTQVIRMTYSTLGLASFLTVGEDEVRAWSIPAGLPAQDAAGTIHTDFSRGFIRAEVIPYEDLTRCGSLAQGRKEGVLRSEGKTYPVKDGDIIHFLINV	ATGGATGTTGGAATAATCGGATTATCACAAAGTGGAAAGACCACTGTATTTAATGCATTAACCAAAGGGGCTGCTGAAACCACTGGTGGAGGGATGTCAGAAGTCCATATAGGCGTTACAAAAGTTCCGGACAAGCGCATAGACGTGTTGTCTGAAATGTATAATCCCAAAAAGATAATACACGCGGAAATAAAGTATTTTGATATTCCTGGCTCTAACCACGAATCTAAATCTCAAGGCATTGCTGGGCAGTACCGGAATTTATTACAAGGAGCCGATGCGTTTCTCATTGTAGTAAGAGCTTTTGATGACCCCAGTGTCATTCATCCGGCTAATAAGATTGATCCTAAAGACGACTTGTCTACAATGCTAAATGAAATCCTATTTGCAGATCTTGAG…
Cluster978.COG0012	Unannotated	Gamma-Proteobacteria	NA	NA	HOT229_1_0200m_rep_c468384_5	MSLKCGIVGLPNVGKSTLFNALTAAGIDAENFPFCTIEPNQGIVPVPDDRLNKISTIVSPLSTIPTTTEFVDIAGLVKGASKGEGLGNQFLSHIRETQAIIHVVRCFEDKNISHVHDEIDPIVDLEVVETELLLADIETVSNAKDKLERVSKTGDKSATSQLEKLEILVKEMGEGILGRDSTMSVYKDEFKDLQLITIKPCLYIANVEEPQKTSPLLQELQEYAESKGSRVLALCNQIEAEIAELETEERLEMLKHMEMDEPGLNKLIRESYSMLNLITFFTAGPKEVRAWNLKKGMTAPEAAGQIHTDFERGFIKAETISFDDFITYKGEAGAKSAGRLRTEGVDYLVKDGDIMHFLFNV	ATGAGTCTGAAATGTGGAATCGTCGGATTACCGAATGTAGGTAAATCAACCTTATTTAATGCTTTAACTGCAGCTGGCATAGATGCTGAAAATTTTCCTTTTTGTACTATAGAACCAAATCAAGGAATTGTTCCCGTACCAGATGATCGCCTAAATAAAATTTCAACAATAGTGAGTCCTTTATCAACTATCCCAACAACAACAGAATTTGTAGACATAGCAGGGTTAGTAAAAGGTGCAAGCAAGGGAGAAGGTTTAGGTAATCAATTTTTGTCTCATATAAGAGAAACACAAGCCATAATCCATGTGGTTAGATGTTTTGAAGACAAGAACATAAGTCATGTGCATGATGAAATTGATCCAATAGTTGATTTAGAAGTAGTTGAAACTGAATTGCTT…
Cluster796.COG0012	Unannotated	Gamma-Proteobacteria	NA	NA	HOT225_1_0200m_rep_c17973_3	MGIRCGIVGLPNVGKSTLFNLLSEGSAEAENYPFCTIEPNVGIVIVPDQRLDQLAAIANPEEVIPSVIEFVDIAGLVKGASEGEGLGNKFLANIRETDAIIHVVRCFEDRNITHVSDEINPLEDLEIINTELLLADIQTLEKRLLRAEKQSKTGDKEQLSKKAFLTKLMDHLSSNHPARSFSVAKDEKQLMKELCLLTAKPMLYVANIDESSIVNVNKHIQQLQEYVDETQDTVMVSLCVSLEAEISILDATEKEDFLKELQLNEPAINKLIRSSYTLLDLQTFFTAGPKEVRSWSVKRNSKAPKAAGVIHTDFERGFIKAEVISFEDYIEQGGEQAAKSAGKLRLEGKEYLVQEGDVVHFKFNV	ATGGGTATTCGATGCGGCATAGTCGGACTTCCAAATGTGGGGAAATCGACACTATTTAACCTCTTATCAGAAGGATCAGCAGAAGCTGAGAACTACCCTTTTTGTACCATTGAGCCAAATGTTGGTATTGTCATTGTTCCCGATCAAAGGTTGGATCAATTAGCAGCAATAGCTAATCCAGAAGAGGTTATACCTAGTGTTATTGAGTTTGTTGATATAGCAGGACTGGTTAAAGGCGCCTCAGAGGGCGAAGGATTGGGTAATAAATTTTTAGCAAACATTCGAGAAACAGATGCCATTATTCATGTCGTTCGTTGTTTTGAGGATAGAAATATCACGCATGTGTCTGATGAGATTAACCCATTAGAAGATCTTGAGATTATCAACACTGAATTACTT…
Cluster797.COG0012	Unannotated	Chloroflexi	NA	NA	HOT225_1_0200m_rep_c18236_3	MDISVLGLPQSGKSTFLKSLIKFKETQELPEICTLKINDDRLIKVGELLGHNKLAYPEISFKEVNILSIKNKAAELKEIESIQNSYGLLLVIKCFENNDSNQILKDIDEIITELIFSDTVIIENVIKRRISNTKGKTKQELENTNSEIELLENLKLHLEKGEPLNSYNLPKTELKKLGGYNLITLKPIFILLNYDEDKSSIETNDNISKIKNKYFYPSKLEMELSELPENESAEFRTSLNIKPRQDYLVLKSLFEAMGKILFITAGDQEIKGWEINKGDNSLIAASKIHSDISKGFIRAEVIEYNTFIELGSWNNCKKEGKVKGNGKEYIVNDGDIINFLHS	ATGGATATCTCGGTACTTGGCTTACCTCAATCTGGGAAATCAACGTTCTTAAAATCTCTCATAAAATTTAAAGAAACTCAGGAATTACCTGAGATATGTACTTTGAAAATCAATGATGACAGATTAATTAAAGTAGGTGAACTATTAGGGCACAATAAATTAGCCTATCCAGAAATTTCGTTCAAAGAAGTAAATATATTATCAATAAAGAATAAAGCAGCTGAATTAAAAGAAATTGAATCTATTCAAAATTCATACGGGCTTTTATTGGTTATTAAATGCTTTGAAAACAATGACAGTAATCAAATTCTTAAAGATATAGATGAGATAATTACTGAATTAATTTTTTCAGACACGGTTATCATAGAAAATGTAATCAAAAGAAGAATAAGTAATACC…
Cluster461.COG0012	Unannotated	Alpha-Proteobacteria	NA	NA	HOT229_1_0200m_rep_c359892_2	MGFKCGIVGLPNVGKSTLFNALTQTAQAQAANYPFCTIEPNIGEVAIPDLRLDKLAETAKSVNKIPTRMTFVDIAGLVEGASKGEGLGNKFLANIREMDAIAYVLRCFDNDDITHVNGKIDPLSDSQTVETELMLADMESLERRLPTLEKKSRGGDKESQEMLPIVENLLTLLGEGKPARYLKVKDDQIRTFRGLQLLTSKPVLYVCNVDEASASSGNDYSNAIDELAQSEEAVSIVISAEIESELSQLEESDKQEYMDELGVKESGLNSMIRSGYELLDLMTYFTAGPNESRAWTVQNGSTAPEAAGVIHTDFEHGFIRAEVIPYQEYVRLGGEQKCKEAGKMRVEGKEYIVRDGDVIYFRFNV	ATGGGATTTAAATGTGGAATCGTAGGCCTGCCAAACGTTGGCAAATCCACCCTGTTTAATGCGCTTACGCAAACCGCCCAAGCCCAAGCTGCCAACTACCCATTTTGCACCATTGAACCTAATATCGGGGAAGTTGCTATACCTGATTTAAGACTGGATAAGCTTGCAGAAACAGCTAAGTCAGTTAACAAAATACCCACTCGTATGACATTCGTCGACATAGCGGGACTGGTAGAAGGAGCCTCCAAAGGAGAAGGCCTTGGTAACAAATTTTTGGCCAATATCAGAGAAATGGATGCCATCGCCTACGTACTTCGCTGCTTCGACAACGATGACATAACCCATGTTAACGGGAAAATTGATCCTTTATCAGACTCACAAACAGTAGAAACTGAACTT…
Cluster806.COG0012	Unannotated	Unannotated	NA	NA	HOT229_3_0500m_rep_c90693_1	MKIGLVGFAGSGKTTVFNTMTGLDVPVGYGGDVRLGTVRVPDKRIDALTKIFLPKKKTYAEISFCDVPGEHGSHKKGLSPRGLQQIRDQEALCLVLQDFNNPALEGAPDPLLDLESFHTECIFADLEIIEKRLDRARKEQADAHEIATFELAQANLEAERPLRLIPDADLDRSLIKGYGILSDRPLLVMVNRDEEHASDPLTGTLDARIREFGAAGLTLCASIEADIAGMELGDQEEFLADLGLKESALSRFIRSAYELLDLISFFTVGEDEVRAWTIHRGTNAHRAAGKIHSDLERGFIRAEVTPYEVFMDYGSEAAVKDAGKLQVEGKNYLVSDGDIMHVRFNV	ATGAAGATCGGATTAGTCGGCTTTGCCGGGTCAGGAAAGACGACCGTATTCAACACAATGACAGGATTAGACGTTCCGGTCGGATACGGTGGTGACGTTCGTTTAGGTACGGTTCGTGTGCCAGACAAACGAATCGACGCTCTTACGAAGATATTTTTACCAAAAAAGAAAACCTACGCAGAAATATCATTCTGTGATGTTCCTGGTGAACACGGATCACATAAAAAAGGATTGTCCCCTCGCGGACTCCAACAAATCCGCGATCAAGAAGCTCTCTGCCTAGTGCTGCAGGACTTCAACAATCCGGCACTGGAAGGAGCGCCAGATCCACTCTTGGACTTAGAATCCTTCCATACAGAATGCATCTTCGCAGATCTCGAAATTATTGAGAAGCGTCTC…
Cluster961.COG0012	Thaumarchaeota	Thaumarchaeota	NA	NA	HOT229_1_0200m_rep_c738362_1	MQIGLLGKANVGKSTFFSAATETVVQTGNFPFTTIEPNVGVTHVKVDCACKSLQKRCENNLCMDGTRFIPIKLIDVAGLVPGAHDGKGLGNQFLTDAMKADALIHVVDISGSTDIQGQPVTVGTHDPLEDIKFVEDEFDLWFKQLLDREWYKLTKEIEQKRAKISDGLARRFTGLGIKEADIDHVLNSMSLKAKKLTDWSDDEIIKFLKSLRKVAKPMIIAANKADLCEDLDIVENISNNFTTIPCSAETELMLRKAAKSGLIQYVPGGNDFQGKGDKQLSEEQDNALHLAKNVLTKIGVTGIQKILNSIIFDTMKLIVVYPVEDESKLSNKDGQVLPDARLLGSSATAKELAFTIHQDIGNGFLHAIDAKTKQRIGADHQLKNGDVIKIVSALSRGLY…	ATGCAGATTGGCCTTCTTGGCAAAGCCAATGTTGGCAAATCAACATTTTTCTCGGCAGCAACTGAAACTGTTGTTCAAACTGGTAATTTTCCATTTACAACGATCGAACCAAACGTAGGTGTAACCCATGTTAAAGTTGATTGTGCATGTAAAAGTCTTCAAAAAAGATGTGAAAATAATCTTTGCATGGACGGAACTCGCTTTATTCCAATAAAATTGATTGATGTTGCGGGTCTTGTTCCAGGAGCGCATGATGGTAAAGGTCTTGGTAATCAGTTTCTAACTGATGCAATGAAAGCTGATGCATTAATACATGTAGTTGATATTTCAGGTTCAACAGATATTCAGGGACAACCGGTAACCGTTGGTACACATGATCCATTAGAAGACATAAAATTT…
Cluster5721.COG0012	SAR11	Alpha-Proteobacteria	NA	NA	HOT237_1_0200m_rep_c346788_1	MSFKCGIVGLPNVGKSTLFNALTNSSKAQAENFPFCTIDPNIGVVPVPDDRLDQLVKISNSKKKINTTISFVDIAGLVKGASKGEGLGNKFLSHIREVDSIIHMIRCFDSNDIQNVNPNVDPIRDLEIIETEMMLADLESIQKRLDKKNKKNMNKDQLKILAYKEKDEWALTANYNIGSKKVNYEYGEEEGGS	ATGAGTTTTAAATGTGGTATTGTTGGTTTGCCAAATGTTGGTAAATCAACTTTATTTAATGCTTTAACAAATTCAAGCAAGGCACAAGCAGAAAATTTTCCTTTCTGTACTATTGATCCAAATATTGGTGTTGTTCCTGTTCCTGATGATAGATTGGACCAATTGGTTAAAATTTCTAATTCAAAAAAAAAAATAAACACTACAATATCTTTTGTTGATATAGCGGGTCTTGTAAAGGGTGCTTCCAAAGGTGAGGGATTAGGAAATAAGTTCTTATCACATATCAGAGAAGTTGATTCAATTATTCATATGATTAGATGCTTTGACTCTAATGATATTCAAAATGTTAATCCAAATGTAGATCCTATAAGAGATCTAGAAATTATTGAAACTGAAATG…
Cluster464.COG0012	Unannotated	Gamma-Proteobacteria	NA	NA	HOT229_1_0200m_rep_c417616_4	MGFRCGIVGLPNVGKSTLFNALTRAAVQAENYPFCTIEPNAGMVEVPDPRLYTIADLVHPAKVVPAVMEFVDIAGLVSGASRGEGLGNRFLAHIREVDAIAHVVRCFEDVDVTHVANCVDPLADVQTIEIELALADLATVEGALHRAEKASRSGDKEQRHLMDLYQRTHEWLDAGSAVRNMELDPHDRSVIKTLCLLTDKPVLYIANVAEGDSRGNAWIDTLRPHAEREGAEIVLISAAIEQEIAALDDHDREAFLQELGLEESGLDRVIRAGYRLLSLQTFFTAAEKEAKAWTVRTGMRAAQAAGVIHSDFERGFIRAETIGYQDYVRYGGEQGARDAGRLRLEGKEYVLSDGDIMHFRFNV	ATGGGATTTCGCTGCGGTATCGTCGGTCTGCCCAACGTCGGTAAGTCGACCTTGTTCAACGCACTGACCCGCGCCGCGGTTCAGGCTGAAAATTATCCATTCTGCACGATTGAACCCAATGCCGGTATGGTTGAGGTGCCCGATCCGCGCCTGTATACCATCGCGGATCTTGTACACCCCGCAAAAGTTGTTCCTGCGGTCATGGAATTTGTGGACATCGCCGGTCTGGTGTCCGGTGCGTCGCGGGGCGAGGGTCTCGGAAACCGCTTTCTTGCCCACATTCGTGAGGTCGACGCAATTGCTCATGTGGTGAGGTGTTTCGAGGATGTGGATGTAACCCATGTTGCGAACTGCGTCGACCCACTGGCGGATGTACAGACCATAGAGATTGAACTCGCG…
Cluster934.COG0012	Unannotated	Bathyarchaeota	NA	NA	HOT229_1_0200m_rep_c364865_1	MKIGLIGKPNTGKSTFFNACTLLNVNMANYPFTTIEPSTGVAYVKTSCVCKELEIEDSPVNSICIDSQRLIPVKIVDIAGLVPGASKGRGLGNKFLDDIRQADVLIHVIDLSGKTDEEGRILTDSKRNPIDDITMIETELDNWIYDIIDKDWDQIGRTSTGDKKKFIDLLSDKLSGLSINQNHINISIKNAELVTKNVTEFSNDDKMKLVKELRKISKPIIIAGNKIDLAEIDDYEDIMKTGREIIPTASEAELLLRRAGENGIIQYVPGNNHYTISESKEITKQQKNALETVKKHVLDKWDTTGVQLVLNFAFFDLLDMITIYPVEDENKYMNKKGNALPDAYLLKNGSTAKDLAFKIHSEIGDKFLYAVDARTKKRLSNDYVLKNNDIIKIVST	ATGAAAATTGGATTAATTGGGAAGCCAAATACAGGAAAATCAACTTTTTTCAATGCTTGTACGTTGCTAAATGTAAATATGGCAAACTATCCATTTACCACAATAGAACCGAGCACAGGAGTAGCATATGTAAAAACGTCTTGTGTATGCAAGGAATTAGAAATAGAAGATAGTCCAGTAAATTCAATTTGCATAGATAGTCAGAGATTAATTCCTGTAAAAATTGTAGATATAGCAGGATTAGTTCCTGGTGCTTCTAAAGGAAGAGGATTGGGAAATAAATTTTTAGACGATATTAGACAAGCAGATGTACTCATACATGTAATTGATTTATCTGGAAAAACTGATGAAGAAGGAAGAATTCTAACAGATAGTAAAAGAAATCCAATTGATGACATA…
Cluster935.COG0012	Actinobacteria	Actinobacteria	NA	NA	HOT229_1_0200m_rep_c343313_1	MERFGFVGLPNAGKSSLFNALAGGGALAAPYAFATTDPNVGVVKVPDQRLDALAEMSESRKVVNSTTEFVDIGGLVEGASQGEGLGNKFLAGIREVDALVLVLRTFDDEDVPGPTDPIEHLRVVEIELTLADLESVEGRIDRRRKALRADPRDAVLVAEVDALEEALTLLSEGTPLYQSDLSDERRSALREHFLLTNKPVMAVLNIGEDQLTEANELASALGAALPGAEVLPLSVQLEAEAALLPHEERADLLEGLGLGEGALPLFVRAAHELLGLRTFLTTGEQESRAWTFKDGWKAPQCAGRIHTDFERGFIRAEVIAHDELLALGSWSAARDAGQLRLEGKDYPMRDGDVVEFRFNV	ATGGAAAGATTCGGATTCGTCGGCCTACCCAATGCTGGTAAGTCTTCTCTGTTCAACGCCCTAGCTGGAGGCGGAGCACTCGCTGCTCCTTATGCGTTCGCCACCACCGACCCGAATGTTGGCGTCGTCAAGGTTCCTGATCAACGATTAGATGCTCTCGCTGAAATGAGTGAAAGTCGAAAAGTTGTTAACTCAACAACCGAGTTCGTTGATATAGGAGGACTAGTTGAAGGGGCCAGCCAGGGGGAAGGACTCGGTAACAAATTTCTTGCCGGGATTAGAGAAGTTGATGCCTTGGTTTTAGTTCTCCGAACCTTTGATGATGAGGATGTGCCGGGCCCGACTGACCCGATCGAGCACCTCCGTGTTGTAGAAATCGAGCTCACACTTGCTGACCTC…
Cluster962.COG0012	Thaumarchaeota	Thaumarchaeota	NA	NA	HOT232_1_0200m_rep_c786177_4	MYRHERDDMQIGLLGKANVGKSTFFSAATETVVQTGNFPFTTIEPNVGVTHVKVDCACKSLQKRCGNNLCVDGTRFIPIKLIDVAGLVPGAHDGKGLGNQFLTDAMKADALIHVVDISGSTDIQGQPVTVGTHDPLEDIKFVEDEFDLWFKQLLDREWYKLTKEIEQKRAKISDGLARRFTGLGIKESDIDQVLNSMSLKLKKPTDWSDDEIMKFLKSLRKVAKPMIIAANKADLCEDLDIVKNISDNFTTIPCSAETELMLRKAAKSGLIQYVSGGNDFQGKGDKQLSDEQNKALHLAKNVLTKIGVTGIQKILNSITFDIMKLIVVYPVEDESKLSNKDGQVLPDARLLHSSATAKELAFTIHQDIGNGFLHAIDAKTKQRIGADHQLKNGDVIKIV…	ATGTATAGGCACGAACGAGATGATATGCAGATTGGCCTTCTTGGCAAAGCCAATGTTGGCAAATCAACATTTTTTTCAGCAGCAACTGAAACTGTTGTTCAAACTGGTAATTTTCCATTCACAACAATAGAGCCAAACGTAGGTGTAACCCATGTTAAAGTTGATTGTGCATGTAAAAGTCTTCAAAAAAGATGTGGAAATAATCTTTGTGTAGATGGAACTCGCTTTATTCCAATAAAATTAATTGATGTTGCGGGTCTTGTTCCAGGAGCGCATGATGGTAAAGGTCTTGGTAATCAGTTTCTAACTGATGCAATGAAAGCTGATGCATTAATACATGTAGTTGATATTTCAGGTTCAACAGATATTCAGGGACAACCGGTAACCGTTGGTACACAT…
Cluster909.COG0012	Unannotated	Unannotated	NA	NA	HOT229_1_0200m_rep_c318162_4	MKTGLVGFQGGGKSTVFELLTGTAPDPSKAHSGQVGLATVADARFDALVEHYRPGKEVPARIELFDTPGLDPRQQDVNTQRLGVIREAQALVQVVGAFNGAEAVEEVDRFSEELALADLQIVSNRVSRLEVDATKPRPDRDELQAELEALRPLSEALERDLNLDGVELNETQERITRSFSLLTLKQRLILINTAEPDPKPDITAALEEAGHKVMVAAVGLELELEALDDDDRTEMASELGLTGSCRQELMQAILRTADLITFYTCAEKEVHAWLLRRGLTAVDAADSIHSDLARGFIRAEVTPCDKLLELGGEKEVKAAGLWHIEGKDYVVEDGDELFIRSGV	ATGAAAACCGGACTCGTCGGATTCCAGGGCGGCGGCAAGAGCACCGTCTTCGAATTGCTGACCGGAACCGCCCCCGATCCTTCCAAGGCCCACAGCGGACAAGTCGGCCTGGCCACGGTCGCCGACGCCCGCTTCGACGCCCTGGTCGAGCACTATCGGCCCGGTAAGGAAGTCCCTGCCCGGATCGAACTGTTTGACACTCCGGGCCTCGACCCGCGACAGCAGGACGTCAACACGCAACGCCTGGGAGTGATCCGCGAGGCCCAGGCACTGGTGCAGGTCGTCGGTGCCTTCAACGGTGCCGAGGCGGTCGAGGAAGTCGATCGGTTCTCCGAAGAACTGGCCCTGGCAGACCTGCAGATTGTCTCGAACCGGGTCAGCCGGCTCGAAGTCGATGCC…
Cluster465.COG0012	Unannotated	Chloroflexi	NA	NA	HOT224_1_0200m_rep_c52338_1	MQIGIVGLPLSGKTTIFNALTRGHAIVAGYSDKPNIGVAKVPDNRLHELSKIYSPERVVPAEVSYVDIPSPQDGFGQTRGISGDYLNALQSTDALLVITRAFDNPSVTHVDESVDAIRDVENMLLELSFSDLSLLERRLDRVVEAFKSAKAAERSELTKEQALLEHVKGNLEAGVALRDQNLPPEASHRLSGFQFLTAKPTIVVVNISEDQLPEAESFQNQLAEIATGPQMRATVIAGKLEMDLAQMEEGDEKEFRHSLNAGESGLNRMIALSYDVVGLISFLTVGEDEVRAWQIVDGTIAHKAAGKIHTDLERGFIRAEVVTYENLMDCGSLAEARRRGVLQQEGKEYIVNDGDIMHVLFNV	ATGCAAATAGGAATCGTCGGTCTCCCTCTCAGTGGCAAGACCACCATTTTCAACGCCCTCACCCGTGGACATGCAATCGTTGCCGGGTATAGCGATAAGCCAAACATCGGTGTCGCCAAGGTACCAGACAATCGCCTACACGAACTTTCGAAAATATATAGTCCTGAACGGGTGGTGCCTGCTGAAGTCAGCTATGTGGATATCCCCTCTCCTCAGGACGGTTTCGGACAGACAAGGGGTATCTCGGGTGATTACCTAAACGCCCTCCAGTCCACTGATGCACTACTCGTTATCACCCGTGCCTTCGATAATCCGTCCGTGACGCATGTAGACGAGAGTGTCGATGCCATAAGGGACGTTGAAAATATGCTTCTAGAATTGTCCTTTTCGGATCTGTCT…
Cluster983.COG0012	Thaumarchaeota	Thaumarchaeota	NA	NA	HOT229_1_0200m_rep_c537267_1	MQIGLFGKANVGKSTFFSAATETAVQSGNFPFTTIEPNVGVTYVKVDCACKSLKSRCGNNLCVDGTRFVPVKLIDVAGLVPGANEGKGLGNQFLADAMQADALIHVVDASGSTDIQGQPVSLGTHDPLEDIKFVEEEFDLWFKQILDREWHKLTKEIEQKRTKISEGLARRFTGLGIKESDIDKILTSMSLKVKKPTDWSDSEIMQFLKSLRKISKPTIIAANKADLCDDLTIIEKMSEKFVTVPSSAETELLLKKAAKAGIIQYVSGDDNFKGNPSRELSEEQNNALHLAKNVLTKIGVTGIQKILNTIIFDVMDLIVVYPVEDESKLCNKNGQVLPDARLLDSSSTAKELAFTIHQDIGKGFLHAIDAKTKQRISADHTLKNGDIIKIVSTLSRG	ATGCAGATTGGTTTGTTCGGAAAGGCAAATGTTGGAAAATCCACTTTTTTCTCAGCAGCAACTGAAACGGCAGTCCAAAGTGGAAATTTTCCATTTACAACAATTGAGCCTAATGTTGGTGTGACTTATGTCAAAGTTGATTGTGCATGTAAGAGTCTTAAGAGTAGATGTGGAAATAACTTATGTGTGGACGGAACCCGTTTTGTTCCTGTAAAATTGATTGATGTGGCTGGACTGGTTCCTGGTGCAAATGAAGGTAAGGGTCTTGGAAATCAATTCTTAGCTGATGCAATGCAAGCTGATGCATTAATTCATGTTGTAGATGCATCTGGCTCTACTGATATTCAAGGTCAACCAGTAAGTTTGGGTACACATGATCCATTAGAGGATATAAAATTT…
Cluster921.COG0012	Unannotated	Marinimicrobia-like	NA	NA	HOT229_1_0200m_rep_c324678_3	MSLQCGIVGLPNVGKSTLFNALTRSSVPAENFPFCTIDPHAGIVHLPDNRLEKLKDIYNPKKLTPATVEFIDIAGLVQGANKGEGLGNQFLGQIRQTSAIIHIIRCFEDPNVVHVNGDINPSRDVEIIETELLLADLETLERKYEKTKRQAKSGDKKLLHDIEIIEKLIEHCGDGFWANTIGLETPEEIKTIKSLHLLTNKPILYVANLSENDIVNNVENEYVNSLNNYAKSKGSTLIKFCASIEQEISSLSPEEEEIFLKEYNLNESGLNKMVRASFDLLGLHTFFTGGPTEVRAWTIPIGATAKQSAGVIHSDFEKGFIKAEVFSYSDLIEHGSENALYELGLAKTEGKDYIVKDGDCIFFKFNV	ATGTCTTTACAGTGTGGTATAGTTGGACTTCCAAATGTTGGGAAGTCCACTCTTTTTAATGCATTAACAAGGTCAAGTGTACCAGCAGAAAATTTCCCTTTTTGTACTATAGACCCACATGCTGGGATTGTACACCTTCCTGACAATCGATTAGAAAAACTAAAGGATATATATAACCCCAAAAAACTAACCCCTGCTACTGTTGAATTTATTGATATAGCAGGCTTAGTACAGGGGGCCAATAAAGGTGAGGGCCTAGGAAATCAGTTTTTAGGACAAATAAGGCAGACTTCTGCAATTATTCATATTATTAGATGCTTTGAAGACCCCAATGTTGTTCATGTTAATGGGGATATTAATCCTTCAAGAGATGTAGAGATAATAGAGACTGAGTTGTTA…
Cluster905.COG0012	Unannotated	Alpha-Proteobacteria	NA	NA	HOT229_1_0200m_rep_c315640_10	MGFKCGIVGLPNVGKSTLFNALTQTAQAQAANYPFCTIEPNIGEVAIPDIRLDNLAETAKSANKIPTRMTFVDIAGLVEGASKGEGLGNKFLANIREMDAIAYVLRCFDNDDITHVGGKIDPLSDSQTVETELMLADMESLERRLPALDKKSRGGDTESQEILPVVEDLLTLLEKGQPARYLKVKDDQIRTLRSLQLLTSKPVLYVCNVDENSASNGNTYSNAVEELAQSEEAVSIVISAEIESELSQLEESDRKEYMDELGVKESGLNSLIRSGYELLDLMTYFTAGPKESRAWTVQNGSTAPQAAGVIHTDFENGFIRAEVIPYQEYVSLGGEQKCKEAGKMRVEGKDYIVKDGDVIYFRFNV	ATGGGATTTAAATGCGGAATAGTAGGCCTACCAAATGTTGGCAAATCTACTCTGTTCAATGCGCTTACGCAGACCGCCCAAGCCCAGGCTGCCAACTACCCATTTTGCACCATAGAACCAAATATAGGGGAAGTTGCTATACCTGATATAAGACTCGACAACTTAGCAGAGACAGCTAAGTCAGCTAACAAAATACCCACCCGTATGACCTTCGTAGACATAGCCGGACTGGTAGAAGGAGCCTCGAAGGGAGAGGGTCTAGGTAACAAATTTTTGGCCAATATCAGAGAAATGGATGCAATAGCCTACGTACTCCGCTGCTTTGACAACGATGACATAACCCATGTTGGTGGAAAAATCGATCCATTATCGGACTCACAAACAGTAGAAACGGAACTT…
Cluster799.COG0012	Unannotated	Chloroflexi	NA	NA	HOT225_1_0200m_rep_c19586_3	MEITILGLPQSGKTTVFNAVTRGNAQVSAYSNKPNIGVAKVPDDRLILLSDLFKPERTVQAEVTYTDLPVAPQGLGKTQGISGEYLNMLQRSDALVLVIRDFEDPSVPSFGDSVDSEADLNTMFYELVFADLEIVGRRIDKLESNKKGLKAQQLDEANYELDFLSKLKRKLEEGDGLWDYQYTDKDMKFLSGFQLLTVKPLIVVINIGEENIGNETIIEDKLSATFSKSKMITTCISGKTEMDLSQMDEAEEKEFRDSLGLQTESGLSRMLRLSYGALDLISFITVGEDEVRAWPITKGTSALKASGKIHSDLERGFIRAEVISYEDMKECRTLAIARERGLLRQEGKDYIVGDGEIMHVLFNV	ATGGAAATTACAATATTAGGGTTACCTCAATCTGGTAAAACTACTGTTTTTAATGCTGTTACTCGTGGGAATGCTCAAGTTTCTGCTTATAGCAATAAGCCGAATATAGGTGTAGCAAAGGTACCTGATGATAGGCTTATATTACTATCTGATTTGTTTAAACCTGAACGCACCGTGCAAGCTGAAGTAACTTATACAGATTTACCGGTTGCACCACAGGGTTTAGGTAAAACCCAAGGCATTTCGGGCGAATATTTGAATATGCTTCAACGTTCTGATGCTTTAGTTTTAGTAATAAGAGATTTTGAAGATCCATCTGTACCGAGTTTTGGAGATAGTGTTGATTCTGAAGCTGATTTAAATACGATGTTTTATGAATTAGTATTTGCAGATTTAGAG…
Cluster540.COG0012	Unannotated	Marinimicrobia-like	NA	NA	HOT224_1_0500m_rep_c33765_1	MALRCGIIGLPNVGKSTLFNALTSSSVPTDNYPFCTIDPHIGIVKLPDQRLEKLRNIFKPEKVSPATVEFIDIAGLVEGASKGDGLGNRFLGQIRQVSAIIHVVRCFKDDNITHIEGSVDPVRDAEIIETELLLADLETLEKQYSKTEKLVKSGGKNEKKKFDVISRLSKHCNGGHRARTFPTDEDEVAIIKSLHLLTRKPILYVSNVDEKEIVHAQRGDLEQRLADFANKEGNLAIRLCSKLEQDIAVLSDNEKDMFLKEYNLSEPGLYKLIHAAFKLLGLETFFTGGSKQVRSWTIKKGTIAPDAAGEIHTDFQRGFIKAEVFKYNDLVRLGSEKAVKDAGLAKLQGKDYVVQDGDCIYFHFNV	ATGGCTTTACGTTGCGGAATAATTGGTTTGCCCAATGTGGGTAAATCTACCCTTTTTAATGCACTCACTTCTTCATCCGTACCAACTGATAATTATCCCTTTTGTACGATCGATCCCCATATTGGAATTGTGAAGCTACCTGACCAACGCCTTGAAAAACTAAGAAATATATTTAAACCGGAGAAAGTTTCTCCGGCCACGGTAGAGTTCATTGATATTGCTGGTCTTGTAGAGGGCGCTAGCAAAGGGGATGGTCTAGGTAACCGATTTTTGGGACAAATCAGACAGGTTTCGGCTATAATACATGTAGTACGCTGTTTTAAAGATGACAATATAACCCATATAGAAGGATCGGTCGATCCAGTTCGAGACGCAGAAATCATTGAAACTGAATTGCTA…
Cluster912.COG0012	SAR202	Chloroflexi	NA	NA	HOT229_1_0200m_rep_c318914_6	MDIAIIGLPQSGKTTIFNALTAGNSTSTGAGGAGPMQVGVVKVIDPRLAVLNDIYHPKKVIHPEIKYWDLPPSDRESASSNQILSGRQRNILQAADALFLVVRTFEDPALLHPLETIDPGRDVSMLLEELALADLQSLEGAEKRLDDGIKKAKPADRPAMVPQLETIQKVKAALEDGIPAKSQKLTPSETLALVDFQLLTSKPVMVGFNTGESETVPTFESLGFTSDVAGGLGEVGICAKLEEDLAMMDAEESEEFREAMGLEEPAVERVKQVCYTTVGLVSFLTVGEDEVRAWPVRTGIEAQMAAGTIHTDFTRGFIRAEVIAYEDLIRCGSLAQGRKEGVLRSEGKTYEVKDGDVINFLINT	ATGGATATAGCAATTATCGGGCTGCCCCAGAGCGGCAAAACTACTATTTTTAACGCACTTACCGCCGGTAATTCCACTTCCACTGGAGCAGGTGGTGCAGGGCCTATGCAGGTAGGCGTCGTCAAAGTAATCGACCCTCGCTTAGCAGTGTTGAATGATATATATCATCCTAAAAAAGTGATACATCCTGAGATAAAATACTGGGATTTACCTCCATCAGACCGCGAGTCGGCTTCTAGTAATCAGATACTGAGTGGCCGTCAGCGGAATATTCTTCAAGCAGCAGATGCCCTCTTCCTCGTGGTTCGAACGTTTGAAGACCCGGCTTTGCTCCATCCTCTTGAAACGATTGACCCGGGCCGCGACGTCAGTATGCTGTTGGAGGAATTGGCTTTAGCA…
Cluster930.COG0012	Thaumarchaeota	Thaumarchaeota	NA	NA	HOT229_1_0200m_rep_c338565_6	MQIGLLGKANVGKSTFFSAATETVVQSGNFPFTTIEPNIGVTHVKTDCACKSLKSRCENNLCIDGTRFIPIKLIDVAGLVPGASQGKGLGNQFLTDAMQADALVHVVDISGSTDIQGQPVSIGTHDPSEDIEFVEKEFDLWFKQILDREWHKLTKEIEQKRTKISEGLARRFTGLGIKEADIDRVLISMSLKSKKPTDWSESEIMEFLKTLRKLSKPTLIAANKADLCDDLAIIKKISESSIVVPSSAETELLLKKATKAGIIDYIPGNDNFKGKPGTELSEQQNNALHLAKNVLTKIGTTGIQKVLNTMIFDIMNLIVVYPVEDESKLCNKNGQILPDARLLSSSATAKDLAFTIHQDIGNGFLHAINAKTKQRISADHQLRNGDIIKIVSTLSRG	ATGCAGATTGGTTTGTTAGGAAAGGCAAATGTTGGCAAGTCTACTTTCTTCTCTGCAGCAACTGAAACAGTAGTTCAAAGTGGAAATTTCCCATTTACTACAATCGAGCCAAATATTGGTGTAACACATGTTAAAACTGATTGTGCGTGTAAAAGTCTAAAGAGTAGATGTGAAAACAATTTGTGCATTGATGGAACACGCTTTATTCCTATAAAACTGATTGACGTTGCTGGATTGGTTCCAGGTGCAAGTCAAGGTAAGGGACTCGGAAACCAATTCTTAACTGATGCAATGCAAGCAGATGCGTTGGTCCATGTAGTAGATATTTCGGGTTCAACTGATATTCAAGGACAACCAGTGAGTATTGGAACACATGATCCATCAGAAGATATAGAATTT…
Cluster928.COG0012	Unannotated	Gamma-Proteobacteria	NA	NA	HOT229_1_0200m_rep_c332997_5	MGFRCGIVGLPNAGKSTLFNALTRAAVPAENYPFCTIEPNTGVVEVPDERLSGIAQLSQPEKLIPTVMEFVDIAGLVAGASRGEGLGNRFLGHIREVDAIAHVVRGFQRVDVSHVEGRIDPVADIETIDTELALADLETLERALDRAGRAAKTGDMAERERERVFAAACSAINSGVGLKTLGAAAAELLRPLCLLTVKPMLFVVNVEEGVMESDAVVAVESHAKAVGAEAIAVNAPIEQEIAGLAETERREFLHELGLVESGLDRVVEAGYRLLELHTFFTAGPKEVRAWTIPVGTRAAQAAGKIHTDFERGFIRAETIAFDDFISLGGEKGAREAGRLRLEGRDYVVNDGDILNFRFNV	GTGGGATTTCGTTGTGGAATCGTTGGATTGCCCAACGCGGGCAAGTCAACGCTGTTCAATGCGCTGACACGGGCTGCGGTACCGGCGGAGAACTATCCGTTTTGTACGATCGAACCGAACACTGGTGTGGTCGAAGTGCCAGATGAGCGTCTGAGCGGCATTGCCCAGCTGAGCCAACCCGAAAAGCTTATTCCCACGGTGATGGAGTTTGTTGACATTGCCGGATTGGTTGCCGGCGCTTCCCGTGGAGAAGGCTTGGGTAATCGGTTCCTTGGCCATATTCGCGAAGTGGATGCGATTGCTCATGTAGTGCGAGGGTTCCAGCGGGTGGATGTTTCGCATGTAGAGGGTCGGATCGACCCGGTAGCCGACATCGAGACAATCGATACCGAGTTGGCC…
Cluster895.COG0012	Unannotated	Gamma-Proteobacteria	NA	NA	metaMG0013383.COG0012	MVVGFNCGIVGMPNVGKSTLFNALTSAGIDAENFPFCTIEPNTGIVGVPDPRLQAISEIVNPVKVIPSTMEFVDIAGLVKGAADGEGLGNQFLSHIRETDAIAHVVRCFDDENIVHVSGNISPTEDIEVINTELALADLDTAQKVYERYSRVANSGEKGAKTVVEVLDRIIDELGKGVMVRNIDLDQDDLDLVSECHFITAKPVMYIANVDENGFSNNKFLDEVYRIADEENSEVVPVCNKIEAEIAELDAEEREEFLADLGLQEPGLNRVIRAGYKLLSLHSYFTAGPKETRSWTIPIGALAPEAAGVIHTDFEKGFIRAEVVGYDDFINHAGENGAKEAGRWRLEGKEYTVQDGDVVHFRFNV	GTGGTAGTGGGATTTAATTGCGGTATTGTCGGAATGCCAAATGTCGGAAAGTCTACTCTGTTTAATGCGCTAACAAGCGCGGGAATCGATGCGGAAAATTTTCCGTTTTGTACCATAGAGCCTAATACAGGCATTGTGGGAGTTCCTGACCCTCGTCTTCAAGCTATTTCTGAGATCGTTAATCCTGTCAAAGTAATACCAAGTACCATGGAGTTTGTAGATATTGCGGGATTGGTAAAAGGAGCGGCGGATGGGGAAGGATTAGGCAACCAGTTTCTGTCACATATTCGTGAAACCGACGCTATAGCCCATGTAGTGCGATGTTTTGATGACGAGAACATAGTGCATGTATCTGGAAATATTTCTCCAACGGAAGATATAGAGGTTATAAATACGGAA…
Cluster802.COG0012	Unannotated	Chloroflexi	NA	NA	HOT229_1_0200m_rep_c476006_2	MEIAIIGLSQSGKTTVFNAVTKGKAEVASFGGRSNKPNIGTAKVPDSRFVQLNKIFKPQKTTPAEIRFIDIPSAPEGLGESNGISGEYLNLLQRSDALALIIRAFQNSSVPHPSGKTNPQGDLETMLYELSFADIEILERRLEKLNTQLKSPKSDMKQLLLNEKSILEQIKSQLEDGIHVREQNLTAEQQQSIKNFALLTNKPLMVVININEEQSENTPQTFQEINDLISKPLTKATALAAQLEMELTEMEPEDERAFRESLSINESGLDQMVRLTYDLLNLITFFTVGEDENRAWPIQTGTVAVNAAGEIHSDIQKGFIRGEVIAFDDLVECNGMTDAKTKGLIRQEGRAYEMKDGDIMHVLFNV	TTGGAAATAGCAATTATCGGACTAAGCCAAAGTGGAAAAACTACTGTGTTTAATGCAGTGACTAAAGGAAAAGCTGAGGTAGCATCGTTTGGTGGCAGATCCAACAAACCTAACATAGGAACTGCAAAAGTACCTGACAGTAGATTTGTTCAGCTCAACAAAATTTTTAAACCTCAGAAAACTACACCTGCGGAAATCCGTTTCATCGACATACCCTCTGCTCCAGAAGGTCTGGGAGAATCAAACGGTATTTCAGGGGAATATCTTAATCTATTACAAAGATCTGATGCTCTTGCCTTAATAATTCGAGCATTCCAAAATTCGTCAGTACCCCACCCATCAGGGAAAACGAATCCACAAGGCGATCTCGAAACCATGCTATATGAGTTGTCATTCGCA…
Cluster1118.COG0012	Thaumarchaeota	Thaumarchaeota	NA	NA	HOT231_1_0200m_rep_c55318_1	MQIGLIGKANVGKSTFFSAATETMVQSGNFPFTTIEPNIGVAHVKTDCACKNLKSRCGNSSCFEGIRFVPIKLIDVAGLVPGAHEGKGLGNQFLTDAMQADALVHVVDISGSTDIQGQPVSVGTHDPLEDIKFVEEEFDLWFKQILDREWPKLIKEIEQKRTKISEGLTHRFTGLGINESHVDHILNSLSLKTKQLTEWSDSDIVKFLKSLRKFSKPMLIASNKADLCEELDIIKKLSAEFPSIPCSAETELLLRKASKAGLIDYVSGSNSFTGKQDVNLSNEQNNALHLAKNVLNKIGVTGIQKILNYVVFDILKMIVVFPVEDETKLSNKDGQVLPDAKLLSSTSTAKDLAFIIHQDIGKGFLHAIDAKTKQRIGAEHYLKNGDIIKIVSTLSRG	ATGCAAATTGGTCTTATTGGAAAAGCAAATGTTGGTAAATCTACATTTTTTTCTGCAGCAACAGAAACTATGGTTCAAAGTGGAAATTTTCCATTTACAACAATTGAACCAAATATTGGTGTGGCACATGTCAAAACTGATTGTGCCTGTAAAAATCTGAAGTCTAGATGTGGAAACAGTTCATGTTTTGAAGGAATTCGGTTTGTTCCTATAAAATTAATTGATGTAGCTGGATTAGTACCAGGTGCACATGAAGGTAAGGGGCTAGGAAACCAGTTTTTAACTGATGCAATGCAAGCTGATGCATTAGTACACGTTGTAGATATTTCTGGTTCTACTGACATTCAAGGTCAACCAGTAAGTGTTGGAACACATGATCCATTAGAAGACATAAAATTT…
Cluster497.COG0012	Thaumarchaeota	Thaumarchaeota	913333.PRJNA66857	Thaumarchaeota archaeon SCGC AAA007-O23	HOT224_1_0770m_rep_c178844_1	MYKHQFYDMQIGLLGKANVGKSTFFSAATEDFKAQIGDFPFTTIQPNVGIAYVSTTCACKHFKINHNNPLCISGIRFIPIKLIDVAGLVPGAHEGKGLGNQFLDDARQADMLIHVVDISGSTDIQGQHVSVGTHDPREDIKFVEEEFDYWFKQILGREWQKLTRDIEKQSTKLADEITTRFSGLGVKNNDVHEVLQSLGLLNKKPTEWDDSDITKFAQMLRKKTKPMIIAANKADLCKDLDITNEIHKNREIINCSAETELILKKAAKANLIDYIPGNEKFVINKNVDISPQQKNALNLVENILSKLNSTGIETVLNSAVFRVLKLIVVFPVEDETKLSNKDGQVLPDAKLLPENATAKNLAETIHQDIAKGFLFAIDAKTKQRIGADHQLKNGDVIKI…	ATGTATAAACATCAATTCTATGATATGCAAATTGGCCTTCTTGGCAAAGCCAATGTTGGCAAATCAACATTTTTTTCAGCAGCAACTGAAGACTTCAAGGCTCAGATAGGAGACTTTCCATTTACAACCATTCAGCCTAACGTTGGAATTGCATATGTTAGCACTACATGTGCCTGCAAGCATTTTAAAATAAATCACAACAATCCTTTATGCATATCTGGGATTAGGTTCATACCCATAAAACTCATTGATGTTGCTGGTCTTGTTCCTGGGGCACATGAAGGCAAGGGATTAGGTAATCAATTTCTAGATGATGCTAGACAGGCGGATATGTTAATTCATGTTGTAGACATCTCGGGATCAACTGACATACAGGGTCAGCATGTAAGCGTGGGAACA…
Cluster509.COG0012	Thaumarchaeota	Thaumarchaeota	NA	NA	HOT233_2_0125m_rep_c219118_1	MQLYVFPHPDFPLKLTYTSSKLTELKISVILICIKLLFYVMQIGLLGKANVGKSTFFSAATLTSVKIENFPFTTIKPNVGIAYVNTTCACKHFKIKHNNPLCISGIRFVPVKLIDVAGLVPGAHEGKGLGNQFLDDARQAEVLIHVVDISGSTDIQGQSVNVGTHDPREDIKFAEEEFDFWFKQILEREWQKLSKEIEKTKTKLVDGIADRFSGLGVKVNHVHEVLQNLGLLTKKPVEWDDSDLTKFAQMLRKKTKPMLIAANKADLCKSLEITNEIHKNREIINCSAETELLLKKAAKADLIEYIPGNEKFVINKNVDISAPQKAALNLVENVLSKLNSTGVQTALNSAVFRVLKLIIVFPVEDETKLSNKDGEILPDAKILSENATARNLAEVIHQD…	ATGCAGTTGTATGTTTTCCCACACCCGGATTTCCCGTTAAAACTAACATACACATCTTCAAAACTAACTGAATTAAAAATCTCTGTAATACTAATATGTATAAAACTATTATTCTATGTAATGCAAATTGGTCTGCTTGGAAAAGCTAATGTTGGAAAATCAACATTTTTTTCAGCGGCAACTCTAACATCTGTTAAGATTGAAAATTTTCCATTTACAACAATTAAGCCTAATGTTGGAATCGCATATGTGAATACTACATGTGCTTGTAAGCATTTCAAGATAAAGCATAACAATCCTTTATGTATATCTGGAATTAGATTCGTACCTGTGAAACTAATTGACGTTGCAGGTCTTGTTCCAGGTGCTCATGAAGGAAAAGGATTAGGTAACCAATTC…
Cluster5626.COG0012	SAR11	Alpha-Proteobacteria	NA	NA	HOT237_0500m_rep_c478604_3	MSFKCGIVGMPNVGKSTLFNALTTSKKAQAENFPFCTIDPNIGMVAVPDERLNKISLISKSIKTINAAITFVDIAGLVKGASKGEGLGNKFLSHVREVDTIIHLIRCFDSEKIQNVNKNVDPVRDIEIIETEILLSDLESLQKRLEKSNKKKLEKDELIFLEECLKLISNGKKPDELKKNYSKELIKKSALLSLKPRIIVCNVDEKSLPNGNKYSDACKKKFSDEIRTYTAQFLGTMFDSLDWDSKKNERHTDSLLRSFVITALGKLGDKEILSEANKRFNKFLKNKNSLAADLQEPVFVLAAWQGDKKTYNKLLSLYRKSTLQEEKIRFLMAMCNFKQKNLLLKTLALSLTPEVRSQNIRAPIMGVSANIYGKDVLWPWLKNHWKELVRKFGVGNPLA…	ATGAGCTTTAAGTGTGGCATAGTTGGGATGCCTAATGTTGGTAAATCAACATTATTTAACGCATTAACTACATCAAAAAAAGCACAAGCTGAAAATTTTCCTTTCTGTACAATTGATCCCAATATAGGAATGGTTGCGGTTCCTGATGAAAGATTAAACAAAATATCTTTAATATCAAAATCAATAAAAACAATAAACGCAGCGATTACATTTGTTGATATTGCTGGTCTTGTCAAAGGAGCTTCCAAGGGTGAAGGACTAGGAAATAAATTTCTTTCTCATGTTAGAGAGGTCGATACCATTATTCATTTAATAAGATGTTTTGACTCTGAAAAAATACAAAATGTAAATAAAAATGTAGATCCTGTAAGAGATATTGAAATTATTGAGACTGAAATT…
Cluster494.COG0012	Thaumarchaeota	Thaumarchaeota	NA	NA	HOT224_1_0770m_rep_c117126_5	MHKIIIVGMQIGLFGKANVGKSTFFSAATEDFKAQIGDFPFTTIQPNVGIAYVSTTCACKHFKINHNNPLCISGIRFIPIKLIDVAGLVPGAHEGKGLGNQFLDDARQADMLIHVVDISGSTDIQGQHVNVGTHDPREDIKFVEEEFDYWFKQILEREWQKLSRDIEKKSTKLADEITTRFSGLGVKDNDVHEVLQSLGLLNKKPTEWDDSDITKFAQMLRKKTKPMIIAANKADLCKDLDITNEIHKNREIVNCSAETELILKKAAKANLIDYIPGNEKFVINKNVDISPQQKNALSLVENLLSKLNSTGIETVLNTAAFKVLKLIVVFPVEDETKLSNKDGQILPDAKLLPENATAKNLAETIHQDIAKGFLFAIDAKTKQRIGADHQLKNGDVIKI…	ATGCATAAAATCATAATTGTAGGTATGCAGATTGGACTTTTTGGTAAAGCCAATGTTGGCAAATCAACATTTTTTTCAGCAGCAACTGAAGACTTCAAGGCTCAGATAGGAGACTTTCCATTTACAACTATTCAGCCTAACGTTGGAATTGCATATGTTAGCACCACATGTGCTTGCAAGCATTTTAAAATAAATCATAATAATCCTTTATGCATATCTGGAATTAGGTTCATACCCATCAAACTCATTGATGTTGCAGGTCTTGTTCCTGGAGCACATGAAGGCAAGGGATTAGGCAATCAATTTCTAGATGATGCTAGACAGGCAGATATGCTAATACATGTTGTAGACATCTCGGGGTCAACTGACATACAGGGTCAGCATGTAAACGTGGGAACG…
Cluster503.COG0012	Actinobacteria	Actinobacteria	NA	NA	HOT224_1_0500m_rep_c30660_2	MERFGFVGLPNAGKSSLYNALAGGGALAAPYAFATTDPNIGVARIPDDRLERLATMSASRRVVPASVEFADIGGLVEGASQGEGLGNRFLAGIREVDAIVFVLRAFRDSDVPGPTDPLEHLRVVEVELALADLDSAEKQLYKVRRASKGDPTLAGAVAALGRAVDRLAEGVPLYRSDLTAGERDELQPFFLLTDKPVLAVVNLDEDQVVGPDEVLAPVAAELAGAEVIGMCVQLEAEAALLGDGDRAEMLDGLGLGEGALPRFVRAAHHLLGLRTFFTTGEKESRAWTFRAGSSAPECAGRIHTDFQRGFIRAETIRWDVLLDEGSWVRARESGLVRSEGRDYRPEDGDVMEFRFNV	GTGGAGCGTTTCGGGTTCGTGGGCTTGCCCAACGCGGGCAAGTCCTCGCTTTATAACGCCCTGGCCGGCGGGGGAGCCCTCGCCGCGCCGTATGCCTTCGCTACGACTGACCCCAATATTGGCGTGGCCCGGATCCCCGATGACCGTCTGGAACGCCTGGCCACCATGAGCGCTTCCCGCAGGGTTGTACCGGCCAGCGTGGAGTTCGCCGATATCGGCGGCCTGGTTGAGGGGGCCTCCCAGGGCGAGGGGTTGGGTAACAGATTTCTGGCCGGCATCCGCGAGGTCGACGCCATTGTGTTCGTCCTCCGGGCTTTCAGAGACAGTGACGTGCCCGGGCCTACCGATCCCCTGGAGCACCTCCGGGTGGTCGAGGTGGAGCTGGCCCTCGCCGACCTT…
Cluster693.COG0012	Euryarchaeota	Euryarchaeota	NA	NA	HOT224_1_0770m_rep_c54292_7	MSSRPDRHLESECPGSLAGDAMRIGLVGKPNVGKSTTFSAMTETPVDIANYPFTTIEPNVGVAWLPLLSPCACSELRRRKETAGRLEPTSDDDPRKGSICTPNSGSCKAYRRLVPVTLVDVAGLVPGAHEGKGRGNQFLSDLARCDALIQVVDVSGSTDIEGNPVGSGGSDPIEEHRFLIEEMEAWIVGILSTGWKRGARKVQSEGDRALMEYVVDQLTGIGATEQHVSAGFNAVRSKHPDAGVPWSWGDSELTAMASAIRAELFPISIAANKADRAHSGSWTPLSELISREGGILLPTSAEAELALSRASQAGLIEHSPGGSTFEITPEGEGKLSQAQRKALSSIAESLDSWEGGGLFGLLSQVVFGTLNRRVAYPVQDETHWVDGEGNMLPDALLVP…	GTGAGCAGCCGCCCCGACCGTCACCTTGAGAGCGAGTGCCCCGGTTCACTTGCGGGGGATGCCATGCGGATAGGACTGGTCGGCAAGCCGAACGTGGGTAAGTCGACCACGTTCTCCGCCATGACTGAGACGCCCGTCGACATCGCCAACTACCCGTTCACCACCATCGAGCCCAACGTCGGAGTGGCGTGGCTGCCACTGCTCTCTCCGTGCGCATGCTCTGAGCTGCGTAGACGCAAGGAGACGGCGGGGCGACTGGAACCGACTTCGGATGATGACCCCCGAAAAGGTAGCATCTGCACTCCCAATTCGGGTTCTTGCAAAGCTTACCGCCGACTCGTCCCGGTGACTCTAGTCGATGTAGCGGGACTGGTTCCCGGTGCACACGAGGGTAAAGGC…
Cluster522.COG0012	SAR324	Delta-Proteobacteria	NA	NA	HOT237_0500m_rep_c815089_3	MKLVAGLGNPGREYEGTPHNVGFQVVDLLMEKLEVSGFQQGFHSQFCRTSIEGEACILIKPQTFMNRVGLAVAECAGFYKIPVENIVIISDDLDLPPGRARLRDGGGHGGHNGLRSVIDSLGNSKFRRVRFGIGRPAGKRDVVGYVLGQWSKAEAKLAQSVMDLVLVELIGFLETSQFENTSFYAPALASGTAQHFEQNALSFRKQMALEVGILGLPNVGKYTLFSALTKVQVEAANYPFCTIDPNIGIVRIRDPRMIRLTELVSPEKIIPATLQIVDIAGLVKGASDGEGLGNQFLSHIRQVDAVAHVVRCFEDENVVHVDGRLDPVGDIQVIQTELILSDLEQVERKIDRLQRQVKGNRALAVELGIFERMRDHLDDGLLASKMGLSKDEKELINEL…	ATGAAACTGGTGGCCGGCTTGGGTAATCCGGGCAGGGAGTACGAAGGAACGCCGCATAATGTTGGGTTTCAGGTTGTTGATTTACTCATGGAAAAGCTGGAGGTTTCCGGATTCCAGCAAGGATTTCACAGCCAGTTTTGTAGAACATCGATTGAAGGTGAGGCTTGCATTCTGATCAAGCCTCAGACCTTCATGAATAGAGTTGGACTGGCTGTAGCGGAATGTGCTGGTTTTTATAAAATCCCCGTAGAGAACATTGTCATTATTTCAGATGATTTGGATTTGCCGCCGGGGAGGGCTCGTTTGCGTGACGGTGGCGGTCATGGGGGACACAATGGCCTGCGATCAGTTATCGACTCATTGGGTAACAGTAAATTCCGCAGAGTCAGATTTGGTATT…
Cluster519.COG0012	Unannotated	Marinimicrobia-like	NA	NA	HOT224_1_0500m_rep_c31930_13	MALRCGIVGLPNVGKSTIFNALTTSSVPAENYPFCTIEPYMGIVPLPDPRLKKLKKIFNSEKTTPANVEFTDIAGLVRGANKGEGLGNQFLSQIRHVDAIVQVVRCFENENVTHVEGNVDPVRDAELIETELLLADIQTLEKSVNRLSKLSKKEKRYHKDYNLAKRLQSHCNAGNQARTFEEKDDELSFTRSLLLLTQKPVLYVANVDEDEITHKKRGAQIQSLFDFAKKENNVAIRLCGTLEQEISMLNDNDMVMFLKDYALPEPGLNKLIRASFHLLDLETYFTGNQKELRSWTIKRGVTAVEAAGEIHTDFQRGFIKAEVTKYDDMIDMGSEKNAKDAGLVQLQGKDYIVQDGDCIYFHFNV	ATGGCCCTTCGATGCGGCATTGTCGGCTTACCAAATGTTGGGAAATCGACCATATTCAATGCATTGACAACATCTTCTGTCCCTGCTGAAAATTATCCTTTTTGTACAATAGAACCTTATATGGGCATTGTTCCTTTACCTGACCCTAGATTGAAAAAATTAAAAAAAATATTTAACTCAGAAAAGACGACGCCTGCGAATGTTGAATTCACAGATATTGCCGGATTGGTTCGAGGCGCCAATAAAGGGGAGGGGCTTGGTAATCAGTTCCTCAGTCAAATCCGTCACGTGGATGCTATTGTTCAAGTTGTGCGCTGTTTTGAAAACGAAAACGTGACCCATGTAGAAGGTAATGTAGATCCGGTTCGTGATGCTGAATTAATAGAAACAGAACTGCTT…
Cluster481.COG0012	Thaumarchaeota	Thaumarchaeota	1131266.PRJNA165501	Marine Group I thaumarchaeote SCGC AB-629-I23	HOT232_2_0500m_rep_c130241_2	MESFCSDIPAFTASLLTSTILYPNASASILDTVCFPTPGFPVKTNTSVFKMCLVKNFCNTNMYKHQFYDMQIGLLGKANVGKSTFFSAATEDFNAQIGDFPFTTIQPNVGIAYVSTTCACKHFKINHNNPLCISGIRFIPIKLIDVAGLVPGAHEGKGLGNQFLDDARQADMLIHVVDISGSTDIQGQHVSVGTHDPREDIKFVEEEFDYWFKQILGREWQKLSRDIEKKSTKLADEITTRFSGLGVKNNDVHEVLQSLGLLNKKPTEWDDSDITKFAQMLRKKTKPMIIAANKADLCKDLDITNEIHKNREIINCSAETELILKKAAKANLIDYIPGNEKFVINKNVDISPQQKNALNLVENLLSKLNSTGIETVLNTAAFKVLKLIVVFPVEDETKL…	ATGGAATCATTTTGTTCCGACATTCCTGCCTTTACAGCTTCTTTGTTAACATCAACAATTTTGTATCCTAATGCCTCAGCTAGTATCTTGGATACAGTATGTTTTCCTACACCGGGATTTCCTGTTAAAACTAACACAAGTGTATTCAAAATGTGCTTGGTTAAAAATTTCTGTAATACTAATATGTATAAACATCAATTCTATGATATGCAAATTGGCCTTCTTGGCAAAGCCAATGTTGGCAAATCAACATTTTTTTCAGCAGCAACTGAAGACTTCAATGCTCAGATAGGAGACTTTCCATTTACAACCATTCAGCCTAACGTTGGAATTGCATATGTTAGCACTACATGTGCTTGTAAGCATTTTAAAATAAATCACAACAATCCTTTATGCATA…
Cluster551.COG0012	SAR202	Chloroflexi	NA	NA	HOT225_1_0500m_rep_c56075_1	MDIAVIGLPQSGKSTVFSALTAGHSTSTGAGGAGPMQVGVVKVIDPRLAVLDGMYHPKKVIHAEIKFWDLPPIDRESASANQVLSGRQRNILQAADALLLVVRTFGDPALLHPLGSVDPGRDVKVLLEELALADLEALERAEGRLSDGLKKAKPAERPAMIPQLETVQKVKANLEEGIPMKSQTLTPSETTALVDFQLLTAKPVMIAFNIGESDPAPTLDGLGILAEVSGGLGEVGLCAKLEEDLALMEPDEAEEFREAMGLEEPAVERVKQVCYNTVGLVSFLTVGEDEVRAWPVPTGIVAQMAAGTIHTDFTRGFIRAEVIAYDDLVRCGSVAQGRKEGVLRSEGKTYEVIPFVEFRATSDASDV	ATGGATATCGCAGTTATCGGGCTGCCCCAGAGCGGCAAGTCCACGGTTTTCAGCGCTTTGACCGCCGGTCATTCCACGTCGACGGGCGCGGGTGGTGCCGGACCGATGCAGGTCGGCGTGGTCAAAGTGATCGACCCCCGGCTGGCGGTGTTGGACGGCATGTACCACCCCAAGAAAGTGATACACGCGGAGATAAAGTTCTGGGACCTGCCCCCCATCGACCGCGAGTCGGCCTCCGCCAACCAGGTTCTTAGCGGTCGACAACGGAACATCCTCCAAGCCGCCGACGCCCTGTTACTGGTGGTCCGGACCTTCGGAGACCCTGCCCTGCTCCATCCTCTGGGCAGTGTCGATCCCGGCCGGGACGTCAAGGTGCTGCTTGAGGAGTTGGCCCTGGCT…
Cluster548.COG0012	Nitrospinae	Nitrospinae	1131269.PRJNA165597	Nitrospina sp. AB-629-B18	HOT224_1_0500m_rep_c35497_4	MGFTCALVGLPNVGKSTIFNALTGANVEATNYAFTSAQPNTGIVNVPDPRLDTISQLVEAKKTVYTSLEFIDLAGLAKGASQGEGLGNQFLGRIREVDAIAHIVRCFEDPNIPHISEIIEPKSDIEAIDTELIIADLETLEKRKTKLQKTVKSGDKDAKLQLDLIAHITETLENNRPARAVESHNSIEKKLIKEYNLLTSIPVLFVCNIQDPSETNNNHVQAVKEYAAAEQIPVVMLAGKLESEIMDIDELEERKTFMKEMGLNEPGLNCMIQTGYDLLNLVTFFTVGGAENRAWTIHQNSRAPQAAGTIHSDFERGFIRAAVYSFDDLVKYKNENAVKEAGKLRLEGKEYIVQDGDIIHFRFNV	ATGGGATTCACTTGCGCTCTTGTCGGACTACCCAATGTGGGCAAATCCACCATCTTCAACGCCTTGACCGGCGCAAATGTAGAGGCCACAAATTACGCCTTTACATCGGCCCAGCCAAACACCGGGATAGTGAATGTTCCCGATCCACGGCTCGATACCATTTCTCAACTGGTCGAAGCGAAAAAAACTGTCTACACCTCCCTTGAATTTATCGACCTAGCAGGTCTCGCAAAGGGTGCCTCGCAGGGAGAAGGACTGGGCAACCAATTCCTAGGTCGGATCCGGGAAGTGGACGCCATCGCGCATATTGTTAGATGTTTCGAGGACCCTAATATCCCCCACATCAGCGAAATTATCGAGCCCAAATCTGATATCGAAGCCATAGACACCGAACTAATT…
Cluster583.COG0012	Unannotated	Gamma-Proteobacteria	NA	NA	HOT224_1_0500m_rep_c52643_3	MGFRCGIVGLPNVGKSTLFNALTRAGVQAENYPFCTIDPNVGMVEVPDQRLPKIAEFVQPSRVIPAAMEFVDIAGLVSGASRGEGLGNRFLAHIREVDAIAHVVRAFEDPDVSHVANQVDSLSDIAIVDTELALADLETVERALDKSLKGSKSGDKTHLQMAHLLERVRVWLDSGAPVRSLALAQIERAALKPLCLLTAKPVLYVSNVDEHDLDGGKGSNVAAVKAHAHDFGDELVLVSARIEQEIAMLDHQERSAFINDLGFTESGLDRVIRAGYSLLGLQTFFTAGPKEARAWTIKSGMTASNAAGVIHTDFEHGFIRAETIAYDDFVALGGEQGARDAGRLRLEGRDYVVNDGDIMHFRFNV	ATGGGGTTCCGCTGTGGTATTGTCGGACTGCCCAATGTTGGCAAGTCCACATTGTTTAATGCCCTGACCCGTGCGGGTGTTCAGGCCGAAAATTACCCTTTTTGTACTATTGATCCGAATGTTGGGATGGTGGAGGTCCCGGATCAGCGGTTGCCTAAGATTGCAGAGTTCGTACAACCGTCCAGAGTGATTCCCGCCGCCATGGAGTTCGTAGATATTGCCGGATTGGTGTCTGGTGCCTCCCGGGGTGAAGGGCTCGGCAATCGTTTCCTCGCCCACATCCGTGAAGTCGACGCGATAGCCCACGTGGTACGTGCATTTGAAGATCCCGATGTCAGTCACGTGGCAAATCAGGTCGACTCCCTGTCTGACATTGCCATTGTCGATACCGAGTTGGCC…
Cluster545.COG0012	Unannotated	Gamma-Proteobacteria	NA	NA	HOT224_1_0500m_rep_c34225_13	MSLKCGIVGLPNVGKSTLFNALTSASIDAENFPFCTIEPNQGVVPVPDDRLNFISSLVNPLSTIPTTTEFVDIAGLVKGASKGEGLGNQFLSHIRETQAIIHVVRCFEDKNILHVHEEIDPIVDLEVVETELLLADIEIVSKAKDKLERVARSGDKKASEQVERLQTLEKEMNQGVLGRDSSMSVNKDKFFRDLQLITMKPCLYIANIGEPQTSNPLLKKLQEYAKSKGSRVLALCNQIESEIAELEKEERLEILNEMQMDEPGLNKLIRESYSMLNLQTFFTAGPKEVRAWTVKKGVTAPEAAGEIHTDFEKGFIRAETISYEDFIEFKGEAGAKSAGKLRTEGIDYLVKDGDIMHFLFNV	ATGAGTTTGAAGTGCGGAATCGTAGGATTACCTAATGTTGGTAAATCAACCTTATTTAATGCTTTAACTTCAGCCAGTATAGATGCTGAAAATTTTCCTTTTTGTACTATAGAGCCGAACCAAGGCGTAGTACCTGTACCAGATGATCGTCTCAATTTCATTTCAAGCTTAGTTAATCCACTATCAACAATTCCGACTACTACTGAATTTGTAGATATTGCAGGGCTAGTAAAAGGTGCAAGCAAAGGAGAAGGTTTAGGCAATCAATTTTTATCTCATATAAGGGAAACTCAAGCAATAATTCATGTAGTCAGATGTTTTGAAGATAAAAATATTCTTCATGTTCATGAAGAAATTGATCCTATAGTGGATTTGGAGGTAGTCGAGACTGAATTACTT…
Cluster533.COG0012	SUP05_ARCTIC96BD-19	Gamma-Proteobacteria	NA	NA	HOT237_0500m_rep_c284561_5	MGFKCGIVGLPNVGKSTLFNALTKAGIDSANYPFCTIEPNIGIVPVNDSRLESLASIVSPQKILPTTMEFVDIAGLVKGASKGEGLGNQFLSNIRETDAILHVVRCFENDDIVHVSGKVSPLDDIDTINTELALADLLTAEKVYQKAAKNAKSGQKEGLPLKNLLEKILPALEEGQPVRLLEFNEDELKLLRSMQLLTSKPVLYVANVNENGFSENPYLAQLEDFTSKENSQVVAVCAEIEAEIAELDEEEDKQGFLAEMGQVESGLDRLIIAGYSLLGLQTYFTAGEKEVRAWTINIGDTAPAAAGKIHSDFEKGFIRAETVAFNDFLEHGGEKGSKDAGKLRSEGKEYVVKDGDVIHFLFNV	ATGGGATTTAAATGTGGCATTGTAGGTCTACCCAATGTTGGCAAATCAACACTATTTAATGCGCTCACCAAAGCTGGGATAGATTCAGCGAATTACCCTTTTTGTACGATAGAACCAAATATTGGAATCGTGCCAGTAAATGATTCTCGCTTAGAAAGCCTGGCCAGTATTGTATCGCCCCAGAAAATATTGCCAACCACCATGGAATTTGTTGATATTGCAGGGCTTGTTAAGGGCGCCTCAAAGGGTGAAGGACTTGGCAATCAATTTCTATCTAATATTCGTGAAACTGATGCAATCCTCCATGTCGTACGCTGTTTTGAAAACGACGATATTGTTCATGTTTCAGGAAAAGTTAGTCCTCTCGATGATATTGATACGATTAATACAGAACTAGCG…
Cluster532.COG0012	SUP05_ARCTIC96BD-19	Gamma-Proteobacteria	NA	NA	HOT224_1_0500m_rep_c34041_1	MGFKCGIVGLPNVGKSTLFNALTKAGIDSANYPFCTIEPNIGIVPVNDSRLDSLASIVSPQKILPTTMEFVDIAGLVKGASKGEGLGNQFLSNIRETDAILHVVRCFENDDIVHVVGKVSPLDDVDTINTELALADLLTAEKVYQKAIKNSKSGQKEGLPLKNLLEKILPALEEGQPVRSLEFNEDELKLLRSMQLLTSKPVLYVANVNENGFSENPYLTQLEDFVRKENSQVVAVCADVEAEIAELNEEDKLGFLAEMGQVESGLDRLIIAGYSLLGLQTYFTAGEKEVRAWTINIGDTAPAAAGKIHGDFEKGFIRAETVAFNDFLEYGGEKGAKDAGKLRSEGKEYVVKDGDVIHFLFNV	ATGGGATTTAAATGTGGCATTGTAGGCCTACCCAATGTTGGCAAATCAACACTATTTAATGCACTCACCAAAGCTGGCATAGATTCAGCGAATTACCCTTTTTGTACCATCGAACCAAATATTGGAATCGTGCCAGTAAACGATTCTCGCTTAGACAGCCTGGCCAGTATTGTATCGCCACAGAAAATATTGCCAACCACTATGGAATTTGTTGATATTGCAGGGCTTGTTAAGGGCGCCTCAAAGGGTGAAGGGCTTGGCAATCAATTTCTATCTAATATCCGTGAAACTGATGCAATCCTCCATGTCGTACGTTGCTTTGAAAACGATGATATTGTCCATGTCGTAGGAAAAGTTAGCCCTCTTGATGACGTTGATACGATTAATACAGAACTAGCA…
Cluster692.COG0012	Thaumarchaeota	Thaumarchaeota	NA	NA	HOT229_1_0500m_rep_c66949_9	MSIISYIVFCFIISDAVVCFPTPGFPVKTNIQLFKISVILICIKPSFYVMQIGLLGKANVGKSTFFSAATETPVQIGNFPFTTIKPNIGVAYVNTTCACKHFRIEHSNPLCISGIRFVPIKLIDVAGLVPGAHEGKGLGNQFLDDASQAEALIHVVDISGSTDIQGQQVSVGTHDPNEDIKFVEEEFDLWFKQILEREWQKLSSEIDKKSTKPVDAITERFSGLGVKTHHVHHVLQNLNLLNKKPKEWDSSDLVKFAQMLRKNTKPMLIAANKADLCEDLGITDQIHKNRDIVNCSAETELVLKKAAKANMIDYIPGNEKFVLNKNMNMSSAQKEALKLVENVLSKLNSTGIQTALNYTVFRTLKMIVVFPVEDETKLSNKDGGILPDAKLLPDNATAK…	ATGTCTATAATTTCATACATTGTATTTTGTTTCATTATTTCAGATGCAGTTGTGTGTTTTCCTACACCTGGGTTTCCTGTTAAAACTAACATACAGTTATTCAAAATCTCTGTAATACTAATATGTATAAAACCATCATTCTATGTCATGCAAATTGGCCTGCTTGGAAAAGCTAACGTTGGGAAATCAACATTTTTCTCTGCTGCAACAGAAACTCCAGTTCAGATTGGAAATTTTCCCTTCACAACAATTAAGCCAAATATCGGTGTTGCATATGTGAACACTACTTGTGCTTGCAAACATTTTAGAATTGAACATAGTAATCCATTATGTATATCTGGAATTCGATTTGTACCAATCAAACTTATTGATGTTGCAGGTCTTGTACCAGGCGCACAT…
Cluster570.COG0012	SAR11	Alpha-Proteobacteria	NA	NA	HOT224_1_0500m_rep_c52633_2	MSLRCGIVGLPNVGKSTLFNALTNSSKAQAENFPFCTIDPNEGIVPVPDERLNKLAKISSSKKKINTTISFVDIAGLVKGASKGEGLGNKFLSHIREVDAIIHMIRCFDSEDIQNVNPNIDPVRDLEIIETEMMLADLESIQKRLEKKKKRNLEDGQLEILEIALGCINKDENLDSLHSKFNKKLLSQTGLLSIKPKIFVCNVDEQSLASGNKYTQAFIAKFGENNTIIISADIENQINQLNKEEKINYMKMINLKETGLNILISKGYKILELDTFFTSGPEESRAWTIPKNSTAPKAAGVIHSDFEKGFIRSETVSYSDFINNQGWTNSKTNGKMRLEGKDYLVKDGDVLNFRFNT	ATGAGCTTACGATGTGGCATTGTGGGTCTGCCAAATGTAGGAAAGTCTACTTTATTCAACGCATTAACAAACTCTAGTAAAGCTCAGGCAGAAAATTTTCCGTTTTGTACTATTGATCCTAACGAAGGAATTGTTCCAGTTCCAGACGAAAGGTTAAATAAATTAGCAAAAATATCTTCTTCTAAAAAAAAAATTAACACCACTATATCATTTGTTGATATTGCTGGATTAGTCAAAGGTGCTTCTAAAGGAGAAGGTCTTGGAAATAAATTTTTATCACACATAAGAGAAGTGGATGCAATAATTCATATGATTAGATGTTTTGACTCTGAAGATATTCAAAATGTTAACCCTAACATAGATCCTGTAAGAGATTTAGAAATTATTGAAACAGAAATG…
Cluster523.COG0012	SAR324	Delta-Proteobacteria	NA	NA	HOT237_0500m_rep_c726832_5	MKLVAGLGNPGREYEGTPHNVGFQVVDLLMEKLDVSGFQQKFHSQFCRTSIEGESCILIKPQTFMNRVGLAVAECAGFYKIPAENIVIISDDLDLPPGMARFRDGGGHGGHNGLRSVIDSLGNSKFRRVRFGIGRPAGKRDVVGYVLGQWSKAEAKLAQSVMDLVLVELIGFLATSQFENTSFSAPELAYGTAKHFEQNALSFRKQMALEVGILGLPNVGKSTLFRALTKVQVEAANYPFCTIDPNIGIVRIREPRMIRLTELVSPEKIIPATLQIVDIAGLVKGAIHGEGLGNQFLNHIRQVDAVAHVVRCFEDENVVHVDGRLDPVGDVQVIQTELILSDLEQVERKIDRLQHQVKGDRALAAELGIFKRLRDHLDDGLLASKMDLSKDEKELINEL…	ATGAAACTGGTGGCCGGCTTGGGTAATCCGGGCAGGGAGTACGAAGGAACGCCGCATAATGTTGGGTTTCAGGTTGTTGATTTACTCATGGAAAAGCTGGATGTTTCAGGATTCCAGCAAAAATTTCACAGCCAGTTTTGTAGAACATCGATTGAAGGTGAGTCTTGCATTTTGATCAAGCCTCAGACCTTCATGAATAGAGTTGGACTGGCTGTAGCGGAATGTGCCGGTTTTTATAAAATTCCAGCAGAGAACATTGTCATTATTTCGGATGATTTGGATTTGCCGCCGGGGATGGCTCGTTTTCGGGACGGTGGCGGTCATGGGGGACACAATGGCCTGCGATCCGTTATCGACTCGTTGGGTAACAGTAAATTCCGCAGAGTCAGATTTGGTATT…
Cluster553.COG0012	Unannotated	Alpha-Proteobacteria	NA	NA	HOT224_1_0500m_rep_c50189_2	MGFNCGIVGLPNVGKSTLFNALIKSNKAKAANYPFATIEPNVGRVAVPDKRLQQLSKIGKSEKTIPTYIDFIDIAGLVKGASTGGGLGNKFLAHIREVDAIAHVVRCFEDTNITHVSSKINPIDDIDTISTELKLADLEMLQNILDSLKKKSNNGEKEIKTQIELISDLQERLNKNETIKNLELNKESSFIYKSLNLITTKPMLYICNVDNKSVINGNYFSNQVKEKAKKELSKTVIVSAAIESQIAEYNNENDKLELLKDIGLTETTLNKVISAGYDILNLITYFTCGPKETRAWTITANTRAPKAAGKIHTDFEKGFIRAETISYNDFEDLGGETACREAGRLRQEGKEYIVKDGDVMHFLFNN	GTGGGATTTAACTGCGGAATTGTTGGACTTCCTAATGTAGGAAAATCAACACTATTCAATGCTTTAATTAAATCAAATAAAGCTAAAGCAGCTAACTATCCTTTTGCAACAATAGAGCCTAATGTAGGACGTGTAGCTGTTCCGGATAAAAGGCTACAACAATTATCAAAAATTGGCAAAAGTGAAAAAACTATTCCTACTTACATTGATTTTATTGATATCGCCGGTCTTGTCAAAGGAGCTTCAACTGGAGGGGGGCTAGGAAATAAGTTTCTGGCACATATTCGGGAAGTTGATGCTATTGCTCACGTTGTTAGATGTTTTGAAGACACAAATATTACTCATGTTTCATCAAAAATTAATCCGATTGATGATATTGATACAATCTCTACTGAATTA…
Cluster687.COG0012	Thaumarchaeota	Thaumarchaeota	NA	NA	HOT224_1_0770m_rep_c52310_8	MQIGLLGKANVGKSTFFSAATETPVQIGNFPFTTVQPNVGIAYVNTTCACKHFKIEHRNPLCVYGMRFIPVKLIDVAGLVPGAHEGKGLGNQFLDDARQAEVLIHIVDISGSTDIQGQPVNIGTHDPREDIKFVEDEFDFWFKQILEREWPKLSKEIEKKSTKLVDGITDRFSGLGVKEYQVHEVLQNLDLLTKKPTEWNDSVLTKFAQMLRKKTKPMLIAANKADLCKDLDITNELHKDRDIVNCSAETELLLKKAAKANLIDYIPGNEKFVINKNVDISTPQKEALNLVESVLSKLNSTGIQTALNSAIFRVLKLIVVFPVEDETRLSNKDGKVLPDAKLLSENATAKNLAETIHQDIAKGFLYAVDVKTKQRIGADHQLKNGDVIKIVSSLSMG	ATGCAAATTGGCCTTCTTGGCAAAGCCAATGTTGGCAAGTCAACATTTTTTTCAGCAGCAACTGAAACCCCTGTTCAGATCGGAAATTTTCCGTTTACAACAGTTCAGCCTAATGTTGGAATCGCGTATGTTAATACTACCTGTGCTTGCAAACATTTCAAAATAGAACACAGAAACCCTTTGTGTGTATATGGCATGAGATTTATTCCTGTTAAACTTATTGATGTTGCAGGTCTTGTTCCAGGAGCCCATGAAGGAAAAGGTTTAGGTAATCAATTTCTAGATGATGCCAGACAAGCAGAAGTATTAATTCACATTGTAGATATTTCAGGTTCAACTGACATACAAGGTCAGCCTGTAAATATTGGAACACATGATCCTAGAGAGGACATAAAATTT…
Cluster5701.COG0012	SAR11	Alpha-Proteobacteria	NA	NA	HOT237_0500m_rep_c1157342_2	MGFKCGIVGLPNVGKSTLFNALTTSKKAQAENFPFCTIDPNIGIVSVPDERLSKISEISKSLKTIYAAITFVDIAGLVKGASKGEGLGNKFLSHVREVDAIVHLTRCFDSEAIQNVNKNVDPIRDIEIIETEILLSDLESLQKRLEKSNKKKLEKEELIFLEECLKIISTGKKPELNKKFNKNLIKKSNLLSLKPRIIVCNVDEKSLPDGNKYSETCKKKFPYENIIIVCADIDDQIMNLQTKDLDIFTLKKMVGRKTGTYIFNAVRGIYDDPVAPRAPIIQISKMTTLKKDSNDYKFLEESLLELCNQLHVIILKKNKTFKSVGVQFTQTDLSNKTKSKMLRNSTSSLDELQKTSKQLLHDALENQSMLVRRLGIKVSELSELEGQSNITSYF	ATGGGTTTTAAATGCGGAATAGTTGGATTACCCAATGTTGGTAAATCAACATTGTTTAATGCGTTGACCACATCAAAAAAAGCTCAAGCAGAAAATTTTCCATTTTGTACAATTGATCCAAACATTGGAATAGTTTCAGTTCCAGATGAAAGATTGAGCAAAATATCCGAAATATCAAAATCATTAAAAACAATATATGCAGCAATAACCTTTGTTGATATTGCGGGCCTAGTTAAAGGTGCTTCTAAAGGAGAGGGGTTAGGAAATAAATTTCTTTCTCATGTCAGAGAAGTTGATGCTATTGTTCACCTAACTCGATGCTTTGATTCTGAAGCAATTCAAAATGTAAACAAAAATGTTGACCCCATAAGAGATATTGAAATTATTGAAACTGAAATT…
Cluster603.COG0012	SAR11	Alpha-Proteobacteria	NA	NA	HOT229_2_0500m_rep_c87931_4	MSFKCGIVGLPNVGKSTLFNALTNSSKAQAENFPFCTIDPNIGVVPVPDDGLDQLVKISNSKKKMNTTMSFVDMAGLVKGASKGEGLGNKFLSHIGEVDSIMHMIGCFDSDDIQNVNPNVDPMGDLEIIETEMMLADLDSIQKGLDKKNKKNMDDDQLKILEMASDCINNNKNLKILNEQFNNKILNQSGLLSIKPKIYVCNVDEESIQNGNKYTKDFMNKFGDKNTLIVSAEIENQMNQLENDEKVNYMKMIGLKETGLSMLMQKGYNVLELKTFFTSGPEETGAWTIQKNCSAPKAAGEIHTDFEKGFIGAETIAYDDFMKNQGWVNSGTNGKMGLEGKDYIVKDGDMLNFGFNTWPKSFHAEMS	ATGAGCTTCAAATGTGGAATTGTTGGCTTGCCAAATGTTGGTAAATCAACTTTATTCAATGCTTTAACAAATTCAAGCAAAGCACAAGCTGAAAATTTTCCTTTCTGTACTATTGATCCAAATATTGGCGTTGTTCCTGTCCCCGATGATAGATTAGATCAATTAGTTAAAATTTCTAACTCTAAAAAAAAAATAAATACTACAATATCTTTTGTTGATATAGCTGGTCTTGTAAAAGGTGCCTCTAAAGGTGAAGGATTAGGAAATAAATTCTTATCACACATCAGAGAAGTTGATTCAATTATACATATGATTAGATGCTTTGATTCTGATGATATTCAAAATGTTAATCCAAATGTAGATCCTATAAGAGATCTAGAAATTATTGAAACTGAAATG…
Cluster805.COG0012	SAR11	Alpha-Proteobacteria	NA	NA	HOT237_2_0500m_rep_c246839_2	MSFKCGIVGLPNVGKSTLFNALIQSGKARAANFPFCTIDPNIGSVLVPDEGLNIISNISQSKKIINAVISFVDIAGLVKGASKGEGLGNKFLSHIGEVDAMIHLAGCFDSEKMQNINKDVNPMGDMEIVETEMLLADMESIQKGLEKNKKKTLDEDQLKILNDALNCMNNNINISSLLEKYEKKELNRSGLLSMKPKIYVCNVNDKDLVKGNHYMDACLKKYGKDNVMMICAEIENQMMELETKEGKYFMDETGIKNTGLDLLIKTGYKILKLKTFFTSGMEETGAWTMPKKMIASGAAGMIHSDFEKGFMKAETMSYEDFIFYGGYNDAKNAGGLGLEGKDYIVQDGDILLFRFNTWPYFFHAKMD	ATGAGTTTTAAGTGTGGGATCGTTGGTTTGCCCAATGTAGGAAAGTCAACTTTGTTTAATGCTTTAATTCAATCAAGAAAAGCACGAGCAGCTAATTTTCCATTTTGCACAATTGATCCCAACATTGGAAGTGTTCTTGTACCAGATGAAAGACTAAATATTATTTCAAATATTTCTCAATCAAAAAAAATTATTAATGCTGTAATTTCTTTTGTTGATATTGCTGGATTAGTAAAAGGCGCTTCAAAAGGTGAGGGGTTGGGAAACAAATTCTTATCTCACATTAGGGAAGTTGATGCGATAATTCACTTGGCTAGATGCTTTGATTCCGAAAAAATACAAAATATCAACAAGGATGTTAATCCAATAAGAGATATAGAAATTGTTGAAACAGAAATG…
Cluster512.COG0012	Thaumarchaeota	Thaumarchaeota	NA	NA	HOT224_1_0500m_rep_c194360_1	MHKIIIVGMQIGLFGKANVGKSTFFSAATQTSVKIENFPFTTIKPNVGIAYVNTTCACKHFKIEHNNPLCMSGIRFVPVKLIDVAGLVPGAHEGKGLGNQFLDDARQAEVLIHVVDISGSTDIQGQSVNVGTHDPREDIKFAEEEFDSWFKQILEREWQKLSKEIEKTKTKLADGITDRFSGLGVKVNHVHEVLQNLGLLTKKPNEWDDSDLTKFAQMLRKKTKPMLIAANKADLCKSLEITNEIHKNREIINCSSETELLLKKAAKADLIEYIPGNEKFVINKNVDISAPQKAALNLAENVLSKLNSTGVQTALNSAVFRVLKLIIVFPVEDETKLSNKDGEILPDAKILSENATARNLAEVIHQDIAKGFLYAIDVKTKQRIGADHQLKNGDVIKIV…	ATGCATAAAATCATAATTGTAGGTATGCAGATTGGACTTTTTGGTAAAGCCAATGTTGGAAAATCAACATTTTTTTCAGCGGCAACTCAAACATCTGTTAAGATTGAAAATTTTCCATTTACAACAATTAAGCCTAATGTTGGAATCGCATATGTGAATACTACATGTGCTTGTAAGCATTTCAAGATAGAGCATAACAATCCTTTGTGCATGTCTGGAATTAGGTTTGTACCTGTAAAATTAATTGATGTTGCAGGTCTTGTTCCAGGTGCACATGAGGGAAAGGGATTAGGCAATCAATTCCTAGATGATGCACGACAAGCAGAAGTACTCATACATGTTGTAGATATTTCTGGTTCAACTGATATTCAGGGTCAGTCTGTAAATGTAGGAACACAT…
Cluster721.COG0012	SAR11	Alpha-Proteobacteria	NA	NA	HOT237_1_0500m_rep_c534166_2	MGFKCGMVGLPNVGKSTLFNALIQSKKAETANFPFCTIDPNIGNVSVPDKGLNIISNISKSEKVVNAVISFVDIAGLVKGASKGEGLGNKFLSHIGEVDAMIHLTGCFESEKMQNVHESVDPIGDMEIVETEMLLADLESIQKWLEKNKKKTLDEDQLKMLNDALNCINNNIDISSLLEGHEKKQLDFSELLSMKPKIYVCNVDENGLVKGNKLVDACLKKYGKNNVIVICAEIENQMMELDPKDGKYFMTESGIKETGLDLLIKTGYKILNLMTFFTTTPKETGAWTMSKQCKAIKAAGLIHSDFEKGFMKAETISYDDFVFCKGNNEAKNTGKLGLEGKDYMVKDGEMLYFRFSTWPDFFHTEMN	ATGGGTTTTAAGTGTGGAATAGTTGGTTTGCCCAACGTGGGAAAATCAACTTTGTTTAATGCTTTAATTCAATCCAAAAAAGCCGAAACTGCAAATTTTCCGTTTTGCACAATTGATCCTAATATTGGAAACGTTTCTGTGCCCGATAAAAGATTAAATATTATTTCAAATATTTCAAAATCAGAAAAAGTTGTTAATGCAGTAATTTCGTTTGTTGATATTGCTGGATTGGTAAAAGGCGCTTCGAAAGGTGAAGGTTTGGGAAATAAGTTTTTATCTCATATCAGAGAAGTTGATGCAATAATTCACCTAACAAGATGTTTTGAATCCGAAAAAATACAAAATGTACACGAGAGTGTTGATCCGATTAGAGATATAGAAATTGTTGAAACAGAAATG…
Cluster1078.COG0012	SAR202	Chloroflexi	NA	NA	HOT229_3_0500m_rep_c55880_4	MDVAIIGLAQSGKTTVFNALTKGHGAPTGGGGPGGEMHVGVVKVPDPRLDILDGMYHPKKVINAEITYWDLPGAEDPSKSQSIGGRHKNILQSADAFLVVVRTFTDPSVHNPAGSVDAGRDLSAMLEELTFSDLEVMDRAAERQDNEVKKAKPADRQTMTRHLDAVNKAKTALEDGVPLRRQDLSPSEMEFLSAYQLLTAKPVIVAFNTDETGPDVDMTQLGLDDSAIHTLGQVSLCGKLEEDLSLMSDEDDAMFREELGVGEPATFKVINVSYGTLGLISFLTVGEDEVRAWTIPADLPAQEAAGAVHSDFIRGFIRAEVIPYDDLVRCGGIPQGRKEGVLRSEGKTYLVKDGDVINFLINV	ATGGATGTAGCAATCATAGGACTTGCCCAAAGCGGCAAGACAACTGTATTTAATGCGCTGACTAAAGGCCACGGGGCTCCCACCGGGGGTGGCGGGCCGGGTGGTGAGATGCATGTCGGCGTGGTCAAGGTCCCCGACCCCAGGCTAGATATATTGGATGGTATGTATCATCCCAAGAAGGTCATCAACGCCGAGATTACATACTGGGATCTGCCCGGCGCGGAAGACCCTTCCAAATCCCAAAGTATCGGCGGCAGGCACAAGAATATCCTCCAATCTGCGGACGCCTTCCTAGTGGTGGTTCGTACCTTCACTGACCCTTCGGTACACAATCCAGCGGGCAGCGTGGACGCCGGGCGGGATCTGTCGGCGATGTTGGAGGAACTGACTTTCTCCGAC…
Cluster695.COG0012	Unannotated	Gamma-Proteobacteria	NA	NA	HOT224_1_0770m_rep_c58454_7	MKIRCGIVGLPNVGKSTLFNALTTAGVDASNYPFCTIDPNIHSVAVPDARLATLAGIMQTQTFIPSLIEFVDIAGLVEGASQGEGLGNKFLGHIRETDAIVHVVRCFDNNEIAHVANTIDPSSDIKTINTELLLADTQTVERNLNRAEKRSKAAHKGASEQRDFFKTLLQHLDQSRPAREFRPATEEAKLWFRDLRLLTAKPTLYVANIDESSILNGNSYSDDVAGYLGQNQDFDLILICGALESELSLIEGDEKSAFLQDLNLKEPALNRLIKSCYKLLGLQTFFTTDSKKIRAWSVKVGTKASNAAGVIHSDFERGFICAEVISYTDYTQFMGEQGCKIAGKLRLEGKDYILSEGDVIHFRFNV	ATGAAAATTAGATGCGGAATTGTAGGCTTACCCAATGTGGGTAAATCAACTTTGTTTAATGCTTTGACAACGGCTGGGGTTGATGCATCAAATTACCCGTTCTGCACCATTGATCCAAACATTCATAGCGTCGCTGTTCCAGATGCAAGGTTGGCTACCTTGGCTGGAATTATGCAGACACAAACTTTTATCCCTTCTTTGATTGAGTTTGTTGATATTGCAGGATTGGTTGAAGGCGCCTCTCAAGGTGAAGGTTTAGGGAACAAGTTTTTGGGGCATATTAGGGAAACGGATGCTATTGTTCATGTTGTTCGATGTTTCGACAACAATGAGATTGCACATGTTGCCAACACGATTGATCCCAGCAGTGATATCAAAACAATCAATACGGAATTACTT…
Cluster5808.COG0012	SUP05_ARCTIC96BD-19	Gamma-Proteobacteria	NA	NA	HOT237_3_0500m_rep_c183889_1	MASEVGVVDVATDNIKTKGRLRPGKMFLVDFGQGRLVDDDEIKDNFSSKNPYLAQLEDFVRKENSQVVAVCADVEAEIAELNEEDKLGFLAEMGQVESGLDRLIIAGYSLLGLQTYFTAGEKEVRAWTINIGDTAPAAAGKIHGDFEKGFIRAETVAFNDFLEYGGEKGSKDAGKLRSEGKEYVVKDGDVIHFLFNV	ATGGCATCCGAAGTAGGTGTTGTTGATGTTGCAACCGACAATATTAAAACTAAAGGCAGACTTCGACCAGGGAAGATGTTTTTAGTCGACTTTGGTCAAGGAAGACTAGTTGATGATGATGAAATAAAGGACAATTTTTCTTCTAAAAACCCTTATCTTGCCCAATTGGAGGATTTTGTAAGAAAAGAAAACAGCCAGGTCGTTGCTGTTTGTGCAGACGTTGAGGCCGAAATTGCCGAGCTAAATGAAGAAGACAAGCTAGGCTTTCTAGCAGAAATGGGCCAGGTTGAGTCCGGACTAGATCGCTTAATTATAGCTGGCTACTCATTACTAGGCCTGCAAACGTATTTTACTGCTGGGGAGAAAGAAGTTAGAGCATGGACAATTAACATTGGCGAT…
Cluster547.COG0012	Nitrospinae	Nitrospinae	NA	NA	HOT225_1_0500m_rep_c54350_1	MGFTCALVGLPNVGKSTIFNALTGANVDATNYAFTSAQPNTGVVNVPDPRLDAISQLVEAKKTVYTSLEFVDLAGLAKGASQGEGLGNQFLGRIREVDAIAHIVRCFEDANIPHISEIIEPKSDIEAIDTELIIADLETLEKRKTKLQKTAKSGDKDAKLQLDLIARITETLDNNRPARAVKIHNDIEKKLIKEYNLLTSIPVLFVCNIQDPSENSNSHVQTVKEYAAAEKIPVVILSGKLESEIMDIDDLEERKTFMKEMGLNEPGLNCMIQTGYDLLSLVTFFTVGGAENRAWTIHQNSRAPQAAGTIHSDFERGFIRAVVYSFDDLVKYKNENAVKEAGKLRLEGKEYIVQDGDIIHFRFNV	ATGGGATTCACTTGCGCTCTTGTCGGACTACCCAATGTGGGCAAATCCACCATCTTCAACGCCTTGACCGGCGCAAATGTAGATGCCACAAATTACGCCTTTACATCGGCCCAGCCCAACACCGGGGTAGTAAATGTTCCCGATCCACGGCTCGATGCCATTTCTCAACTGGTCGAAGCGAAAAAAACTGTCTACACCTCCCTTGAATTTGTCGACCTAGCAGGTCTCGCAAAGGGTGCCTCGCAGGGAGAAGGACTGGGCAACCAATTCCTAGGTCGGATCCGGGAAGTGGACGCCATCGCGCATATTGTTAGATGTTTCGAGGATGCCAACATCCCCCACATCAGCGAAATTATCGAGCCTAAATCTGATATCGAAGCCATAGATACCGAACTAATT…
Cluster5291.COG0012	SAR11	Alpha-Proteobacteria	NA	NA	HOT229_1_0500m_rep_c152425_2	MVIAPAHHRRIQAGILSWGQDMDNEHNPFQCNLGYQVSLSGKGEWNKTADYVGKEALEKMKDEISNGKKPDELKKKYSKDLIKKSALLSLKPIIIVCNVDEKSLPNGNKYSDASMKKFSDENIIIVCADIEDQIMSLQTKDRIDFMLESGIKSTGLDNLIKTGYSTLDLSTFFTSGPEESRAWTIEKNSKAADAAGVIHTDFKKKFIRAETVSHEDFIKYKGFNECKNAGKLRLEGKDYLVNDGDVMYFRVGS	ATGGTTATTGCTCCAGCTCACCACAGAAGAATCCAAGCGGGAATATTATCTTGGGGCCAGGATATGGATAATGAGCACAATCCTTTTCAGTGTAATTTAGGCTATCAAGTTTCTTTATCTGGAAAAGGTGAATGGAATAAAACAGCTGATTATGTCGGTAAAGAAGCTTTAGAGAAAATGAAGGATGAAATTAGTAATGGAAAAAAACCTGACGAATTAAAGAAAAAGTATAGTAAAGATTTAATAAAAAAATCAGCTCTCTTGTCTCTTAAGCCAATAATAATAGTATGCAATGTTGATGAAAAAAGCTTACCTAATGGTAACAAATACTCAGATGCATCTATGAAAAAGTTCTCTGATGAAAATATAATTATTGTATGCGCGGATATAGAAGACCAG…
Cluster1039.COG0012	Euryarchaeota	Euryarchaeota	NA	NA	HOT229_2_0500m_rep_c95470_1	MRIGLVGKPNVGKSTTFSAMTQTPVDIANYPFTTIDPNVGVAWLPLLSVCACSELRRRKEEAGRLEPSTDDDPRQGSICTPNSGSCVGHRRLVPVTLVDVAGLVPGAHEGKGRGNQFLSDLARCDALIQVVDVSGSTDIDGNPVGSGGSDPIEEHSFLVKELEAWIAGILSTGWKRGARRVQAEGDRALIDYAVDQLTGIGASEQHVMAGFNAVRTNHPDAEVPWNWGEAEMKSMSSAIRSELFPISVAANKADMALSGSWVPLAERIRSEGGVLVATSAEAELALSRASQAGMIEHSLGESDFEITPEGEEKLSQAQRNALTSISESLVWEGGGLVGLLSEVVFGTLSRRVAYPVQDETHWVDGDGNILPDALLIAEGITAKGLAYAVHSDLGDGFIR…	ATGCGCATAGGGCTCGTCGGCAAGCCGAACGTGGGTAAATCGACCACCTTCTCTGCGATGACGCAGACCCCCGTTGACATCGCCAACTACCCGTTCACGACTATCGACCCTAACGTAGGCGTGGCATGGTTGCCCCTGCTTTCTGTGTGCGCTTGCTCAGAGTTGCGCAGGAGGAAGGAGGAGGCAGGTAGGCTTGAGCCGAGCACCGACGACGACCCGAGGCAGGGCAGCATCTGCACTCCAAACTCCGGCTCCTGCGTCGGTCACCGCCGACTGGTCCCGGTCACCCTAGTGGACGTCGCCGGACTGGTGCCCGGAGCCCATGAGGGCAAGGGCCGAGGGAATCAGTTCCTATCCGACCTCGCGAGGTGCGACGCCCTGATCCAGGTCGTGGACGTA…
Cluster825.COG0012	SAR11	Alpha-Proteobacteria	NA	NA	HOT229_1_0500m_rep_c90029_1	MSFKCGIVGLPNVGKSTLFNALTTSKKAQAENFPFCTIDPNVGIVAVPDERLNKISEISKSAKTINAAISFVDIAGLVKGASKGEGLGNKFLSHVREVDTIIHLTRCFDSEKIQNVNKDVDPIRDIEIIETEILLSDLESLQKRLEKSNKKKLEKDELSFLEECLKLISNGKKPDELKKKYSKDLIKKSALLSLKPRIIVCNVDEKSLPNGNKYSDACKKKFSAENIIIVCADIEDQIMSLQTKDRKDFMLESGIKSTGLDNLITTGYSTLGLSTFFTSGPEESRAWTVEKNSKAADAAGVIHTDFKKKFIRAETVSHEDFIKYKGFNECKNVGKLRLEGKDYLVNDGDVMYFRVGS	ATGAGTTTTAAGTGTGGAATAGTTGGCTTGCCCAATGTTGGCAAATCAACTCTATTCAATGCATTAACTACATCAAAAAAAGCACAAGCTGAAAATTTTCCATTTTGTACAATTGATCCAAATGTTGGGATAGTTGCTGTGCCCGATGAAAGATTAAATAAAATATCCGAAATATCAAAATCAGCTAAAACAATTAATGCCGCAATAAGCTTTGTGGATATTGCCGGTCTTGTTAAAGGTGCTTCTAAAGGAGAAGGATTAGGAAATAAGTTTCTTTCTCATGTTAGAGAGGTTGATACCATTATTCATTTAACACGTTGTTTTGACTCTGAAAAAATACAAAACGTAAATAAGGATGTTGATCCTATAAGAGATATTGAAATTATTGAAACCGAAATT…
Cluster694.COG0012	Actinobacteria	Actinobacteria	NA	NA	HOT224_1_0770m_rep_c57798_1	MERFGFVGLPNAGKSSLYNALAGGGALAAPYAFATTEPNIGVARVPDDRLGRLAEMSASRRVVPASVEFADIGGLVEGASQGEGLGNKFLAGIREVDAIVFVLRAFRDDDVPGPRDPLEHLRVVEVELALADLDTGERQLDKLRRASKGDRSLGATVESLDRAVDQLAEGVPLYRSDLSAGDRAELRPFFLLTDKPVLAVVNLDEEQVVDPGPVLDPVVAELDGAEVIGMCIQLEAEAALLPEADRAEMLEGLGLGEGALPRFVRGANHLLGLRTYFTTGEKESRAWTFRAGSSAPECAGRIHTDFQRGFIRAETIRWDVLLAEGSWARARESGLVRSEGKDYRPQDGDVMEFRFNV	GTGGAGCGATTCGGATTCGTGGGCCTGCCCAACGCGGGCAAGTCCTCGCTCTACAACGCCCTGGCTGGTGGTGGAGCGCTGGCCGCTCCATACGCCTTCGCCACCACCGAGCCGAACATCGGGGTCGCCAGGGTCCCCGACGACCGGCTGGGCCGACTGGCCGAGATGAGCGCCTCCCGCAGGGTCGTGCCGGCCAGCGTGGAGTTCGCCGACATAGGCGGCCTGGTCGAGGGCGCATCCCAGGGCGAGGGCCTGGGCAACAAGTTCCTTGCCGGCATCCGCGAGGTCGACGCCATCGTGTTCGTACTGCGGGCCTTCCGGGACGACGACGTTCCTGGCCCGAGGGATCCGCTGGAGCACCTGCGGGTGGTGGAGGTGGAGTTGGCGCTGGCCGACCTG…
Cluster746.COG0012	Actinobacteria	Actinobacteria	NA	NA	HOT224_1_1000m_rep_c73792_6	MRPALGFCPWLAFLRRALVRLLLVFFDMAERVPAPRPDPTDRDLTWFLAGPTGASGIGGAAVERFGFVGLPNSGKSSLFNALVGGGALAVPYAFATTDANVGMARIPDSRLERLGAMSRSADVVPTTVEFTDIGGLVEGAARGEGLGNRFLAGIREVDAIVYVLRAFGDPDIPGSTDPLENLRVLEVELALADLETCERQLEKQQRSVKADPSLAPVVEAAGRAVKQLADGVPLYRGDLEEADRALLRRFFLLTDKPVLAVVNLDEDQLDDPGAVLAPVVAEMGGADAVAMCIQLEAEAAVLADDEQSEILEGLGLGEGALPRFAHAAHHLLGLRTFFTTGEKESRGWTFRAGSTAPECAGRIHTDFQRGFIRAETIGWDVLIEKGSWLGAREAGLVRS…	TTGCGTCCTGCGTTGGGCTTCTGCCCGTGGTTGGCCTTCTTGCGACGGGCGTTGGTCCGCCTCTTACTCGTCTTCTTCGACATGGCCGAGAGAGTACCCGCCCCCCGCCCTGATCCGACCGATCGAGACCTAACCTGGTTCTTGGCCGGCCCGACCGGTGCGTCCGGAATCGGAGGAGCGGCGGTGGAACGTTTTGGGTTCGTTGGCCTGCCGAACTCGGGCAAGTCGTCGCTTTTCAACGCTCTCGTCGGGGGCGGGGCCCTGGCTGTCCCCTACGCTTTCGCCACCACCGATGCCAATGTCGGGATGGCCCGGATTCCTGATTCGCGCCTCGAGCGCCTGGGGGCTATGAGTCGTTCCGCCGACGTGGTGCCCACCACTGTCGAGTTCACCGATATT…
Cluster588.COG0012	Unannotated	Gamma-Proteobacteria	NA	NA	HOT224_1_0500m_rep_c62597_1	MSVKCGIVGLPNVGKSTLFNALTKAGIAAENFPFCTIEPNSGIVSIPDERLNQLETIVKPQKVIPTTVEFTDIAGLVAGASKGEGLGNQFLANIRECDAITHVVRCFEDSNVSHVSEHINPAADIETINTELALADLETIEKALDKVIRIAKSGDKDAQRQVQLLEKVKHHLDEAKPVRTLALHKEEKADLYFLHLLTVKPVMYIANIDEEGFRNNPHLHTVHSIAEEEAAEVVVICNKLESEIAELEDNEKMEFLQDLDMTEPGLDRVIRAGYKLLGLQTYFTAGEKEVRAWTVKQGSTAPASAGVIHTDFEKGFIRAEVISYDDFIEHNGEQGAKEVGKWRLEGKEYIVQDGDVIHFRFNV	ATGTCTGTTAAATGTGGAATCGTCGGCTTGCCTAACGTGGGTAAATCGACATTATTCAATGCGCTAACCAAGGCTGGTATAGCAGCAGAGAATTTTCCGTTCTGCACGATCGAGCCAAATTCCGGAATAGTCTCTATTCCTGATGAACGGCTGAACCAGCTTGAGACTATCGTAAAGCCGCAAAAAGTGATTCCCACTACTGTGGAATTTACCGATATCGCGGGCCTGGTTGCCGGAGCATCAAAAGGTGAAGGGTTAGGTAATCAATTTCTCGCCAACATTCGTGAATGTGACGCTATCACTCATGTGGTGCGCTGTTTTGAGGATAGCAATGTGTCTCATGTATCGGAACATATAAATCCTGCTGCCGATATTGAGACGATTAATACCGAGTTGGCC…
Cluster487.COG0012	Thaumarchaeota	Thaumarchaeota	NA	NA	HOT224_1_1000m_rep_c72537_1	MHKLIVKVMQIGLLGKANVGKSTFFSAATETPVQIGDFPFTTVKPNVGIAYVSTTCACKHFKIEHNNPLCISGIRFIPVKLIDVAGLVPGAHEGKGLGNQFLDDARQAEVLIHVVDISGSTDIQGQHVNVGTHDPREDIKFVEEEFDYWFKQILEREWQKLSRDIVKKSTKLADEIANRFSGLGVKDHDVHEVLQSLGLLIKKPTEWNDSDITKFAQMLRKKTKPMLIAANKADLCKDLEITNEIHKNREIVNCSAETELILKKAAKANLIDYIPGNEKFVINENVDISPQQKNALNLVENILSKLNSTGIETALNSAIFRILKLIVVFPVEDEIKLSNKDGQVLPDAKLLSENATAKNLAETIHQDIAKGFLFAIDAKTKQRIGADHELKNGDVIKIV…	ATGCACAAACTCATTGTAAAAGTCATGCAGATTGGTCTTCTTGGAAAAGCCAATGTTGGTAAGTCAACCTTTTTTTCAGCAGCAACTGAAACTCCAGTCCAAATAGGAGACTTTCCGTTTACAACCGTTAAGCCTAATGTTGGAATTGCATATGTTAGTACTACCTGCGCTTGTAAGCATTTCAAGATAGAACATAACAATCCATTATGCATATCTGGAATTAGGTTCATACCCGTAAAACTTATCGATGTTGCTGGACTTGTTCCAGGGGCTCATGAAGGAAAAGGATTGGGCAATCAATTTCTAGACGATGCCAGGCAGGCAGAAGTACTAATACACGTTGTAGATATTTCTGGCTCAACTGATATACAGGGTCAACATGTAAACGTAGGAACACAT…
Cluster670.COG0012	SAR11	Alpha-Proteobacteria	NA	NA	HOT225_1_0500m_rep_c115020_1	MGFKCGIVGLPNVGKSTLFNALTTSKKAQAENFPFCTIDPNIGIVSVPDERLSKISAVSKSTKTINTTITFVDIAGLVKGASKGEGLGNKFLSHVREVDTIIHLTRCFDSKKIQNVNKDVDPVRDLEIIETEILLSDLESLQKRLEKSNKKKLEKDELSFLEECKKLISDGKKLDELKKKHSKDLIKKSALLSLKPRIIVCNVDEKSLPGGNKYSDACKKKFINESIIIVCADIEDQIMSLQTKDRKDFMLESGIKSTGLDNLIKTGYSTLGLSTFFTSGPEESRAWTIEKNSNAADAAGVIHTDFKKKFIRAETVSHEDFINYKGFNECKNVGKLRLEGKDYIVKDGDVMFFRTGA	ATGGGTTTTAAGTGTGGAATTGTTGGTTTGCCCAATGTTGGTAAATCAACATTATTCAATGCATTAACTACATCAAAAAAAGCCCAGGCAGAAAATTTTCCCTTTTGTACAATTGATCCAAATATTGGAATAGTTTCGGTTCCAGATGAAAGATTGAGCAAAATATCTGCGGTATCAAAATCAACAAAAACTATTAATACGACAATAACATTTGTTGATATTGCGGGTCTTGTTAAAGGAGCGTCCAAAGGGGAAGGATTAGGAAACAAGTTTCTTTCTCATGTTAGAGAAGTTGATACTATTATTCACCTAACTCGATGTTTTGACTCCAAAAAAATACAAAATGTAAATAAAGATGTAGATCCTGTACGTGACCTTGAAATTATTGAAACTGAAATT…
Cluster750.COG0012	Unannotated	Marinimicrobia-like	NA	NA	HOT224_1_1000m_rep_c83560_1	MALQCGIVGLPNVGKSTLFNALTESSIPAENYPFCTIEPHVGIVELPDYRLVELGKIYKPQKIVPATVEFTDIAGLVRGASKGEGLGNQFLGQIRQTNAILHVIRCFNNENVTHVDRSIDPVRDAETIEIELLLADLETLEKRKQKTEKRARAGEKGSKKVLNLINQLIRHCSNGRRARTFDVEPDLRYILNSFHLLTNKPILYIANVDESEIVQDNQNQYVKDLFDFAKEEGNSAVRICAAIEEEIASLPQEEKSLFLSEYNLPEPGLNKVIRSSFNLLGLHTYFTCGEKEVRSWTIPLGTSALKAAGQIHTDFERGFIKAEVFNYNHIIAHGSEKALSDLGLIRQEGKHYIVKEGDCIFFKFNV	ATGGCACTTCAATGCGGGATTGTGGGTTTACCCAATGTTGGGAAGTCAACCTTATTTAACGCACTGACTGAATCCAGTATACCAGCCGAGAACTATCCTTTTTGCACCATTGAACCCCATGTGGGTATTGTTGAATTGCCGGATTACCGATTGGTGGAACTGGGTAAGATTTATAAACCTCAAAAGATTGTTCCAGCTACGGTAGAATTCACAGATATTGCAGGGCTGGTCCGCGGGGCAAGCAAAGGAGAGGGGCTTGGCAATCAGTTTCTGGGTCAAATTCGTCAAACAAATGCTATTCTCCATGTAATTCGGTGTTTTAATAATGAAAACGTTACCCATGTGGATAGATCTATCGATCCGGTCCGGGATGCAGAAACCATCGAAATAGAATTGCTT…
Cluster700.COG0012	SAR11	Alpha-Proteobacteria	NA	NA	HOT224_1_0770m_rep_c68923_2	MGFKCGIVGLPNVGKSTLFNALTASNKAQAENYPFCTIDPNIGIVAVPDERLNKIATISKSLKTINTTITFVDIAGLVKGASKGEGLGNKFLSHIKEVDAIVYLTRCFESEKIQNINKTIDPVRDIEIVETEILLADLESLQKRLEKSKKKNLDKEELNFLEQCLNLINKGEKLESLKKKFDKSLINKSGLLSLKPKIIVCNVDEKSLPEGNKYSDACKRMFSQENIIVVCADIEDQIMSLREKDKKVFMLESGIKKTGLDTLIKTGYNILGLNTFFTFNSKETRAWTIEKNSKAVDAAGIIHTDFKKGFIRAETVSHNDFIKYKGFSECKVAGKLRLEGKDYIIKDGEVLFFRVNN	ATGGGTTTTAAGTGCGGAATAGTAGGTTTGCCAAATGTTGGTAAATCAACTTTATTTAATGCCTTAACAGCTTCAAATAAAGCCCAAGCCGAAAATTATCCTTTTTGCACAATAGATCCAAATATTGGAATAGTTGCCGTACCCGATGAAAGACTAAACAAAATAGCCACAATATCAAAATCATTAAAAACAATTAATACAACAATTACATTTGTTGATATAGCCGGTCTTGTAAAGGGAGCTTCAAAAGGTGAAGGTTTAGGTAATAAATTTCTTTCTCATATTAAGGAAGTTGATGCGATCGTTTATTTAACACGTTGTTTTGAATCTGAAAAAATACAAAATATTAATAAAACTATCGATCCTGTTAGAGATATTGAGATTGTTGAAACTGAAATT…
Cluster468.COG0012	Thaumarchaeota	Thaumarchaeota	NA	NA	HOT229_1_1000m_rep_c257390_9	MYKHQFYDMQIGLLGKANVGKSTFFSAATETPVQIGDFPFTTIQPNVGIAYVSTTCACKHFKINHNNPLCVSGIRFIPIKLIDVAGLVPGAHEGKGLGNQFLDDARQADMLIHVVDISGSTDLQGQHVNVGSHDPREDIKFVEEEFDYWFKQILEREWQKLSKEIEKKSTKLADGITDRFSGLGVKVHEVHEILQSLGLLTKKPTEWNDSDITKFAQTLRKKIKPMLIAANKADLCKDLEITNEVHKNREIVNCSAETELILKKAAKANLIDYIPGNEKFVINKNVDISPQQKNALNLVENLLSKLNSTGIETVLNTAAFKVLKLIVVFPVEDETKLSNKDGQVLPDAKLLPENATAKDLAETIHQDIAKGFLHAIDAKTKQRIGADHQLKNGDVIKIV…	ATGTATAAACACCAATTCTATGATATGCAGATTGGCCTTCTTGGCAAAGCCAATGTTGGCAAATCAACATTTTTTTCAGCGGCAACTGAAACTCCAGTTCAGATAGGAGACTTTCCGTTTACAACAATTCAGCCTAATGTTGGAATTGCATATGTTAGTACCACGTGCGCATGCAAGCATTTTAAAATAAATCACAATAATCCTTTATGCGTATCTGGAATTAGGTTCATACCTATCAAACTTATTGATGTTGCAGGTCTTGTTCCAGGAGCCCATGAAGGAAAAGGATTAGGCAATCAGTTTCTAGATGATGCCAGACAGGCAGATATGTTAATTCATGTTGTAGATATTTCGGGATCAACTGACTTACAGGGCCAGCATGTAAACGTGGGATCGCAT…
Cluster812.COG0012	SAR11	Alpha-Proteobacteria	NA	NA	HOT237_1_0770m_rep_c150933_4	MKDISEPRHTEPHIGESSVIRDFVFGFGDGINTSLGIAAGVGGANVSSDIIILAALVGMFTGAKAMAVQNYLAVKKISTISKSLKTINAAITFVDIAGLVKGASKGEGLGNKFLSHVREVDTIIHLTRCFDSEKIQNVNKDVDPIRDLEIIETEILLSDLESLQKRLEKNNKKKLEKDELNFLEGCLKLISNGKKPDELKKKYSKDLIKKSALLSLKPRIIVCNVDEKSLPNGNKYSDACKKKFPEENIIIVCADIEDQMMSLQTKDRKDFMLESGIKSTGLDNLITTGYNTLGLSTFFTSGPEESRAWTVEKNSKAVDAAGVIHTDFKKKFIRAETVSHEDFIKYKGFNECKNVGKLRLEGKDYLVNDGDVMYFRVGN	ATGAAGGATATTAGTGAGCCTAGACATACTGAACCACATATCGGTGAATCCAGTGTAATTAGGGATTTTGTTTTTGGGTTTGGAGATGGAATAAACACTTCGCTTGGGATTGCAGCTGGCGTTGGTGGTGCGAACGTTTCCTCTGATATTATAATTTTGGCAGCATTAGTGGGAATGTTTACTGGTGCAAAGGCTATGGCTGTACAAAATTATCTTGCTGTAAAAAAAATATCTACAATATCAAAATCACTAAAAACAATTAATGCTGCAATTACATTTGTTGATATTGCTGGTCTTGTTAAAGGAGCTTCTAAGGGAGAAGGGTTAGGAAATAAGTTTCTTTCTCATGTTAGAGAAGTAGATACAATTATTCATTTAACTCGATGTTTTGACTCTGAA…
Cluster604.COG0012	SAR11	Alpha-Proteobacteria	NA	NA	HOT224_1_1000m_rep_c88076_2	MGFKCGIVGLPNVGKSTLFNALTNSSKAQAENFPFCTIDPNIGVVPVPDDRLDQLVKISNSKKKINTTISFVDIAGLVKGASKGEGLGNKFLSHIRESDAIIHMIRCFDSDDIQNVNPNVDPIRDLEIIETEMMLADLESIQKRLDKKNKKNMDKDQLKILEIALDCINNNKNLKILNEQFNNKVLNQSGLLSIKPKIYVCNVDEKSVQNGNKYTEDFINKFGDKNTLIVSAEIENQINQLENDEKVNYMKMIGLKETGLSMLIQKGYNVLELKTFFTSRPEETRAWTIQKNCSAQKAAGEIHTDFEKGFIKAETIAYDDFIKNQGWVNSRTKGKMRLEGKDYIVKDGDILNFRFNT	ATGGGTTTTAAATGTGGAATTGTTGGTCTACCAAATGTTGGTAAATCAACTTTGTTTAATGCGTTAACAAATTCAAGTAAAGCTCAAGCTGAAAATTTTCCTTTTTGCACCATTGATCCAAATATAGGTGTTGTTCCAGTGCCTGATGATAGACTGGATCAATTAGTAAAAATTTCTAATTCAAAAAAAAAAATAAATACCACAATTTCTTTTGTTGATATTGCTGGTCTTGTAAAAGGTGCTTCTAAAGGTGAAGGGTTAGGGAATAAATTTTTGTCACATATAAGAGAGTCTGATGCTATTATTCACATGATTAGATGTTTTGACTCCGACGATATTCAAAATGTTAATCCAAATGTAGATCCCATAAGAGATCTAGAAATTATTGAAACTGAAATG…
Cluster683.COG0012	SAR202	Chloroflexi	NA	NA	HOT225_1_1000m_rep_c55459_2	MDVAIIGLAQSGKTTVFNALTKGHGAPTGGGGPGGEMHVGVVKVPDPRLAILEDMYHPQKVVNAEITYWDLPGAEDPTKSQGIGGRHKNILQSADAFLVVVRTFTDPSVHNPTGGVGAGRDVSAMLDELAFSDLEVMDRAVERQDDAVKKAKPAERQALARHLDAVKKAKTALEAGIPLRRQELSPSEAEFLAAYQLLTAKPVIVAFNTDESGPDVLVSQLGLEDSLTQALGEVSLCGKLEEDLALMSDEEDALFREELGVGEPATFRVINVSYGTLGLISFLTVGEDEVRAWTIPADLPAQEAAGAVHSDFTRGFIRAEVIPYDDLVRCGGIPQGRKEGVLRSEGKTYPVKDGDVINFLINV	ATGGATGTAGCAATCATAGGTCTGGCCCAGAGCGGCAAGACGACGGTGTTTAACGCGCTGACCAAGGGCCACGGGGCGCCTACCGGGGGCGGTGGGCCGGGCGGAGAGATGCATGTCGGCGTGGTCAAGGTTCCCGATCCCAGGCTCGCCATCCTGGAGGACATGTATCATCCCCAGAAAGTGGTGAACGCCGAAATCACCTATTGGGACCTGCCCGGCGCCGAAGACCCCACGAAATCCCAGGGCATCGGTGGCAGGCATAAGAATATCCTGCAATCAGCCGATGCCTTTCTGGTAGTCGTCCGTACTTTCACCGACCCTTCGGTGCACAACCCAACGGGCGGTGTGGGCGCCGGCCGAGACGTGTCGGCAATGTTGGACGAGCTGGCGTTCTCCGAC…
Cluster1173.COG0012	Euryarchaeota	Euryarchaeota	NA	NA	HOT232_3_0500m_rep_c79884_7	MKIGLVGKPNAGKSTFFTAATSATAQIGDYPFTTIDKNVGIAYVRKPCPSKELGLDPNPNNSLSVDGIRFIPIEVIDVAGLVPGAHEGKGMGNKFLDDLRQADVLIQIVDCSGTTDLEGNTVEGADPLDEIKFLEDELHHWIGEIVVRNWSRSARAVEAGEKIENFLSERLAGLKFTREQVILSLRKAKISKPVMHWGSEEGLVLAGYLQEIGKPIVIAANKADISSKDNIGKLDKASAIITAADYELALKNATKAGLITYNSGDSDFSLNDEGQLNDGQKKALETIRQFLKKNGSTGVQDCIETAVLEKLDLIAVYPVEDETHFTDSQGHVLPDAYLVPRESTALDLAYKVHTDIGDSFIRAIDCRSKRIIGKDYELQDGDIIKIVAGS	ATGAAGATAGGGTTAGTCGGAAAACCGAACGCCGGTAAATCAACGTTTTTTACAGCAGCTACCTCAGCCACAGCCCAGATCGGTGATTATCCATTTACCACAATAGACAAGAATGTGGGTATAGCCTATGTTCGAAAACCATGTCCCAGTAAGGAATTAGGGCTGGACCCCAATCCCAACAATTCACTTTCCGTTGATGGAATTCGTTTCATTCCGATTGAGGTCATCGATGTTGCAGGTTTGGTCCCTGGTGCACATGAGGGGAAAGGGATGGGTAACAAGTTCCTTGATGATCTACGTCAGGCAGATGTCCTGATCCAGATTGTTGATTGTTCTGGAACGACAGATCTGGAAGGAAATACGGTTGAAGGCGCGGACCCCTTGGATGAGATCAAGTTC…
Cluster747.COG0012	SAR202	Chloroflexi	NA	NA	HOT229_2_0770m_rep_c139534_7	MDIAVIGLPQSGKSSVFNALTARHSTATGAGGAGQIQVGVVKVIDPRLAVLDGMYHPKKVIHAEIKFWDLPPIDRESASANQVLSGRQRNILQASDALLLVVRVFEDPALLHPLGGVDPGRDVKVLLEELALADLEALERAETRLGDGLKKAKPAERPAMIPQLATVQKVKANLEEGIPMKSQTLTPSEITALADFQLLTAKPVVIAFNTGELDPTPSLSGVGVPDEVAGGLGEVGLCAKLEEDLATMETDEAEGFREVMGLEEPAVERVKQVCYDTVGLVSFLTVGEDEVRAWPVHAGIFAQMAAGTIHTDFTRGFIRAEVITYDDLVRCGSLAQGRKEGVLRSEGKTYEVKDGDVINFLINT	ATGGATATCGCAGTTATCGGGCTGCCCCAGAGCGGCAAGTCCTCGGTTTTCAATGCCCTAACGGCCCGCCATTCCACAGCTACAGGCGCGGGCGGCGCGGGACAGATACAGGTCGGCGTGGTCAAGGTGATCGACCCTCGGCTGGCGGTTCTAGATGGCATGTACCACCCAAAGAAGGTGATTCATGCAGAGATAAAATTCTGGGACCTGCCGCCCATAGACCGTGAGTCGGCTTCCGCCAATCAGGTCCTCAGCGGACGGCAACGGAATATCTTGCAGGCTTCTGACGCATTGTTGCTGGTAGTCCGCGTCTTTGAAGACCCCGCCCTGCTCCACCCTTTGGGCGGCGTCGACCCCGGCCGGGACGTTAAAGTCCTGCTGGAAGAACTGGCCCTGGCG…
Cluster5671.COG0012	Unannotated	Alpha-Proteobacteria	NA	NA	HOT237_0500m_rep_c784563_1	MSILSDHIDEVRILKNAYWTNLFKNWGKTESETVTIIKKINNDEKIIDFYLTKEQKNFIHTLNLITIKPVLFVCNVDENSIKSGKLFSNKVSERAIKENHQSVIVSAVLESQIAEFKNEKDKMELLNDLNLNETTLQKVIYAGYNLLNLITFFTSEPKETRAWTIKKNTTASEAAGKIHTDFEIGFIRAETISCNDFINLKGNTACREAGKIKLEGKNYVVQDGDVFHFLFNI	TTGTCTATTTTATCTGATCATATTGATGAGGTGAGGATTTTGAAAAACGCATACTGGACTAATCTGTTTAAAAATTGGGGAAAAACTGAAAGCGAAACAGTTACAATTATAAAAAAAATAAATAATGATGAAAAAATTATTGATTTTTATTTGACCAAAGAACAAAAAAATTTTATTCATACACTCAATCTTATTACAATAAAACCTGTGCTCTTTGTTTGTAATGTTGATGAAAATTCTATCAAAAGTGGTAAGTTATTTTCTAATAAGGTAAGTGAAAGAGCAATAAAAGAAAATCATCAATCTGTAATTGTATCTGCTGTATTAGAATCACAAATTGCTGAATTTAAAAATGAAAAAGATAAGATGGAATTACTAAATGATTTAAATCTTAATGAA…
Cluster834.COG0012	Unannotated	Marinimicrobia-like	NA	NA	HOT229_1_1000m_rep_c166710_4	MGLKAGIVGLPNVGKSTIFNALTKSAIPAENYPFCTIDPNVGIVEVPDKRLADIAAILNPKAITPATVEFVDIAGLVRGASKGEGLGNQFLSHIRDVDAVLHVVRSFEEDNITHVEGSLDPVRDIETIETELLIRDIASVDKRLEKLQKNARMGDKDAKKELLVIDIVFPKMNEGILVHDIELTSDQRLLIKPLSLLTDKPTLYVANVDENEIISEKRSAGLQKLFDFAEERGNAAIRLCGKLEAEISNLEDEEREFFLEEYNLHEPGLDKLIHASYDLLGLETFFTAGEKEVRAWTILKGISAPRAAGEIHSDIERGFIKAEIYSFAELMQYKSEAALKEAGKIRQEGKNYLVQDGDLIFFKFNV	ATGGGATTAAAAGCCGGAATTGTAGGATTGCCCAATGTTGGGAAATCAACCATATTTAATGCACTTACCAAATCTGCCATACCTGCAGAAAATTATCCCTTTTGCACCATAGATCCCAATGTGGGTATTGTTGAGGTTCCAGATAAAAGATTAGCAGATATTGCTGCTATTTTAAATCCCAAAGCCATTACACCTGCCACAGTGGAATTTGTGGATATTGCAGGACTTGTCCGCGGTGCCAGCAAAGGCGAAGGGCTAGGAAACCAATTTTTATCTCACATCCGAGATGTAGATGCGGTGTTGCATGTGGTTCGTTCCTTTGAAGAAGACAATATCACCCACGTAGAAGGAAGTTTAGACCCGGTGAGGGACATTGAAACCATTGAAACGGAACTGCTC…
Cluster745.COG0012	Unannotated	Gamma-Proteobacteria	NA	NA	HOT229_1_1000m_rep_c163466_2	MSLKCGIIGLPNVGKSTLFNALTSAGIEAQNFPFTTIEPNRGIVAVPDERLELISKIISPNSIIPATTEFIDIAGLVKGANEGEGLGNQFLSHIRETQAIVHVIRCFKNDDITHVHGQIDPVVDLEVVETELLLADLETVSKAKLKLERSAKSGDKEALAQHSRLEIIEEEMNRGILCRNSSFSSENNAYLKDLQLITMKPCIFLANVAETDNNNDLLKRLEDYAENEQVKVLSLCNQIESEVAELDQEERLGILKEMGMNEPGLNRLIRESYEMLNLLTFFTTDAKKLRAWTIKKGSTASQAAGEIHSDFEKGFIKAETISYEDFVKNRGENGARSAGKLRTEGSDYKVKDGDIIHFVFNV	ATGAGTTTAAAATGTGGAATCATTGGATTACCCAATGTAGGTAAGTCTACATTGTTTAATGCGCTAACCTCAGCAGGAATAGAGGCTCAAAATTTTCCTTTTACTACCATAGAACCCAATCGAGGTATAGTCGCTGTGCCTGATGAAAGACTAGAATTAATTTCCAAAATTATTAGTCCTAATTCTATTATTCCAGCTACAACAGAATTTATAGACATTGCAGGTCTAGTAAAGGGAGCCAACGAAGGAGAGGGTCTAGGTAACCAGTTTTTATCTCATATCAGAGAAACTCAAGCTATCGTTCACGTGATTAGATGTTTTAAGAACGACGATATAACGCATGTGCATGGACAAATAGATCCTGTTGTAGACCTAGAAGTAGTTGAAACAGAATTGCTA…
Cluster480.COG0012	Thaumarchaeota	Thaumarchaeota	NA	NA	HOT224_1_0770m_rep_c59711_2	MYKHQFYDMQIGLLGKANVGKSTFFSAATETPVQIGDFPFTTIQPNVGIAYVSTTCACKHFKINHNNPLCVSGIRFIPIKLIDVAGLVPGAHEGKGLGNQFLDDARQADMLIHVVDISGSTDLQGQHVNVGSHDPREDIKFVEEEFDYWFIQILGREWQKLSRDIEKKSTKLADEITTRFSGLGVKDNDVHEVLQSLGLLNKKPTGWDDSDITKFAQMLRKKTKPMLIAANKADLCKDLDITNEIHKNREIVNCSAETELILKKAAKANLIDYIPGNEKFVINKNVDISPQQKNALSLVENLLTKLNSTGIETVLNSAAFKVLKLIVVFPVEDETKLSNKDGQVLPDAKLLPENATAKDLAETIHQDIAKGFLHAIDAKTKQRIGADHQLKNGDVIKIV…	ATGTATAAACACCAATTCTATGATATGCAAATTGGCCTTCTTGGCAAAGCCAATGTTGGCAAATCAACATTTTTTTCAGCGGCAACTGAAACTCCAGTTCAGATAGGAGACTTTCCGTTTACAACAATTCAGCCTAATGTTGGAATTGCATATGTTAGTACCACATGCGCATGCAAGCATTTTAAAATAAATCACAATAACCCTTTATGCGTATCTGGAATTAGGTTCATACCTATCAAACTTATTGATGTTGCAGGTCTTGTTCCAGGAGCCCATGAAGGAAAAGGATTAGGTAATCAATTTCTAGATGATGCCAGACAGGCAGATATGTTAATTCATGTTGTAGATATTTCGGGATCAACTGACTTACAGGGTCAACATGTAAACGTGGGATCGCAC…
Cluster748.COG0012	Unannotated	Gamma-Proteobacteria	338187.PRJNA19857;1125980.PRJNA78833;673519.PRJNA40361;1224742.PRJNA173088;1460647.PRJDB1625;992012.PRJNA64031;992010.PRJNA64027;1088888.PRJNA73409;1352943.PRJNA210120;987060.PRJNA63143;1279999.PRJDB719;1191522.PRJNA165825;1300145.PRJEB1547;680.PRJNA265005;1280000.PRJDB720;1219071.PRJDB726	Vibrio campbellii ATCC BAA-1116;Vibrio harveyi CAIM 1792;Vibrio harveyi 1DA3;Vibrio campbellii CAIM 519 = NBRC 15631;Vibrio sp. JCM 19052;Vibrio sp. HENC-03;Vibrio sp. HENC-01;Vibrio campbellii DS40M4;Vibrio harveyi E385;Vibrio rotiferianus DAT722;Vibrio campbellii 200612B;Vibrio harveyi ZJ0603;Vibrio harveyi VHJR7;Vibrio campbellii;Vibrio owensii ATCC 25919;Vibrio harveyi NBRC 15634 = ATCC 14126	refMG0013078.COG0012	MRCLDILIKDGLSKAQNRSTRSKLNKVTIMGFKCGIVGLPNVGKSTLFNALTKAGIEAANFPFCTIEPNTGVVPVPDLRLDALAKIVNPQKVLPTTMEFVDIAGLVAGASRGEGLGNKFLANIRETDAIGHVVRCFENDNIVHVAGKVSPIEDIEVINLELAMADLDSCERAIQRNAKKAKGGDKDAKFELTVLEKLLPILTEGGMARTVELTKEELAAIGYLNFLTLKPTMYIANVNEDGLKTNAYLDAVREFAAKENNVVVPVCAAIESEMAELEDDEREEFLADLGIEEPGLNRVIRAGYELLNLQTYFTAGVKEVRAWTIPVGATAPKAAAKIHTDFEKGFIRAEVVGYDDFIQCNGESGAKDAGKWRLEGKEYIVKDGDVVHFRFNV	GTGCGCTGTCTAGATATCCTAATTAAGGATGGTCTATCAAAAGCACAAAATCGCTCCACACGTTCAAAGCTGAATAAGGTTACTATCATGGGTTTTAAATGTGGCATCGTTGGTCTTCCTAACGTTGGTAAATCAACTCTGTTTAACGCACTAACTAAAGCGGGTATTGAAGCAGCAAACTTCCCGTTCTGTACCATTGAACCAAACACTGGTGTGGTTCCTGTGCCAGATCTACGTCTAGATGCTCTAGCAAAGATCGTTAACCCACAGAAAGTTCTGCCTACTACAATGGAATTCGTAGACATCGCTGGTCTAGTTGCAGGTGCATCTCGCGGTGAAGGTCTAGGTAACAAATTCCTAGCGAACATCCGTGAAACTGACGCAATCGGCCACGTTGTA…
Cluster516.COG0012	Unannotated	Marinimicrobia-like	NA	NA	HOT224_1_1000m_rep_c72070_7	MALRCGIVGLPNVGKSTIFNALTTSSVPAENYPFCTIEPYMGIVSLPDPRLKELKKIFNSEKTTPATVEFTDIAGLVRGANKGEGLGNQFLSQIRHVDAVIQVVRCFENEIVTHVEGNIDPIRDAELIETELLLADMQTLEKSINRLSKLSKKEKRYLKDYNVTKRLQSHCNAGNKARTFEEKEDELSFIRNLFLLTQKPVLYVANVDEDEITHKKRGDQIQSLFDFAKKENNVAIRLCGTLEQEISTLDDNDMVMFLEDYSLPEPGLNKLIRASFRLLDLETYFTGNQKELRAWTIKRGTTAVEAAGEIHTDFEKGFIKAEVTKYDDMIDMGSEKNAMDAGLVQLQGRDYIVQDGDCIYFHFNV	ATGGCCCTTCGATGTGGCATTGTCGGTTTACCAAATGTTGGAAAATCGACCATATTTAATGCATTGACAACATCTTCTGTACCTGCTGAAAATTATCCTTTTTGTACAATAGAACCTTATATGGGTATTGTATCTTTACCTGATCCTAGATTAAAAGAGTTAAAAAAAATATTTAACTCAGAAAAGACAACGCCTGCGACTGTTGAATTCACAGATATTGCCGGATTGGTTCGAGGCGCCAATAAGGGAGAAGGTCTTGGCAACCAGTTTTTAAGCCAAATTCGTCATGTAGATGCTGTCATTCAAGTGGTGCGCTGTTTTGAAAACGAAATCGTGACCCATGTAGAAGGTAATATAGACCCGATTCGTGATGCAGAATTAATAGAAACAGAATTACTT…
Cluster1023.COG0012	Unannotated	Marinimicrobia-like	NA	NA	HOT232_2_0500m_rep_c120217_1	MFERYSMIALYFSVLMLLGYLASRRVRSMNDFVIGGKSLSFWVAAFSAQATGESAWLLLGLTGMGAMVGFSAYWVVVGEFLGVAAAWFLMATRFKRLTDKYDSMTVIDYMVSRFKPKTHFLRIMSALVLTIFVLIYISAQIDATGSAFETFLEWDYLTGAIAGFVIVAIYCIAGGFLAAAWTDMFQGAVMLVCLIMLPTVAFLSLSNAESIYEGLYAIEPGLVNMWGSGGFNLMNLSVVIGMGLIGLGFVGSPQVFARFIAIKSEAQINRGKWVAIVFTILVDFSAVSIGVLGRYIFTTQGVEPDAVLGNGAQNVLSELVEYTFSPWIVGLYVAGVLSAIMSTVSSLLVMAAGSITHDLYGKIYNPKKIIHATVEFTDIAGIVRGASKGEGLGNKFLGQ…	ATGTTCGAACGTTATTCTATGATAGCGCTGTATTTCAGCGTGCTGATGTTACTGGGATACTTGGCATCTCGCCGTGTCCGCAGTATGAATGACTTTGTTATCGGTGGTAAATCCCTTAGTTTCTGGGTGGCTGCATTTTCGGCCCAGGCTACCGGCGAATCGGCTTGGTTGCTTCTGGGACTTACCGGCATGGGCGCTATGGTCGGATTTTCCGCCTACTGGGTCGTGGTTGGAGAGTTCTTGGGAGTGGCCGCCGCCTGGTTCCTGATGGCAACACGTTTTAAGCGCCTTACCGATAAGTATGATTCGATGACTGTAATCGATTACATGGTTAGTCGCTTCAAGCCTAAGACTCATTTTCTGCGGATAATGTCTGCTTTAGTACTGACGATCTTTGTA…
Cluster475.COG0012	Thaumarchaeota	Thaumarchaeota	NA	NA	HOT224_1_0770m_rep_c115758_8	MQIGLLGKANVGKSTFFSAATETPVQIGNFPFTTIEPNVGIAYVSTTCACKHFKINHNNPLCISGIRFIPIKLIDVAGLVPGAHEGKGLGNQFLDDARQADMLIHVVDISGSTDIQGQPVSVGTHDPREDIKFVEEEFDYWFKQILEREWQKLSRDIEKKSTKLADEITTRFSGLGVKGNDVHEVLQSLGLLNKKPTEWNDSDITKFAQMLRKKIKPMLIAANKADLCKDLEITNEVHKNREIVNCSAETELILKKAAKANLIDYIPGNEKFVINKNVDISPQQKDALNLVENILSKLNSTGIETVLNSAAFRVLKLIVVFPVEDETKLSNKDGQVLPDAKLLPENATAKDLAETIHQDIAKGFLHAIDAKTKQRIGADHQLKNGDVIKIVSSLSRR	ATGCAGATTGGCCTTCTTGGCAAAGCCAATGTTGGCAAATCAACATTCTTTTCAGCAGCAACTGAAACTCCAGTCCAAATAGGCAACTTTCCGTTTACAACCATTGAGCCTAATGTTGGAATTGCATACGTTAGTACTACATGTGCTTGCAAGCATTTTAAAATAAATCACAATAATCCTTTATGTATATCCGGAATTAGATTCATACCAATCAAACTTATTGATGTTGCAGGTCTTGTTCCTGGAGCCCATGAAGGAAAGGGGTTAGGTAATCAATTTCTAGATGATGCCAGACAGGCAGATATGTTAATTCATGTTGTAGATATTTCTGGTTCAACTGACATACAGGGTCAGCCTGTAAGCGTGGGAACACATGATCCTAGAGAAGATATCAAGTTT…
Cluster755.COG0012	Unannotated	Gamma-Proteobacteria	1051645.PRJNA68619	Vibrio splendidus ATCC 33789	HOT224_1_1000m_rep_c191206_1	MGFKCGIVGLPNVGKSTLFNALTKAGIEAANFPFCTIEPNTGIVPVPDLRLDALAKIVNPQKILPTTMEFVDIAGLVAGASKGEGLGNKFLANIRETDAIGHVVRCFENENIVHVSGKVSPIEDIEVINLELALADLDSCERAIQRNAKKAKGGDKDAKFEITVLEKLLPVLTEGGMARTVELAKEEAAAIGYLNFLTLKPTMYIANVAEDGFENNPYLDAVREYAAKENNVVVAVCAAIESELSELDDEDREEFLADMGIEEPGLNRVIRSGYELLTLQTYFTAGVKEVRAWTIPVGATAPQAAGKIHTDFEKGFIRAEVVGYDHFIEFNGESGAKDAGKWRLEGKEYIVKDGDVVHFRFNV	ATGGGTTTTAAATGTGGCATCGTTGGTCTACCAAACGTTGGTAAGTCAACTCTGTTTAACGCACTGACTAAAGCAGGCATCGAAGCAGCAAACTTTCCATTTTGTACGATCGAACCAAACACAGGTATCGTTCCGGTTCCAGATCTACGCTTAGATGCATTAGCAAAAATTGTTAATCCACAAAAGATCCTTCCAACAACGATGGAATTCGTTGATATCGCTGGCCTAGTTGCTGGTGCATCTAAAGGTGAAGGTCTTGGTAACAAATTCCTAGCGAACATTCGTGAAACTGACGCGATCGGTCACGTTGTACGCTGCTTTGAAAACGAAAACATTGTTCACGTTTCTGGCAAAGTATCTCCAATCGAAGATATCGAAGTGATCAACCTTGAACTTGCA…
Cluster640.COG0012	SAR11	Alpha-Proteobacteria	NA	NA	HOT229_2_0770m_rep_c145909_3	MSFKCGIVGMPNVGKSTLFNALTTSKKAQAENFPFCTIDPNVGIVAVPDERLNKISAISKSAKTINAAITFVDIAGLVKGASKGEGLGNKFLSHVREVDTIIHLKRCFDSEKIQNVNKDVDPIRDIEIIETEILLSDLESLQKRLEKSNKKKLDKEELGFLEECLKLISNGKKPDELKKKYSKDLIKKSALLSLKPRIIVCNVDEKSLPDGNKYSDACKKKFPNENIIVVCADIEDQIMNLQAKDRKDFMHESGIKNTGLNNLIKTGYNILELNTFFSSTPKETRAWTIEKNSKAVDAAGVIHTDFKKKFIRAETVSHEDFIKYKGFNECKNAGKLRLEGKDYIVKDGDVIFFRTGA	ATGAGTTTTAAGTGTGGCATAGTTGGTATGCCCAATGTTGGTAAATCCACATTATTTAATGCATTAACAACATCAAAAAAAGCACAAGCTGAAAATTTTCCTTTTTGTACCATTGACCCAAATGTTGGAATAGTTGCGGTTCCAGATGAAAGATTAAATAAAATATCTGCAATATCTAAATCGGCTAAAACAATTAATGCGGCAATAACTTTTGTTGATATTGCAGGTCTTGTTAAAGGAGCCTCTAAAGGTGAAGGATTAGGAAATAAGTTTCTTTCTCATGTTAGAGAGGTTGATACTATTATTCATTTAAAACGTTGTTTTGACTCTGAGAAAATACAGAACGTAAATAAAGATGTAGATCCAATAAGAGATATTGAAATTATTGAAACTGAAATT…
Cluster615.COG0012	SAR11	Alpha-Proteobacteria	NA	NA	HOT224_1_1000m_rep_c350691_1	MGFKCGIVGLPNVGKSTLFNALTTSKKAQAENFPFCTIDPNVGIVAVPDERLSKISTISKSIKTINAVITFVDIAGLVKGASEGEGLGNKFLSHIREVDTIINLTRCFESEKIQNISKDVNPIRDIEIVETEILLSDLESLQKKLEKNKKKKLEKEELNFLEECLNQISKGKKPEITENKFDKNLVKKSGLLSIKPRIIVCNVDEKSLPNGNKYSNTCKKKFPDENIIVVCADIEDQIMNLQAKDKEDFMFESGIKNTGLNNLIKTGYNILELNTFFSSTPKETRAWTIEKNSKAIEAAGVIHTDFKKKFIRAETVSHEDFIKYKGFNECKNAGKLRLEGKDYIVKDGDVMFLELELNF	ATGGGTTTTAAGTGCGGAATAGTTGGCTTGCCAAATGTTGGTAAATCAACTTTATTTAATGCATTAACTACATCAAAAAAAGCACAAGCAGAAAATTTTCCATTTTGCACCATTGATCCAAATGTAGGAATAGTTGCGGTTCCAGATGAAAGATTAAGCAAAATATCTACAATATCAAAATCAATAAAAACAATTAATGCAGTAATTACATTTGTTGATATTGCTGGTCTTGTTAAAGGAGCTTCTGAGGGCGAAGGATTAGGTAACAAATTTCTTTCTCACATTAGAGAAGTTGATACAATTATTAACTTAACACGTTGTTTTGAATCTGAAAAAATACAAAACATCAGTAAGGATGTGAATCCTATAAGAGATATTGAAATTGTCGAAACTGAAATT…
Cluster725.COG0012	SAR11	Alpha-Proteobacteria	NA	NA	HOT229_2_0770m_rep_c294269_1	MSFKCGIVGLPNVGKSTLFNALIQSKKAEAENFPFCTIDPNIGNVSVPDKRLNIISNISKSKKVVNAVISFVDIAGLVKGASKGEGLGNKFLSHIREVDAIIHLTRCFESEKIQNVHKSIDPIRDIEIVETEMLLADLESIKKRLEKNKKKTLDEKQLKILNDALNCINNNIDISSLLETHEKKQLDISGLLSIKPKIYVCNVDENGLVKGNQYIDACLKKYGKNNVIVICAEIENQIMELEPKDRKYFMTESGIKETGLDLLIKTGYKILKLITFFTTTPKETRAWTISKQCKAIKAAGLIHSDFEKGFIKAETISYDDFVFCKGNNEAKNTGKLRLEGKDYIVKDGEILYFRFST	ATGAGTTTTAAATGTGGGATCGTTGGTTTACCCAACGTAGGAAAGTCAACTTTGTTTAATGCTTTAATTCAATCTAAAAAAGCTGAAGCTGAGAATTTTCCATTTTGCACAATTGATCCTAATATCGGAAATGTTTCTGTACCCGATAAAAGATTAAATATTATTTCAAATATTTCAAAGTCAAAAAAAGTTGTTAATGCTGTAATTTCATTTGTTGATATTGCTGGATTGGTAAAAGGAGCTTCGAAAGGCGAAGGTTTAGGAAATAAATTTTTATCTCATATCAGAGAAGTTGATGCAATAATTCACTTAACTAGATGTTTTGAATCCGAAAAAATACAAAATGTACACAAGAGTATTGATCCGATTAGAGATATTGAAATTGTTGAAACAGAAATG…
Cluster538.COG0012	Unannotated	Marinimicrobia-like	NA	NA	HOT224_1_1000m_rep_c107482_1	MALRCGIIGLPNVGKSTLFNALTASSVPTENYPFCTIDPHIGIVELPDQRLEKLRTIFKPQKVSPATVEFTDIAGLVEGASKGEGLGNRFLGQIRQVAAIIHVVRCFKDDNVTHVEGSVNPVRDAEIIETELLLADLETLEKQYAKTEKLVKFGGKVEKRKFDVISRLSKHCNGGHRARTFPTGEDEVAIIKSLHLLTRKPILYVSNVDEKEIAHAQRGDLEQRLADFANKEGNLAIRLCSKLEQEIAVLSDNEKDMFLKEYNLSEPGLYKLIHAAFKLLGLETFFTGGSKQVRSWTIKEGTIAPDAAGEIHTDFQRGFIKAEVFKYDDLVRLGSEKAVKDAGLAKLQGKDYVVQDGDCIYFHFNV	ATGGCTTTACGTTGCGGAATAATTGGTTTACCCAATGTTGGTAAATCTACCCTTTTTAATGCACTCACTGCTTCATCCGTCCCAACGGAAAATTATCCCTTTTGTACGATCGATCCCCATATTGGAATTGTGGAGCTACCTGACCAACGCCTAGAAAAACTAAGAACTATATTTAAACCGCAGAAAGTTTCTCCGGCCACGGTAGAGTTCACAGATATTGCTGGTCTTGTGGAGGGTGCTAGCAAAGGTGAGGGTCTAGGTAACCGATTTCTGGGACAAATCAGACAGGTTGCGGCCATAATACATGTAGTACGCTGTTTTAAAGATGACAATGTAACCCATGTAGAAGGATCGGTCAATCCAGTTCGGGACGCAGAAATCATTGAAACTGAATTGCTA…
Cluster5294.COG0012	Actinobacteria	Actinobacteria	NA	NA	HOT229_2_0500m_rep_c146232_1	MERFGFVGLPNSGKSSLFNALVGGGALAVPYAFATTDANVGMARIPDSRLERLGAMSRSADVVPTTVEFTDIGGLVEGAARGEGLGNRFLAGIREVDAIVYVLRAFGDPDIPGSTDPLENLRVLEVELALADLETCERQLEKQQRSVKADPSLAPVVEAVGRAVKQLADGVPLYRGDLEEADRALLHRFFLLTDKPVLAVVNLDEDQLDDPGAVLAPVVAEMGGADAVAMCIQLEAEAAVLADEEQSEIEERIDGEVMSAYKEAVKFGDLASGPYPETETIFTEVYEEMPWHLKEQYDEARED	GTGGAACGTTTTGGGTTCGTTGGCCTGCCCAACTCGGGCAAGTCGTCGCTTTTCAACGCCCTCGTCGGGGGCGGGGCCCTGGCCGTCCCCTACGCCTTCGCCACCACCGATGCCAATGTCGGGATGGCCCGGATTCCTGATTCGCGCCTCGAGCGCCTGGGGGCTATGAGTCGTTCCGCCGACGTGGTGCCCACCACTGTCGAGTTCACCGACATTGGCGGCCTGGTGGAGGGAGCGGCCCGGGGGGAGGGCCTAGGGAACCGCTTCCTGGCCGGGATTCGCGAGGTGGACGCCATCGTGTACGTGCTCCGGGCCTTCGGCGATCCTGACATACCGGGCTCCACCGACCCTCTCGAGAACCTTCGGGTGCTTGAGGTGGAACTGGCTCTGGCCGACCTT…
Cluster543.COG0012	Unannotated	Marinimicrobia-like	NA	NA	HOT236_2_0770m_rep_c436943_2	MALRCGIIGLPNVGKSTLFNALTASSVPTDNYPFCTIDPHIGIVKLPDQRLEKLRNIFKPEKVSPATVEFIDIAGLVEGANKGDGLGNRFLGQIRQVAAIIHVVRCFKDDNITHMAGSVDPVRDAEIIETELLLADLETLEKQYKKTEKLVKSGGINEKKKFDVISRLSKHCNGGHRARTFPTDEDEVAIIKSLHLLTRKPILYVSNVDEKEIVHAQRGDLEQRLADFANKEGNLAIRLCSKLEQDIAVLSDNENYVRGNFGDDFRNYKFGFKT	ATGGCTTTACGCTGCGGAATAATTGGTTTGCCCAATGTGGGTAAATCTACCCTTTTTAATGCACTCACTGCTTCATCCGTTCCAACTGATAATTATCCCTTTTGTACGATCGATCCCCATATTGGAATTGTGAAGCTACCTGACCAACGCCTTGAAAAACTAAGAAATATATTTAAACCGGAGAAAGTTTCTCCGGCCACGGTAGAGTTCATTGATATTGCTGGTCTTGTTGAGGGTGCTAACAAAGGGGATGGTCTAGGTAACCGATTTTTGGGACAAATCAGACAGGTTGCGGCTATAATACATGTAGTACGCTGTTTTAAAGATGACAATATAACCCATATGGCAGGATCGGTCGATCCAGTTCGAGACGCAGAAATTATTGAAACTGAATTGCTA…
Cluster959.COG0012	Unannotated	Marinimicrobia-like	NA	NA	HOT232_3_0500m_rep_c220590_1	MALQCGIVGLPNVGKSTLFNALTKSSVPAENYPFCTIDPHLGIVELPDSRLEKLSEIYKPDKVTPAVVEFIDIAGLVSGASRGEGLGNRFLGQIRQVEAIIHVVRCFKDSNVIHIEGNINPVRDAELIEMELLLADIETIEKRRSKADKAEKSGNKNAKKELDIITRLLEHCNDGRRARTFETHGEESAIICSLYLLTQKPILYVANVDDTEITQNNRGEMEQQLVDFAEKEGNLAIRLCGKLEQEIAVLPNDEKGIFLEEYNLSESGLHKLIHTGFRLLNLKTFFTGGPKEVRAWTIKQGSSALEAAGQVHTDFQHGFIKAEVFKYNDLVRLGSEKAVKETGLAKLQGRDYAVDDGDCIYFHFNV	ATGGCACTGCAATGCGGGATTGTTGGATTACCCAACGTAGGTAAATCCACTTTATTTAATGCTCTTACAAAATCCAGCGTTCCAGCTGAAAACTATCCGTTTTGTACCATCGATCCTCATCTGGGAATCGTGGAACTCCCGGACTCTCGCCTGGAAAAACTCTCAGAAATTTATAAACCAGACAAAGTAACCCCGGCAGTTGTTGAATTCATCGATATTGCCGGTTTAGTTTCCGGCGCCAGCAGGGGCGAAGGGTTGGGCAACCGGTTCTTAGGTCAGATTCGACAGGTAGAGGCAATTATTCATGTGGTGCGATGCTTCAAGGATAGTAATGTGATTCATATAGAAGGAAACATAAATCCTGTACGAGATGCAGAGCTGATTGAAATGGAACTGCTT…
Cluster563.COG0012	SAR11	Alpha-Proteobacteria	NA	NA	HOT229_2_0770m_rep_c203138_2	MSFRCGIVGLPNVGKSTLFNALTNSSKAQAENFPFCTINPNMGVVPVPDKGMDQLVKMSSSKKKMNTTMSFVDIAGLVKGASKGEGLGNKFLSHMGEVDAIIHMIGCFDSDDMQNVNPDVDPVGDLEIIETEMMLADLESIQKGLEKKKKKSLEDNQEEMLKAALDCMNKDENMDILHAKFEKKLLSQIGLLSVKPKIFVCNVDEQSMLNGNQYTEKFIKKFGELNTMIISADIENQINQLNNEEKINYMKMMNLKATGLNMLINKGYNILELDTFFTSGPEESGAWTMPKNCTASKAAGIIHSDFEKGFIGSETVSFKDFMNNQGWVNSKTNGKMGLEGKDYMVKDGDMLNFGFNTWPQSFHAEMS	ATGAGTTTCCGTTGTGGAATCGTAGGTTTACCAAATGTTGGGAAATCCACTTTGTTCAATGCTTTAACAAACTCTAGCAAAGCACAAGCAGAAAATTTTCCTTTCTGCACCATTAATCCTAATATAGGAGTTGTTCCAGTCCCTGATAAAAGAATAGATCAATTAGTTAAAATATCATCATCTAAAAAAAAAATAAATACAACTATATCTTTTGTTGATATTGCAGGTTTGGTAAAAGGTGCTTCAAAGGGAGAAGGCCTAGGAAACAAATTTCTATCCCACATAAGAGAAGTTGATGCAATTATTCACATGATTAGATGTTTTGACTCTGACGATATACAAAATGTAAACCCAGATGTTGACCCTGTAAGAGATTTAGAAATTATTGAAACCGAAATG…
Cluster1018.COG0012	SAR11	Alpha-Proteobacteria	NA	NA	HOT238_2_0500m_rep_c726826_1	MGFKCGIVGLPNVGKSTLFNALTTSKKAQAENFPFCTIDPNVGIVAVPDERLNKISAISKSVKTINAAITFVDIAGLVKGASKGEGLGNKFLSHVREVDTIIHLTRCFDSEKIQNVNKDVDPIRDIEIIETEILLSDLESLQKRLEKSNKKKLEKEELNFLEECLNQISKGKKPEITYDAAVLRLTSKLKKSVSIGRRNLEEKITINEIIE	ATGGGTTTTAAGTGTGGAATTGTTGGATTACCCAATGTTGGTAAATCAACATTGTTTAATGCATTAACTACTTCAAAAAAAGCTCAAGCTGAGAATTTTCCTTTTTGTACCATTGACCCAAATGTTGGGATAGTAGCGGTTCCAGACGAAAGGTTAAATAAAATATCTGCAATATCTAAATCGGTTAAAACAATTAATGCCGCAATAACTTTTGTTGATATTGCTGGTCTTGTTAAAGGCGCTTCTAAAGGAGAAGGATTAGGAAATAAGTTTCTTTCTCATGTTAGAGAGGTTGATACCATTATTCATTTAACGCGTTGTTTTGACTCTGAAAAAATACAAAACGTAAATAAGGATGTTGATCCTATAAGAGATATTGAGATTATCGAAACAGAAATT…
Cluster977.COG0012	Unannotated	Alpha-Proteobacteria	NA	NA	HOT229_1_0200m_rep_c452525_2	MGFNCGIVGLPNVGKSTLFNALTSTAQAETANYPFCTIESNKGRVCVPDCRLGILAEIANSTKISPTYLEFVDIAGLVKGASKGEGLGNQFLANIREVDAIIHVLRCFTDDNITHVGNTLDPVRDAEIVETELMLADLSGLERRAELLMKKLKAGEKDVGEDLNLVERLLQSLRAGNPARDVVLKDGEEQQLYMMNLLTSKPVLYLCNVEEEFASTGNEMSKRVAVYAEIQGAKSLCISAQIEAEVSQLESEVEKAEFLETIGLKEPGLARLIRAGYSLLNLITYFTVGPNEARAWTLAHGTKALRAAGRIHTDFERGFICAETISFADYKNLGGEQAAKVAGKMRQEGSEYPIQEGDVILYRFNV	ATGGGGTTTAATTGCGGAATTGTTGGCTTGCCCAATGTTGGTAAATCCACACTCTTTAATGCCCTTACCTCGACGGCACAGGCCGAAACAGCCAACTACCCATTTTGCACAATCGAATCCAATAAGGGGCGGGTGTGCGTGCCTGATTGTAGATTGGGCATTCTTGCCGAAATTGCCAATTCTACTAAAATTAGTCCTACTTACCTTGAGTTTGTAGATATTGCTGGCTTGGTAAAGGGTGCAAGTAAGGGGGAAGGCCTGGGTAATCAATTCCTGGCAAACATTCGTGAAGTGGATGCTATTATCCATGTACTGCGTTGTTTTACCGATGATAACATTACCCACGTAGGTAATACCTTGGATCCAGTTAGGGACGCAGAGATCGTCGAAACAGAACTT…
Cluster738.COG0012	Unannotated	Gamma-Proteobacteria	NA	NA	HOT224_1_1000m_c3486_3	MGFNCGIVGLPNVGKSTLFNALTNAKVEAENFPFCTIEPNTGVVPVPDPRLDRLAEIVRPERVIPSVMEFIDIAGLVAGASEGEGLGNQFLAHVRETQAIAHVVRCFEDANIVHVSGRVSPADDIGIIDTELALADLDTAGRVHDRLRRMANAGDKDARKTMGVVDKVIAALDDGICVRNLGLDEHSRTAIEDCHFITAKPVMYIANVAEDGFVDNPLLTEVASIADSDGSAFVPVCNKIESEIAELDDSEKLEFISDLGVDEPGLNRVIRAGYRLLGLQSYFTAGPKEARAWTIPVGTLAPAAAGVIHTDFEKGFIRAEVIAYEDFVQHGGELAAREAGRWRLEGKEYVVADGDVVHFRFNV	ATGGGATTTAATTGCGGAATCGTGGGATTGCCGAATGTTGGCAAGTCCACGTTATTTAATGCGCTCACCAACGCGAAGGTTGAGGCGGAGAATTTCCCTTTCTGTACGATTGAGCCGAATACGGGCGTTGTACCGGTTCCGGACCCTAGGTTGGATCGCCTTGCAGAGATCGTTCGGCCGGAGCGAGTAATTCCTAGCGTCATGGAATTTATTGATATCGCTGGCCTTGTCGCAGGCGCGTCCGAAGGCGAGGGGCTCGGTAATCAGTTTCTGGCGCACGTTCGAGAAACGCAAGCAATTGCCCACGTAGTTCGTTGTTTCGAGGATGCAAACATAGTTCATGTTTCTGGCCGCGTATCGCCCGCAGACGATATTGGAATCATCGATACGGAATTAGCC…
Cluster557.COG0012	SAR11	Alpha-Proteobacteria	NA	NA	HOT229_2_0500m_rep_c153771_1	MGFKCGIVGLPNVGKSTLFNALTNSNKAQAENFPFCTIDPNIGIVPVPDGRLDELASISNSKKKINTTISFVDIAGLVKGASKGEGLGNKFLSHIREVDAIIHMIRCFDNDNIQNVNPNVDPVRDLEIIETEMKLADLESIQKRIDKKNKKNISDEQLKILEIALNCINEDKNMEILENNFSNREINQTGLLSIKPKLYVCNVDEKSIRNGNNYTKNFIKKYGEKYTIIISAEIENQINRFEDDEKKNYMKMINLKETGLNILIKKGYDLLQLETFFTSGPEESRAWTIPKNCTALKAAGIIHTDFEKGFIRSETVSYYDFVQNNGWANSKTSGKMRLEGKDYIVKDGDVLNIRFNT	ATGGGATTTAAGTGTGGTATCGTAGGATTACCCAATGTCGGTAAATCTACATTATTTAACGCATTAACAAATTCAAACAAAGCACAAGCTGAAAATTTTCCTTTTTGTACGATTGATCCTAATATAGGAATCGTTCCTGTTCCTGATGGAAGGTTAGATGAATTGGCTTCAATATCTAATTCAAAAAAAAAAATAAACACAACAATATCATTTGTCGATATAGCGGGGTTAGTAAAAGGAGCTTCAAAAGGCGAAGGGTTGGGTAATAAATTTTTATCTCATATTAGAGAAGTAGATGCAATAATTCATATGATTAGATGCTTTGACAATGATAATATTCAAAATGTTAACCCAAATGTTGATCCTGTTAGAGATCTAGAAATTATTGAAACAGAAATG…
Cluster539.COG0012	Unannotated	Marinimicrobia-like	NA	NA	HOT224_1_1000m_rep_c107483_4	MALRCGIIGLPNVGKSTLFNALTASSVPTENYPFCTIDPHIGIVELPDQRLEKLRNIFKPQKVSPATVKFIDIAGLVEGASKGEGLGNRFLGQIRQVAAIIHVVRCFKDDNVTHVEGSVDPVRDAEIIETELLLADLETLEKQYAKTEKLVKTGGKDEKKKFDVLSRLSKHCNGGHRARTFPTDDDEVSIIKSLHLLTCKPILYVSNVDEKEIAHAQRGDLEQKLADFANKEGNLAIRLCSKLEQEIAVLSDIEKDMFLKEYNLSEPGLYKLIHSAFKLLGLETFFTGGSKQVRSWTIKEGTIAPDAAGEIHTDFKRGFIKAEVFKYDDLVRLGSEKAVKDAGLAKLQGKDYVVQDGDCIYFHFNV	ATGGCTTTACGTTGCGGAATAATTGGTTTGCCCAATGTAGGTAAATCTACCCTTTTTAATGCACTTACTGCTTCATCCGTCCCAACGGAAAATTATCCCTTTTGTACGATCGATCCCCATATTGGAATTGTGGAGCTACCTGACCAACGCCTTGAAAAATTAAGAAATATATTTAAACCACAGAAAGTTTCTCCGGCCACGGTAAAGTTCATAGATATTGCTGGTCTGGTGGAGGGCGCTAGCAAAGGGGAGGGTCTGGGTAACCGATTTCTGGGACAAATCAGACAGGTTGCGGCTATAATACATGTAGTACGCTGTTTTAAAGATGACAATGTAACCCATGTAGAAGGATCGGTCGATCCAGTTCGGGACGCAGAAATAATTGAAACAGAATTGCTA…
Cluster684.COG0012	Unannotated	Unannotated	NA	NA	HOT224_1_1000m_c6649_2	MKIGLVGFAGSGKTTVFNTMTGLDVPVGYGGDVRLGTVRVPDKRIDALTKIFLPKKKTYAEISFCDVPGEHGSHKKGLSPRGLQQIRDQEALCLVLQDFNNPALEGAPDPLMDLESFHTECVFADLEIVEKRLDRARKERADAHEIATFELAQANLEEERPLRLIPDADLDRSLIKGYGILSDRPLLVVVNRDEEHAADPLAGKLDTRIKELGAAGLTLCASIEADIAGMEPADQEEFLADLGLKESALSRFIRSAYDLLDLISFFTVGEDEVRAWTIRRGTNAHRAAGKIHSDLERGFIRAEVTPYEVFMDYGSEAAVKNAGKLQVEGKNYLVSDGDIMHVRFNV	ATGAAGATTGGATTAGTCGGCTTTGCCGGGTCAGGCAAGACAACGGTGTTCAATACAATGACAGGATTAGACGTTCCGGTCGGATACGGTGGTGACGTTCGTCTCGGTACCGTTCGTGTGCCAGATAAACGAATCGACGCTCTTACGAAGATATTCTTACCAAAGAAGAAAACCTACGCAGAAATATCATTCTGCGACGTTCCTGGTGAACACGGATCACATAAGAAAGGATTATCCCCTCGTGGGCTCCAACAAATCCGTGATCAAGAAGCTCTCTGCCTAGTGCTGCAGGACTTCAACAATCCGGCGCTGGAAGGAGCGCCGGATCCACTCATGGACCTGGAATCCTTCCATACAGAATGTGTCTTTGCAGATCTCGAAATTGTCGAGAAACGTCTC…
Cluster742.COG0012	Unannotated	Chloroflexi	NA	NA	HOT229_2_0770m_c1404_1	MDIAIVGLPRSGKTTIFNAVTRGAAQVAAFSSQTKPNIGVAKVPDDRLQPLVKIFEPAKITHAEVTYVDIPAAPEGLGQSKGISGEYLNHLQKADALVIVARSFDDPAVPDEGNGIDASRDIETLLYEFTFADLGILERRMGRIKDNLKSARTTERDGLNRELALASRLKDGLEDGMSIRRQTLTPDEAKHVEGFQFLTNKPVIVVANVGEDDTSAAGDIEAQLDTQFGEDGILTAALSGKLEMELSQMDPEDEKEFRESLGAGESGLDRMMSLSYKALDQLTFFTCGPTEVRAWTVTKGVTAPQAAGKIHSDMERGFIRAEVVGYDDMVRTGSMAEARKQGVFRQEGKTYIVTEADVMLILFNV	ATGGACATTGCCATCGTAGGTCTTCCCAGAAGCGGCAAGACCACCATATTCAACGCCGTCACCCGAGGCGCGGCGCAGGTCGCGGCCTTCTCCTCTCAGACCAAGCCCAACATAGGCGTGGCGAAAGTCCCTGATGACAGGCTTCAACCCCTGGTGAAAATATTTGAACCCGCGAAGATCACCCACGCTGAGGTCACATACGTCGACATTCCCGCCGCTCCCGAAGGGCTGGGCCAGTCAAAAGGCATATCCGGCGAGTACCTGAACCATCTTCAGAAGGCCGACGCTCTGGTCATCGTCGCCCGTTCCTTCGATGACCCAGCTGTCCCCGACGAAGGCAACGGCATTGACGCCTCCAGAGACATCGAGACCCTGCTCTATGAATTTACATTCGCCGAT…
Cluster736.COG0012	Unannotated	Marinimicrobia-like	NA	NA	HOT224_1_1000m_c1287_2	MPLQCGIIGLPNVGKSTIFNALTASAVPAENYPFCTVDPNIGVVPLPDPRLEKITTFFRPEKITPTTVEFVDIAGLVRGASEGEGLGNRFLGQIRQVAAIIHVVRCFEDQNISHVEGSLDPVRDAELIETELLMKDLETIERKVEKAAKEAKSGDKQHKTELNLLTRLSEHCNAGNMARTFDCTSEEVLIIKQLHLLTRKRILYVANVDEEEITATQRSEQTQVLFDFAEKENNIAIRLCGKLEQELAILDSTEQAEYLRGYNLPEIGLHKLIHAAYSLLDLETFFTGSPKEVRAWTVRKGTTAPTAAGEIHTDFERGFIKAEVYQYNDMLQYSSETVLRDAGKIRLEGRNYVIQDGDIIFFKFNV	GTGCCACTCCAGTGCGGCATCATAGGCCTTCCCAATGTGGGAAAGTCCACCATCTTTAATGCGCTGACAGCTTCGGCAGTGCCGGCTGAGAATTACCCTTTTTGCACCGTGGATCCAAATATTGGAGTGGTGCCTCTTCCTGATCCCCGCCTGGAAAAGATCACCACCTTTTTCCGCCCGGAGAAAATCACACCTACCACAGTTGAGTTTGTGGATATCGCTGGCTTGGTAAGGGGCGCCAGTGAGGGTGAAGGGCTGGGCAATCGCTTTCTGGGGCAGATCCGGCAGGTAGCAGCTATCATTCACGTAGTGAGATGTTTTGAGGATCAAAACATCTCACATGTGGAAGGAAGTCTCGATCCGGTAAGAGATGCCGAACTGATAGAAACAGAGCTTCTA…
Cluster808.COG0012	SAR11	Alpha-Proteobacteria	NA	NA	HOT229_3_0500m_rep_c321234_2	MGFKCGIVGLPNVGKSTLFNALTSSKNAQAANFPFCTIDPNIGIVDVLDKRLDTLSRFSNSKKKINTNITFVDIAGLVKGASKGEGLGNKFLSHIREVDSIIHLVRCFDSEKIQHVSRRIDPINDLETVKTEILLADINQIEKKLQKNMKKKMTEKQINLLETVLERLNKGDDLNKYDDVDSKKTLREVGLISIKPYIIVCNVDEKNVQTGNSYTEILKKKYPNQKFVIICADIEDQIMDLKLEEREVYMKNTGLEKTGLNQLIKTGYDLLNLNTFFTSGPEESRAWTIKKNTEAQKAAGVIHTDFEKNFIRAETVSFEDFKKYGSFEKAKENGKLRVEGKNYLVKDGDVLYFRVNP	ATGGGATTTAAGTGCGGAATAGTTGGATTGCCAAATGTTGGTAAATCAACTTTGTTTAATGCACTAACATCTTCAAAAAACGCACAGGCCGCTAACTTTCCTTTTTGTACAATAGATCCAAATATTGGCATTGTTGATGTACTCGATAAAAGATTGGACACACTATCCAGGTTTTCAAATTCAAAAAAAAAAATAAACACAAATATCACATTTGTAGACATTGCCGGCTTAGTAAAGGGCGCTTCAAAAGGCGAAGGGCTTGGAAACAAGTTCCTTTCACATATAAGAGAGGTGGATTCAATAATTCACCTGGTTAGATGTTTTGACTCTGAAAAAATACAACATGTAAGTAGACGAATAGACCCTATAAACGACCTCGAAACCGTTAAAACTGAAATA…
Cluster849.COG0012	SAR11	Alpha-Proteobacteria	NA	NA	HOT229_2_0500m_rep_c219543_3	MSFKCGIVGLPNVGKSTLFNALTNSNKAQAANFPFCTINPNIGSVAVPDERLDKISKISQSKKIIYANISFVDIAGLVKGASKGEGLGNKFLSHIREVDAIIHLTRCFESEKIQNVNNSVDPLRDIEIVETEMLLADLESIQNRLEKSKKKLLDEEQNKILTAAFDCINNNKNISILREKFDQKILNQTGLLSIKPIIYVCNVDEQSLKNGNKFIEMCIKKYGEENIVVVSAEIENQINDLNQEEKKIYMKDSGISTIGLDLLIQKGYKILKLQTYFTSGPEESRAWTIEKNCSAIKAAGVIHSDFEKGFIKAETVSYKDFINCNGLSQAKSLGKLRLEGKDYIVKDGDILLFRFNT	ATGAGTTTTAAGTGTGGTATCGTTGGTTTACCAAATGTTGGTAAGTCAACATTATTTAATGCATTAACTAATTCAAATAAAGCTCAAGCAGCTAACTTTCCTTTTTGCACTATTAATCCAAATATTGGTAGTGTTGCAGTTCCTGACGAAAGATTAGATAAAATAAGTAAAATTTCTCAATCAAAAAAAATAATTTATGCCAATATATCTTTTGTTGATATAGCAGGTTTGGTAAAAGGCGCTTCAAAAGGAGAAGGCTTAGGAAATAAATTCTTGTCACATATAAGAGAGGTTGATGCAATTATCCATTTAACAAGATGTTTTGAATCAGAAAAGATACAAAATGTGAATAATTCTGTAGATCCATTAAGAGATATAGAGATAGTTGAAACAGAAATG…
Cluster5478.COG0012	SAR11	Alpha-Proteobacteria	NA	NA	HOT233_1_0200m_rep_c73695_1	MSFKCGIVGLPNVGKSTLFNALTNSNKAQAANFPFCTINPNIGSVAVPDERLNKISAISKSIKTINAAITFVDIAGLVKGASKGEGLGNKFLSHVREVDTIIHLTRCFDSEKIQNVNKNVDPIRDIEIIETEILLSDLESLQKRLEKSNKKKLEKEELSFLEECKKLISNGKKPDELKKKYSKNLDVRARWNL	ATGAGTTTTAAGTGTGGTATCGTTGGTTTACCAAATGTTGGTAAGTCAACATTGTTTAATGCATTAACTAATTCAAATAAAGCTCAAGCAGCTAACTTTCCTTTTTGCACTATTAATCCAAATATTGGTAGTGTTGCAGTTCCTGACGAAAGATTAAATAAAATATCTGCAATATCAAAATCGATAAAAACAATTAATGCAGCAATTACCTTTGTTGATATTGCTGGACTGGTTAAAGGTGCGTCTAAAGGAGAGGGATTAGGAAATAAGTTTCTTTCTCATGTTAGAGAAGTTGATACAATTATTCATCTAACACGATGTTTTGATTCTGAAAAAATACAAAACGTTAATAAAAATGTAGATCCAATAAGAGATATTGAAATTATTGAAACCGAAATT…
Cluster710.COG0012	Unannotated	Gamma-Proteobacteria	NA	NA	HOT229_3_0500m_rep_c178470_6	MGFRCGIVGLPNVGKSTIFNALSHASAPAENYPFCTIEPNVGVVNVPDARLQKIAAIVQPQKAIPAIIEFVDLAGLVPGASRGEGLGNRFLGHIREVDALIHVVRIFEDEDILHVANRIDPLADIESIQTELALADLETLGRAIERAHTASKGGDKTQLQFLKIFERVCTCLDENLSVRFGSLDPREQAALEPLCLLTSKPVVYIANAGEEKLAGDRHLDRIRAHAAAEQAEVVVISARIEEEIARLATGDRAAFLREMGFERSGLDRVIRAGYRLLGLHTFFSTSPKEVRAWTIPFGTRAPQAAGKIHTDFERGFIRVETISCDDFLHFCGEQGAKEAGRLRLEGRDYVVQDGDIMKFRFNV	GTGGGGTTCCGTTGCGGCATCGTTGGACTGCCAAATGTGGGCAAGTCTACGATATTTAATGCCTTGAGCCACGCCAGCGCGCCGGCCGAGAACTATCCTTTCTGTACGATAGAACCGAATGTTGGTGTTGTAAACGTACCCGATGCACGACTTCAGAAAATTGCGGCGATTGTTCAGCCACAAAAGGCAATACCGGCAATCATAGAATTTGTAGATCTTGCTGGACTGGTTCCTGGGGCTTCCCGTGGGGAAGGTCTTGGCAACCGATTTCTAGGCCATATTCGCGAAGTGGACGCGTTGATCCATGTGGTCCGGATTTTTGAGGATGAAGATATCCTTCATGTTGCAAATCGAATCGATCCCCTCGCAGATATCGAATCGATCCAAACTGAACTTGCC…
Cluster972.COG0012	Unannotated	Marinimicrobia-like	NA	NA	HOT237_1_0200m_rep_c81715_4	MSTKATPAVLLEKCSKWYGQVIGINDISLAIDGGVTGILGPNGAGKSTLFNALTVSTVPAENYPFCTITPHIGNVELFDQRLYELGKIYRPKIIIPATVEFLDIAGLVRGSSRGEGLGNQFLGQIRQTQAIIQVVRCFEDYNIGHVDGNIDPIRDVETIKSEFILRDLDTLKKQRSKKEKLSKSGDKVIIRELEVLNKLIEHCNSGHRARTFHANDNELVFFRSLQLLSGKPILYIANVNDNEIMSDNKNKNVKVLFDLAKSEGNNAIRICATIEQEIALLPEKDKKLFLAEYSLPEPGLNKVIRAGFELLGLQTFFTAGDKQVRAWTIKKGTTAVQAAGKIHTDFERGFIKAEIYPYEALVQYGSEQAVSEKGLARQEGKSYCVRDGDCIYFLYNI	ATGAGTACAAAAGCGACCCCAGCGGTGCTTCTGGAAAAGTGCTCTAAGTGGTATGGTCAAGTAATCGGAATCAACGACATATCACTAGCAATTGATGGAGGAGTCACCGGCATTCTAGGGCCTAACGGTGCAGGGAAATCTACCTTGTTTAATGCTTTGACAGTTTCTACTGTCCCGGCTGAAAATTATCCTTTTTGTACAATCACGCCCCATATCGGGAATGTAGAATTGTTTGATCAACGTCTTTATGAACTTGGAAAAATCTACCGACCTAAAATAATTATACCCGCCACAGTTGAATTTCTTGACATTGCTGGATTAGTACGGGGATCAAGTAGGGGAGAAGGATTAGGGAATCAGTTTTTAGGACAAATACGACAGACCCAGGCTATTATCCAA…
Cluster658.COG0012	SAR11	Alpha-Proteobacteria	NA	NA	HOT229_2_0770m_rep_c145913_3	MGFKCGIVGLPNVGKSTLFNALTTSKKAQAENFPFCTIDPNVGIVAVPDERLNKISEISKSAKTINTAISFVDIAGLVKGASKGEGLGNKFLSHVREVDAIIHLTRCFDSEKIQNVNKDVDPIRDLEIIETEILLSDLDSLQKRLEKSNKKKLEKDELSFLEECLKLISNGKKPDELKKKYSKDLIKKSALLSLKPRIIVCNVDEKSLPNGNKYSDASMKKFSDENIIIVCADIEDQIMSLQTKDRKDFMLESGIKSTGLDNLIKTGYSTLGLSTFFTSGPEESRAWTIEKNSNAADAAGVIHTDFKKKFIRAETVSHENFIKYKGFNECKNAGKLRLEGKDYLVNDGDVMYFRALIFNYLKVLGSSPSYSVTALSTLSKVSSSGSFFEPNRDHTFCLLM	ATGGGTTTTAAGTGTGGAATTGTTGGATTACCCAATGTTGGTAAATCAACATTGTTTAATGCTTTAACTACATCTAAAAAGGCTCAGGCTGAAAACTTTCCTTTTTGTACCATTGACCCAAATGTCGGAATAGTTGCTGTGCCCGATGAAAGATTAAATAAAATATCCGAAATATCAAAATCAGCTAAAACAATTAATACCGCAATAAGCTTTGTGGATATTGCCGGTCTTGTTAAAGGTGCTTCTAAAGGAGAAGGTTTGGGAAATAAGTTTCTTTCCCATGTTAGGGAAGTTGATGCCATTATTCATTTAACACGATGTTTTGATTCTGAAAAAATACAAAACGTAAATAAAGATGTTGATCCTATAAGAGATCTTGAAATTATCGAAACTGAAATT…
Cluster1172.COG0012	Unannotated	Marinimicrobia-like	NA	NA	HOT232_3_0500m_rep_c60064_39	MSLQCGIVGLPNVGKSTLFNALTKSSAPAENFPFCTIDPHIGIVNLPDKRLDRLKQIYNPVKTTAATIEFIDIAGLVQGANKGEGLGNQFLGQIRQTSAIIHVIRCFDDPNIIHVNGSVSPLRDAEIIETELLLADLETLDRKYEKTKRQAKSGDKQLISEIELIEKLIEHCGAGLWVNTLILDSEEKKTIKSFHLLTNKPILFVANVSEEDIVNNIDNEHINSLNYHANSKGSNLIKVCASIEQEISLLSPEEEKIFLSEYNLDESGLNKIVRTSFELLELHTFFTGGPAEVRSWTIPKGATAKQSAGVIHSDFERGFIKAEVFGYNDLIKHKSENALYELGLARTEGKEYIVRDGDCIFFKFNV	ATGTCTTTACAATGCGGCATTGTAGGACTTCCAAATGTTGGGAAGTCCACTCTTTTTAATGCATTAACAAAATCAAGTGCTCCGGCAGAGAATTTTCCTTTTTGCACAATAGACCCACATATTGGCATTGTAAATCTTCCTGACAAACGCCTTGATAGATTAAAACAAATATATAACCCGGTAAAAACAACCGCTGCAACGATTGAATTTATTGATATCGCAGGTTTAGTTCAGGGGGCCAACAAAGGAGAAGGCCTTGGGAATCAGTTTCTGGGGCAGATAAGACAAACTTCTGCAATTATCCATGTTATTAGGTGCTTTGACGATCCAAACATTATACATGTTAATGGTTCCGTCAGCCCTTTAAGAGATGCAGAAATAATAGAAACTGAATTATTA…
Cluster515.COG0012	Unannotated	Marinimicrobia-like	NA	NA	HOT237_0500m_rep_c148459_4	MALRCGIVGLPNVGKSTIFNALTTSSVPAENYPFCTIEPYMGIVPLPDPRLKKLKKIFNSEKTTPANVEFTDIAGLVRGANEGEGLGNQFLSQIRHVDAIVQVVRCFENENVTHVEGNVDPVRDAELIETELLLADIQTLEKSVNRLSKLSKKEKRYHKDYNLAKRLQSHCNAGNQARTFEEKDDELSFTRSLLLLTQKPVLYVANVDEDEITHKKRDAQIQSLFDFAKKENNVAIRLCGTLEQEISMLNDNDMVMFLKDYALPEPGLNKLIRASFHLLDLETYFTGNQKELRSWTIKRGVTAVEAAGKIHTDFQRGFIKAEVTKYDDMIDMGSEKNAKVHVDWSRFVPAYWFNPSPGTGIKIYNVWR	ATGGCCCTTCGATGCGGCATTGTCGGCTTACCAAATGTTGGTAAATCGACTATATTTAATGCATTGACAACATCTTCTGTCCCTGCTGAAAATTATCCTTTTTGTACAATAGAACCTTATATGGGCATTGTTCCTTTACCTGACCCTAGATTGAAAAAATTAAAAAAAATATTTAACTCAGAAAAGACGACGCCTGCGAATGTTGAATTCACAGATATTGCCGGATTGGTTCGAGGCGCCAATGAAGGGGAGGGGCTTGGTAATCAGTTCCTCAGTCAAATCCGTCACGTGGATGCTATTGTTCAAGTTGTGCGCTGTTTTGAAAACGAAAACGTGACCCATGTAGAAGGTAATGTAGATCCGGTTCGTGATGCTGAATTAATAGAAACAGAACTGCTT…
Cluster1037.COG0012	SAR324	Delta-Proteobacteria	NA	NA	HOT229_2_0770m_c28636_2	MALEVGIVGLPNVGKSTLFRALTKVQAEAANYPFCTIDPNIGIVQLRDPRMARLTELVSPDRVVPATLRIVDIAGLVKGASQGEGLGNQFLSHIRQVHAVAHVVRCFEDENVVHVDGKIDPVGDVQVIQTELILSDLEQTERKIERLTRQIKSDRALAAELVVFERLRDHLSDGLIASKLALSTEDKERISELSLLTLKPYIYIANISEDGLKNPEVHEQQLRELANEVGVEVIPICAQVESELSEMEDVESQLFMEELGIDSSGLDRLTHSGYRMLEQITYFTAGKQEVRAWEIRKGSTAPEAAGKIHTDFEKGFIRAEVFHFDDIDQLGSQSSIKEAGRWRLEGRDYVVQDGDIMHFRFNV	ATGGCATTAGAAGTTGGAATTGTCGGTTTGCCAAATGTTGGGAAATCCACACTCTTTCGTGCTTTGACCAAAGTACAAGCAGAAGCAGCAAACTATCCGTTTTGTACTATTGATCCAAACATTGGAATCGTTCAACTGCGGGATCCGCGAATGGCCCGTTTAACCGAACTGGTCAGTCCGGATCGTGTTGTTCCTGCCACATTGCGGATAGTGGATATTGCAGGACTTGTAAAAGGTGCCAGTCAGGGTGAAGGTTTGGGGAACCAGTTTCTGAGCCACATTCGGCAGGTTCATGCGGTGGCACATGTGGTACGGTGTTTTGAAGATGAAAACGTGGTACATGTCGATGGTAAGATTGATCCGGTTGGTGATGTCCAGGTCATTCAGACAGAGTTAATA…
Cluster943.COG0012	Unannotated	Chloroflexi	NA	NA	HOT229_1_0200m_rep_c349660_6	MQIGILGLPGVGKTTIFNAATGGGIEVGFFSEKTNLGVAKVYDKRLDVLNEYFKPKRKVEAEISYVDFPSQQEGQSKIQGITGENLNLLQKSDALLLVIKAFNGPMDIDENYFGDPVTELHTLMDEVIFVDLGIIENRLNKIQENLKGRNVSKIDQEKTELDLLTKIRSGLEKGFPLAPIAYTESELKLLSGFQLLTLKPMVIVLNIGETNINNGSNLEQSIRENFEVEIGTICGKLEMDLIGTSIDEEQQLREVLGLSQESGLHRMVNLCFNSLKLISFLTVGEDEVRAWPITKGTVSSIAAGKIHSDIQRGFIRAEVISYENLEACKTIAEGRKKGLLRVEGKDYVVQDGDIMHVLFNV	ATGCAAATTGGAATTTTAGGATTACCTGGTGTAGGTAAGACAACTATATTTAACGCTGCTACAGGGGGAGGAATTGAAGTTGGGTTTTTTAGTGAAAAAACTAACTTAGGGGTTGCGAAAGTATATGATAAAAGACTTGATGTTTTGAATGAATATTTTAAACCTAAAAGAAAAGTTGAAGCTGAAATAAGTTATGTAGATTTTCCTTCTCAGCAAGAAGGACAAAGTAAGATACAAGGTATTACAGGTGAAAATTTAAACTTATTGCAAAAATCTGATGCACTGTTGTTGGTTATTAAGGCTTTCAATGGCCCTATGGATATTGATGAGAATTATTTTGGTGATCCTGTTACAGAATTACATACACTTATGGATGAAGTAATATTCGTTGATTTGGGG…
Cluster1053.COG0012	Nitrospinae	Nitrospinae	NA	NA	HOT229_2_0770m_c15314_1	MGFTCGLVGLPNVGKSTLFAALTRTKALAGIYAFTTIKPNSGIVPVPDKRLDIISQHIKADKIVPTTMEFVDIAGLIKGASKEEGLGNKFLGHIRDVDAIAHVVRCFEDSNVPHVSDTIDPVSDIDTINTELMIADMETLDRRKTKVEKLAKSGDKEARMQMEVIAKLSEALDQIQPARTVGGFNDEQNLFVKSLTLLSAKPVLYICNVMDPGDMENELVQEVKEIAKQDGSSVVALAGKLECEIMEIEDLEEQMVFMKELGLTKTGLDRLISAGYGLLELVTFFTAGGKENRAWTIRKHSKAPQAAGAIHTDFERGFIRAEVYNLEDLIEHKSEAAIKDSGKLRVEGKDYVVQDGDIMHFRFNV	ATGGGATTTACCTGTGGCCTCGTCGGCCTCCCCAATGTGGGAAAATCAACCCTGTTCGCCGCTTTGACACGAACCAAAGCCCTGGCGGGGATTTATGCATTCACCACCATCAAACCCAATAGCGGCATCGTGCCGGTTCCCGATAAACGCCTGGATATCATCTCCCAACACATCAAGGCCGATAAAATTGTTCCCACGACCATGGAGTTTGTCGACATCGCAGGACTCATCAAGGGGGCGTCCAAAGAAGAAGGACTGGGCAACAAATTTCTCGGGCACATCCGTGATGTGGACGCCATCGCCCATGTGGTCCGTTGTTTCGAGGATAGCAATGTTCCCCATGTCAGCGACACCATCGACCCGGTTTCCGATATCGACACCATCAACACCGAATTGATG…
Cluster650.COG0012	SAR11	Alpha-Proteobacteria	NA	NA	HOT225_1_0500m_rep_c65063_1	MGFKCGIVGLPNVGKSTLFNALTTSKKAQAENFPFCTIDPNVGIVAVPDERLNKISEISKSAKTINTAISFVDIAGLVKGASKGEGLGNKFLSHVREVDAIIHLTRCFDSEKIQNVNKDVDPIRDLEIIETEILLSDLDSLQKRLEKSNKKKLEKDELSFLEECLKLISNGKKPDELKKKYSKDLIKKSALLSLKPRIIVCNVDEKSLPNGNKYSDASMKKFSDENIIIVCADIEDQIMSLQTKDRKDFMLESGIKSTGLDNLIKTGYSTLDLCTFFTSGPEESRAWTIEKNSKAVDAAGIIHTDFKKGFIRAETVSYNDFIKHGGFNECKVAGKLRLEGKDYIIKDGDVLFFRVNT	ATGGGTTTTAAGTGTGGGATAGTTGGCTTGCCCAATGTTGGTAAATCAACTTTATTTAACGCTTTAACTACATCTAAAAAGGCTCAAGCAGAAAACTTTCCTTTTTGTACCATTGACCCAAATGTCGGAATAGTTGCTGTGCCCGATGAAAGATTAAATAAAATATCCGAAATATCAAAATCAGCTAAAACAATTAATACCGCAATAAGCTTTGTGGATATTGCCGGTCTTGTTAAAGGTGCTTCTAAAGGAGAAGGTTTGGGAAATAAGTTTCTTTCCCATGTTAGGGAAGTTGATGCCATTATTCATTTAACACGATGTTTTGATTCTGAAAAAATACAAAACGTAAATAAAGATGTTGATCCTATAAGAGATCTTGAAATTATCGAAACTGAAATT…
Cluster5632.COG0012	SAR11	Alpha-Proteobacteria	NA	NA	HOT237_0500m_rep_c510951_2	MSLRCGIVGLPNVGKSTLFNALTNSSKAQADNFPFCTIDPNEGVVPVPDERLDLLTKISLSKKKINTTISFIDIAGLVKGASKGEGLGNKFLSHIREVDAIIHMIRCFDSDDIQNVNSSVDPVRDLEIIETEMLLADLESIQKRLEKKKKKILEELDKAAKEGRGAAQLDGRMIDAASARMAENIVNINKLIQGK	ATGAGCTTACGTTGTGGCATCGTTGGTTTGCCAAACGTTGGGAAATCTACTTTATTTAATGCTCTAACAAATTCTAGCAAAGCACAAGCAGATAACTTTCCTTTTTGTACTATAGATCCCAATGAAGGAGTTGTTCCAGTTCCTGATGAAAGATTAGATTTATTAACAAAAATATCATTATCTAAAAAAAAAATAAATACCACAATATCTTTTATTGATATTGCAGGTTTAGTAAAAGGTGCATCAAAAGGAGAGGGTCTTGGAAATAAATTCTTATCTCACATAAGAGAAGTAGATGCAATAATTCATATGATCAGATGTTTTGACTCTGATGATATTCAAAATGTGAACTCAAGTGTAGATCCAGTTAGAGATCTCGAAATCATTGAAACTGAAATG…
Cluster1165.COG0012	Unannotated	Alpha-Proteobacteria	NA	NA	HOT232_1_0770m_c3782_3	MGFRCGIVGLPNVGKSTLFNALTETQAAQAANYPFCTIEPNEGRVAVPDDRLQTIARIGGSAKIIETQLSFVDIAGLVRGASKGEGLGNQFLANIREVDAIVHVLRCFEDDDITHVEGKVDPIADAETVETELMLADLESLEKRVPNFAKKAAQGDKEAKAAASVLGQALDLLRDGKPARLTVPRDPEEERLFAQAQLLTSKPVLYVCNVEEESAATGNAHSARVFEKAAAENAKAVIVSAAIEAELVTMPVEERAEYLEALGLTEAGLARIIRAGYELLGLITFFTVGPKEARAWTVAKGSKAPQAAGAIHTDFEKGFIRAETMAYADYVQYNGEAGAKEAGKWRSEGKEYVTQDGDIMLFRFNV	ATGGGTTTTCGTTGCGGTATCGTCGGCCTTCCCAATGTGGGCAAGTCCACCCTGTTCAATGCGCTCACTGAAACGCAGGCGGCGCAGGCGGCGAACTATCCCTTCTGCACGATCGAACCCAATGAGGGCCGCGTGGCGGTGCCCGACGATCGGCTGCAGACCATCGCCAGGATCGGCGGCAGCGCCAAGATCATCGAAACGCAGCTGAGCTTCGTCGACATTGCCGGCCTGGTGCGCGGCGCGTCCAAGGGGGAGGGGCTGGGCAACCAGTTCCTCGCCAATATCCGCGAAGTCGATGCCATCGTCCATGTGCTGCGCTGCTTCGAGGATGACGATATCACCCATGTCGAAGGCAAGGTCGATCCGATCGCCGACGCCGAGACGGTCGAGACGGAATTG…
Cluster1020.COG0012	Unannotated	Marinimicrobia-like	NA	NA	HOT229_1_0200m_rep_c1297228_1	MALRCGIVGLPNVGKSTIFNALTKSSVPSENYPFCTIEQHMGIVSLPDSRLDDLNNIFRPEKVTPASVEFFDIAGLVRGANKGEGLGNQFLGQIRQVSVIIHVVRCFKNDKITHVEGSIDPIRDAELIETELLLADLQTIEKNIDRWEKLVKKEKNADKKCAILKQLKKHCDEGNMARSFNVSKEHHDLIESLFLLTRKPILYVANVDEIEIVNSQRNDFVKALFDFAQKEKNIAIRLCGKIEQEISALDNKEKSLFLDEYNLNEPGLNKLINAGFKLLGLETYFTGGPKEVRAWTIKKGATAPEAAGEIHTDFERGFIKAEVIKFNDLIKYGSEKKVKDAGMSKLQGKEYIVEDGDCIYFHFNV	ATGGCACTTAGGTGTGGTATAGTTGGTTTACCTAATGTTGGTAAATCAACAATTTTTAATGCTTTGACAAAATCTTCAGTCCCCTCTGAAAACTACCCTTTTTGTACTATTGAGCAACACATGGGAATTGTTTCACTTCCTGATTCAAGACTTGATGATTTAAATAATATATTTAGACCTGAAAAAGTTACGCCAGCTAGTGTAGAATTTTTTGATATTGCTGGTCTAGTTCGTGGTGCAAATAAAGGCGAGGGGTTGGGCAACCAATTTCTTGGCCAAATAAGACAAGTTTCTGTAATAATCCATGTTGTCCGTTGTTTTAAAAATGATAAAATCACTCATGTTGAAGGATCAATTGATCCGATTCGAGATGCTGAACTAATAGAAACTGAGCTTTTA…
Cluster884.COG0012	Unannotated	Alpha-Proteobacteria	NA	NA	HOT229_1_0200m_c17183_2	MGFKCGIIGLPNVGKSTLFNALTSTISADAQNYPFCTIEPNLGAVAVKDLRLEKISSISKSEKTIPTNLEFVDIAGLVRGASNGEGLGNKFLSHIRGVEAIIHILRCFDNPKITHVEESVDPIRDMGIVETELMLADIESLGKQSEKIKTKVKAGDKSATKKSDLIKKILEHIKINDSLRDFLVPDEEESDFKSLNLLTKKPVLYVCNVEEKSTVTGNEFTKKVFDHCSNQGNKSIILSCQLENEISQTPNLKEKKQFLSNLGLKDTGLSKLVTDGYLLLNLITYFTTGPKESRAWTILKGSTAQTAAGKIHSDFEKGFIRAETVSFEDFIDCRGEQQAKIKGKIRQEGKEYIVQDGDIMNFKFNV	ATGGGGTTTAAGTGTGGAATTATAGGGTTACCCAATGTTGGGAAATCTACGCTTTTTAATGCTTTGACATCCACGATATCAGCAGATGCTCAAAATTATCCTTTCTGTACAATTGAACCTAACCTAGGTGCGGTAGCCGTAAAAGACCTCCGCTTAGAAAAAATTTCTTCTATATCAAAGTCTGAAAAAACTATTCCCACAAATCTGGAGTTCGTTGATATAGCGGGACTGGTCAGAGGAGCAAGTAACGGGGAAGGACTTGGAAATAAATTTCTCTCCCACATAAGAGGGGTCGAGGCAATCATTCATATTCTGAGATGTTTTGATAATCCAAAAATCACTCACGTAGAAGAAAGTGTCGATCCAATACGTGATATGGGTATTGTCGAAACAGAGTTA…
Cluster1222.COG0012	Unannotated	Unannotated	NA	NA	HOT236_1_0200m_rep_c171755_1	MEPNIGVVPVPDSRLDELATVIGPDSITTTAIRFVDIAGLVKGASHGEGLGNQFLAHIRAADALVQVVRCFADPGISHVDGSVDPGRDIETIAAELLLADLAVLEEAVPYLDKVLRSQPRSERKIELAAAAKALAGLEKGVGVRDIQLEADEIDAIASYRLLTAKPMLYAANIGEEAEAQTWLADLSARHGAERVIAVAGQWEAEMAGLEPEERAEFLAELDGEISGVDRLVGAGYHLLDLITFYTLANGKLQAWQLPNGTKAPRAAGRIHTEMEQGFIRAELAPCDRLLAAGGWAQLKAAGQLRAEGRDYVVADGDVITFLFKA	GTGGAGCCCAATATCGGGGTCGTCCCGGTGCCCGATAGCCGGCTCGACGAGTTGGCGACTGTAATTGGACCCGACTCGATTACAACGACGGCGATACGCTTTGTCGATATCGCCGGTTTGGTCAAAGGGGCGAGCCATGGCGAGGGATTGGGCAATCAGTTTCTCGCTCATATCCGCGCAGCAGATGCCCTGGTCCAAGTGGTCCGCTGCTTTGCCGATCCCGGTATAAGCCATGTCGATGGTTCAGTAGATCCAGGTCGCGATATCGAGACCATCGCCGCAGAATTGCTGCTCGCGGATCTGGCGGTGTTGGAAGAGGCCGTGCCCTATTTAGACAAAGTCTTGCGCTCGCAACCGCGCAGCGAGCGCAAGATCGAGCTCGCCGCTGCCGCCAAGGCC…
Cluster832.COG0012	Unannotated	Marinimicrobia-like	NA	NA	HOT237_0500m_rep_c386842_4	MGLKAGIVGLPNVGKSTIFNALTKSAIPAENYPFCTIDPNVGIVEVPDKRLVDISTIFNPKAITPATVEFVDIAGLVRGASKGEGLGNQFLSHIRDVDAVLHVVRSFEENNITHVEGSLDPVRDIETIETELLIRDIASVDKRFEKLQKNARIGDKDAKKELLVLDIILPKMNEGILVHDIELTSDQRLLIKPLSLLTDKPTLYVANVDENEIMSEQRSVGLQKLFDFAEERGNAAIRLCGKLEAEISNLQDEERVFFLEEYNLHEPGLDKLIHASYDLLGLETFFTAGEKEVRAWTVSKGISAPQAAGEIHSDIERGFIKAEIYSFAELMQFKSEAALKEAGKIRQEGKSYIVQDGDVIFFKFNV	ATGGGATTAAAAGCCGGAATTGTAGGATTACCCAATGTTGGGAAATCAACCATATTTAATGCACTCACAAAATCTGCCATACCTGCAGAAAATTACCCCTTTTGTACCATAGATCCAAATGTGGGTATTGTTGAGGTGCCAGATAAAAGATTAGTAGATATATCTACTATTTTTAATCCAAAAGCCATTACCCCTGCCACGGTAGAGTTTGTAGATATTGCAGGGCTCGTCCGTGGGGCAAGTAAGGGGGAGGGTCTGGGAAACCAGTTTTTATCTCACATACGCGATGTAGATGCAGTTTTACATGTGGTTCGCTCCTTTGAAGAAAACAATATCACCCATGTGGAAGGAAGTCTAGATCCTGTTAGGGACATTGAAACTATAGAAACTGAACTATTA…
Cluster360.COG0012	SAR11	Alpha-Proteobacteria	NA	NA	HOT229_1_0025m_rep_c34883_2	MGFKCGIVGLPNVGKSTLFNALTNSNKAQAENFPFCTIDPNIGIVAVPDEGLDKLAKISISKKKINTTISFVDIAGLVKGASKGEGLGNKFLSHIGEVDAIIHMIGCFDSDDIQNVNPTIDPVGDLEIMETEMKLADLESIQKGLDKKNKKNVDIEELKLLEEAQKMIDEDGDLALITNEFDQKLLKNSGLLSTKPKLYVCNVDEESIKSGNKYTEDFMKKFEEKNTLVISADMENQMNQLEDENEKKNYMKMINMSETGLNSLMGKGYELLSLQTFFTSGPEETGAWTITKQSTAPNAAGEIHSDFEKGFMGAETISYEDFLNNQGWLKSKEAGKMGLEGKEYIVKDGDILNFRFNTWPDFFHTKMNQNC	ATGGGTTTTAAATGTGGAATCGTTGGATTGCCAAATGTTGGTAAATCTACTTTGTTTAACGCTTTAACAAACTCTAATAAAGCACAAGCAGAAAATTTTCCCTTTTGCACAATTGATCCAAATATTGGCATTGTAGCAGTTCCAGATGAAAGACTTGACAAACTAGCTAAAATTTCGATTTCAAAAAAAAAAATTAACACTACAATCTCATTTGTTGATATCGCTGGTCTTGTTAAAGGAGCCTCTAAAGGAGAGGGGTTAGGTAATAAATTTTTATCCCACATCAGAGAAGTTGATGCCATTATTCATATGATCAGATGTTTTGACTCGGATGACATTCAAAATGTTAACCCAACCATTGATCCTGTCAGAGATTTGGAGATCATAGAAACCGAAATG…
Cluster1060.COG0012	Unannotated	Marinimicrobia-like	NA	NA	HOT229_3_0500m_rep_c440490_1	MALRCGIVGLPNVGKSTIFNALTASSVPAENYPFCTIEPHMGIVPLPDDRLEVLAKIFKPEKVTPATIEFTDIAGLVRGASKGEGLGNQFLGQIRQVAVIIHVIRCFEDDNITHVEGNVDPVRDAELIETELLLADMETLEKSVYRLSKLAKKEKSAHKELDVISRLQEHCNSGNMARSFEAEEDDLSAIRRLFLLTRKPILYVANVDEDEITHEKRNPHVQALFEFAKKENNLSIRLCGKIEQEIAVLDDEGKAMFIEEFNLPKPGLNKLIHAGFRLLELETYFTGGPTEVRAWTIKQGATAPEAAGEIHTDFQRGFIKAEIIKYNDLVRLGSERSVKDAGLAQLQGKEYIVQDGDCIYFHFNV	ATGGCCCTCCGATGTGGTATTGTTGGATTACCCAATGTAGGGAAATCAACCATTTTTAATGCCCTTACAGCATCTTCCGTTCCAGCGGAGAATTACCCATTTTGTACGATTGAACCCCATATGGGAATTGTGCCGCTTCCCGATGACCGCCTGGAGGTACTTGCAAAAATATTCAAACCTGAAAAAGTAACACCCGCCACAATTGAATTCACGGATATCGCGGGTTTGGTTCGCGGCGCCAGCAAAGGAGAGGGACTTGGAAATCAATTTTTAGGGCAAATCCGTCAAGTGGCTGTTATCATTCATGTGATTCGCTGTTTCGAAGATGATAATATCACCCATGTTGAGGGAAACGTAGATCCAGTTAGAGATGCAGAGTTAATTGAAACAGAATTGCTG…
Cluster780.COG0012	Unannotated	Alpha-Proteobacteria	NA	NA	HOT232_1_0125m_rep_c304378_2	MGFKCGIVGLPNVGKSTLFNALTETSNAQAENYPFCTIDPNVGEVAIPDDRLKALATISDSKSIIPTKMSFVDIAGLVKGASKGEGLGNKFLGNIREMDAIAYVIRCFEDSDIVHVNGTINPVEDSEIVETELMLSDLESIESRIPSIEKKARSGDVEAKELFPIIKSVHELLSSGKPARLLKVSESEKPILKNLQLLTSKPVLYICNVSEEDATTGNKYSKLVEDIANKEDALSIIISAKIESEISQLNTEEKNEYLIALGLEQSGLEQVIQSGYKLLDLITYFTSGPEESRAWTVPKGSNAPRAAREIHTDFEKGFIRAEVISYMDYVNLEGEKKSKEAGKMRVEGKNYIVEDGDVIYFRFNV	ATGGGATTTAAGTGTGGAATAGTTGGTTTGCCTAATGTTGGAAAATCAACATTATTTAATGCCCTAACTGAAACTAGTAATGCTCAAGCAGAGAATTACCCTTTCTGTACTATAGATCCTAATGTAGGGGAAGTTGCTATACCTGATGATCGCCTTAAAGCATTAGCAACAATAAGTGATTCGAAATCAATAATACCTACAAAAATGTCATTCGTAGACATAGCAGGTTTGGTAAAAGGGGCTTCCAAAGGTGAGGGTTTAGGCAATAAATTTCTCGGAAATATTAGAGAAATGGATGCTATAGCATATGTTATAAGGTGTTTCGAAGACTCAGATATAGTTCATGTGAACGGAACTATTAACCCTGTGGAAGATAGCGAGATTGTAGAAACTGAATTA…
Cluster729.COG0012	SAR11	Alpha-Proteobacteria	NA	NA	HOT224_1_1000m_rep_c81577_8	MSFKCGIVGLPNVGKSTLFNALIQSKKAETANFPFCTIDPNIGNVSVPDKRLNIISNISKSEKVVNAVISFVDIAGLVKGASKGEGLGNKFLSHIREVDAIIHLTRCFESEKIQNVHESVDPIRDIEIVETEMLLADLESIQKRLEKNKKKTLDEDQLKILNDALNCINNNIDISSLLERHEKKQLDFSGLLSIKPKIYVCNVDEDGLVKENQYVNTCLKKYGKNNVIIICAEIENQIMELDPKDRKYFMTESRIKETGLDLLIKTGYKILKLITFFTTTPKETRAWTIPKECKAIKAAGIIHSDFEKGFIKAETISYDDFVFNKGYSEAKKNGKLRLEGKDYIVKDGEILYFRFST	ATGAGTTTTAAGTGTGGAATAGTTGGTTTGCCCAACGTGGGAAAATCAACTTTGTTTAATGCTTTAATTCAATCCAAAAAAGCTGAAACTGCAAATTTTCCGTTTTGCACAATTGATCCTAATATTGGAAACGTTTCTGTGCCCGATAAAAGATTAAATATTATTTCAAATATTTCAAAATCAGAAAAAGTTGTTAATGCAGTAATTTCGTTTGTTGATATTGCTGGATTGGTAAAAGGCGCTTCGAAAGGCGAAGGTTTAGGAAATAAATTTTTATCTCATATCAGGGAGGTTGATGCAATAATTCACCTAACTAGATGTTTTGAATCCGAAAAAATACAAAATGTACACGAGAGTGTTGATCCGATTAGAGATATAGAAATTGTTGAAACAGAAATG…
Cluster803.COG0012	Actinobacteria	Actinobacteria	NA	NA	metaMG0022787.COG0012	MTVERFGFVGLPNAGKSSLYNALAGGGAFAAPYAFATTDPKVGVSKVPDRRLDLLAAMSSSAKVVPASVQFTDIGGLVEGAASGEGLGNRFLAGIREADAIVFVLRAFLDGDVPGPTDPLEHLRVVEIELALADLETVEKQVGRQRRASKGDRSLAGAVDALEAARIHLEQGTPIYRSNLRPAERDLLAPYFLLTDKPVVAVVNLDEEQVEDPDPVLAPVVDELDGADVVGMCVQLEAEAALLAADERTEMLEGLGLGEGALPRFIHAAYHCLGLRTFFTTGEKESRAWTFRAGSTAPECAGRIHTDFQRGFIRAETIHWDVLLEAGSYPKARESGLVRSEGKEYLPVDGDVLEFRFNV	GTGACGGTGGAGCGATTCGGTTTCGTTGGGCTTCCCAATGCGGGCAAGTCCTCCCTCTACAACGCACTGGCAGGCGGTGGTGCCTTCGCAGCCCCGTACGCCTTCGCCACGACCGATCCGAAGGTCGGTGTCTCCAAGGTGCCCGACCGGCGCCTCGACCTGCTGGCCGCCATGAGCTCGTCCGCCAAGGTGGTGCCGGCCAGCGTGCAGTTCACCGACATCGGCGGGTTGGTCGAGGGGGCGGCCTCGGGTGAGGGCCTGGGCAACCGGTTCCTCGCCGGAATCCGTGAGGCCGACGCCATCGTGTTCGTCCTTCGGGCGTTCCTAGACGGCGACGTTCCGGGTCCGACGGATCCGCTCGAGCACCTGAGGGTTGTCGAGATCGAGCTGGCGCTCGCC…
Cluster955.COG0012	Unannotated	Unannotated	NA	NA	HOT237_3_0125m_rep_c83775_3	MKLGLVGYPQVGKKTLFRLLTGQESQAAGLGLAPVHDARLEHLVALYNPQQRTPATIEIALLPDLEQDSQKNAEALNSLEQVDAVCHLVRCFSDDSVYHLAGSVDPARDIARLAEDLQFADMVFVDKRLERIEREQKGQKAESSEKDLLKRMQIHLEAGRPLSEFDFEGDEEKQVASYPLLTRKPVINILNTAEDDLQGPLDSLRSQFASSPFAWIAVSAKIEEELAELDAEEREIFLADLELPETALARLTRLCYETLGLISFFTVGEDEVRAWTIRSGSLAPTAGRAIHTDIERGFIRAEIMRYDDLAELGGEQQIKAAGRLQQKGRDYEVNDGDIMHFLFKV	GTGAAATTAGGCTTAGTCGGTTATCCCCAGGTGGGCAAGAAGACCCTATTCAGACTGCTTACCGGGCAAGAGAGTCAGGCCGCAGGTCTCGGCCTGGCCCCAGTCCACGACGCGCGACTGGAACATCTCGTCGCCCTCTACAACCCGCAGCAGCGCACCCCAGCGACCATCGAAATCGCCCTGCTGCCAGACCTCGAGCAAGATTCGCAAAAGAACGCCGAAGCCCTCAATAGCCTCGAGCAGGTCGATGCCGTCTGCCACCTGGTCCGCTGTTTCAGCGACGACTCGGTCTATCACCTGGCCGGCTCGGTCGATCCGGCGCGAGACATCGCCCGCCTGGCCGAAGATCTCCAGTTCGCCGACATGGTTTTCGTCGATAAGCGCCTCGAACGCATCGAG…
Cluster1021.COG0012	Unannotated	Alpha-Proteobacteria	NA	NA	HOT229_1_1000m_c9556_1	MGFRCGIVGLPNVGKSTLFNALTNAAPADTGNYPFCTVEPNVGRVPVPDRELEELARVAKSARTVPTMLDVVDIAGLVRGASNGEGLGNQFLAQIREVEAILHVVRCFEDDQVSHVEGPVDPIRDIELIETELMLADLESLERQLDGVTKRARGDDKEAKALKPLIEAALEVLRDGRPVRALTVSQAERPLLKLLHLLTAKPVLYVCNVDEADAQGGNVLSAVVERRAAEEGAEAVVVSAAIEADIAALGEAEEKRAFLDDLGLEAAGLERVIHAGHRLLGLIRFMTASPKEARAWTLKKGASAREAAGNIHSDMARGFICAETITFEDFVASGGEAGAKTAGKMRQEGADYAVKESDVILFRFNV	ATGGGATTTAGATGCGGCATTGTCGGCCTGCCCAATGTCGGCAAGTCGACGTTATTCAACGCGCTCACCAACGCGGCGCCAGCCGATACCGGCAATTACCCGTTTTGCACGGTCGAGCCCAATGTCGGGCGCGTGCCGGTGCCCGACCGCGAGCTGGAGGAGCTCGCCCGCGTCGCCAAATCGGCGCGCACCGTTCCGACCATGCTTGACGTGGTGGATATCGCCGGCCTGGTGCGCGGCGCCAGCAACGGCGAAGGGCTCGGCAATCAGTTTCTCGCGCAAATCCGCGAAGTCGAGGCGATCTTGCACGTCGTGCGCTGTTTCGAGGACGACCAGGTCAGCCATGTCGAAGGACCGGTCGATCCAATCCGCGATATCGAATTGATCGAAACCGAGTTG…
Cluster309.COG0012	SAR86	Gamma-Proteobacteria	NA	NA	HOT224_1_0075m_rep_c400911_1	MGFKCGIIGLPNVGKSTLFNALTKSQIPAENFPFCTIDPNIGKVPLPDKRLYEINKIVNSNKVIHAALDLVDIAGLVKGASSGEGLGNSFLSNIREMTALAHVVRCFDDENITHVDGSINPARDVEVINLELIMADLESVEKRISRCEKLLKTNDKDNKHNYEILKFIKSKLSEGELINLKEFSKDEQKIVRNFQLLSSKPTFYIANINESKASLDNLNNLKDIASKLGSFVIPTSVKIEQEISLLNDDEKKEYLELMDMEEPVLNKIIFEGYKMLGLETFFTAGPNEIKAWTIKSGSLAPNAAGVIHTDFERGFIKAEVIDYDDFIECSGEQGAKEKGKLRLEGKEYIVKDGDIIHFKFNV	ATGGGTTTTAAATGCGGGATCATAGGACTTCCAAATGTTGGAAAATCAACTCTATTTAATGCTCTCACAAAATCTCAAATTCCTGCAGAAAATTTTCCTTTTTGTACCATAGATCCTAACATTGGCAAGGTACCTCTTCCTGATAAAAGACTCTATGAGATTAATAAAATAGTAAATTCAAATAAGGTTATTCATGCTGCTTTAGATTTAGTAGATATAGCAGGTTTGGTTAAAGGAGCATCTAGCGGAGAGGGACTTGGAAATTCTTTTTTATCAAATATTAGAGAAATGACTGCTTTGGCACATGTCGTTCGTTGTTTTGATGATGAAAATATTACGCATGTAGATGGTTCAATAAATCCAGCAAGAGACGTTGAAGTAATTAACTTAGAATTAATA…
Cluster5809.COG0012	High-Light Prochlorococcus	Cyanobacteria	NA	NA	HOT238_1_0025m_rep_c206316_1	MKNTKENYNREEKQEEDNLLEKIEEELEKGLSVRSISLSEEENLMIKQLGFLTAKPIIYATNLNENDLAEGNDFSSKVQSFASNEKTECIKISAQVESELIELDPEDKKDYLIGLGVEEGGLSSLIRSTYKLLGLKTYFTTGEKETKAWTIKDGMTAPQAAGVIHTDFEKGFIRAQTISYQNLIDSGSIANAKNKGLLRSEGKEYVVNEGEVMEFLFNV	TTGAAAAATACAAAAGAAAATTACAACAGAGAAGAAAAGCAAGAAGAAGATAATTTACTAGAAAAAATTGAAGAAGAGCTAGAGAAAGGACTTTCAGTTAGATCAATATCTTTGAGTGAAGAAGAAAATTTAATGATTAAGCAACTAGGCTTCCTTACTGCTAAACCAATTATTTATGCAACAAATTTGAATGAAAATGATTTAGCTGAAGGTAATGATTTCTCATCAAAAGTACAGAGTTTTGCAAGCAATGAAAAAACAGAATGTATAAAAATATCAGCGCAAGTCGAATCTGAATTAATAGAGTTAGATCCAGAAGATAAAAAAGACTACCTTATTGGTTTAGGAGTAGAAGAAGGGGGATTAAGTTCCTTAATTAGATCAACATATAAATTATTG…
Cluster936.COG0012	Unannotated	Alpha-Proteobacteria	NA	NA	HOT229_1_0200m_rep_c344730_4	MGFSCGIVGLPNVGKSTLFNALTNSRNAKASNYAFCTIDPNKAIVEVPDDRLIKIGKIENSKNIINTQLNFIDIAGLVRGASKGEGLGNKFLSHIKEVDLILHVIRCFDDPDIDHVEDSLDPIRDVKIVEDELILSDLISAEEQLKKLKKEIDKDKDNKEKIPILEKIMNSLMSEKSLKNLNFNKDEEKFLKTFNLISTKPKIFVCNLSEKEKLEDNKYLDLVKNNINDDSAAIISISAEIESQITQLESEMEKKEFLDSLGWKNSGLDRIIKSSYIKLNLITFFTAGEKETRAWTVKKNSIAPDASSTIHTDFKKGFICAETTSYEDYIKYGGSKGAKENGKTRQEGKEYLVKDGDIIHFLFNV	ATGGGATTTTCTTGTGGAATAGTTGGCTTACCAAATGTTGGAAAATCAACATTATTTAATGCCTTAACAAATTCACGAAATGCTAAAGCATCGAATTATGCTTTTTGTACGATAGACCCTAACAAAGCAATAGTAGAAGTGCCTGATGATAGACTTATTAAAATTGGTAAAATTGAAAATTCAAAAAATATTATTAATACACAATTGAATTTTATTGATATAGCAGGATTAGTAAGAGGCGCATCAAAAGGAGAGGGTCTTGGAAATAAATTCTTATCTCATATTAAGGAAGTAGATTTAATTCTTCATGTCATAAGATGTTTTGATGATCCTGATATTGATCATGTTGAAGATTCTTTAGATCCTATTAGAGATGTAAAAATAGTTGAAGATGAATTA…
Cluster169.COG0012	High-Light Prochlorococcus	Cyanobacteria	NA	NA	HOT224_1_0025m_rep_c175282_1	MLKAGIIGLPNVGKSTLFNALVENAKAQAANFPFCTIEPNKGIVSVPDQRLQELGDLSSSQNIIPTKIEFVDIAGLVKGASKGEGLGNKFLSNIREVDAIVHVVRCFEDSDVIHVSGKVDPLDDIEIINLELNLSDLSQLQKRRERIKKQVRTSKEAAKEDNLLEKIEEELQKGLSVRSISLSEEENLIIKQLGFLTAKPIIYATNLNENDLAEGNDFSSKVQSFASNENTECIKISAQVESELIELEPEDKKDYLIGLGVEEGGLSSLIRSTYKLLGLKTYFTTGEKETKAWTIKDGMTAPQAAGVIHTDFEKGFIRAQTISYQNLIDSGSIAKAKIKGLLRSEGKEYVVNEGDVMEFLFNV	ATGTTAAAAGCAGGTATTATTGGATTACCAAATGTTGGAAAATCAACTTTATTTAATGCACTTGTAGAAAATGCTAAAGCCCAAGCAGCTAATTTTCCCTTTTGTACTATAGAACCAAATAAAGGCATTGTTTCAGTCCCCGATCAAAGGTTGCAAGAGTTAGGTGATTTAAGTTCTAGCCAAAATATTATCCCAACAAAAATTGAATTTGTAGATATCGCAGGACTAGTAAAAGGAGCCAGTAAAGGTGAGGGTTTGGGAAATAAATTTTTATCAAATATTAGGGAGGTTGATGCAATAGTTCATGTTGTGAGGTGCTTTGAAGATAGTGATGTAATTCATGTTTCTGGAAAGGTAGATCCCTTGGATGACATTGAGATAATTAATCTGGAATTGAAT…
Cluster1065.COG0012	SAR11	Alpha-Proteobacteria	NA	NA	HOT229_2_0770m_rep_c155675_9	MSLRCGIVGLPNVGKSTLFNALTNSSKAQADNFPFCTIDPNEGVVPVPDERLDLLTKISSSKKKINTTISFIDIAGLVKGASKGEGLGNKFLSYIREVDAIIHMIRCFDSDDIQNVNPSVDPVRDLEIIETEMLLADLESIQKRLEKKKKKILEDGQLEVLENALKCINNNENLNILHAKFEKKLLKQTGLLSTKPKIFVCNVDEQSIDNGNKYTQAFINKYGETNTIIISADIENQINQLDKEEKFNYMKMINIKETGLDTIISKGYEILELNTFFTSELKESRAWTIPKNCTALKAAGIIHSDFEKGFIRSETISYKDFIENQGWVNSKTNGKMRLEGKDYIVKDGDVLNFRFNT	ATGAGCTTACGTTGTGGCATCGTTGGTTTGCCAAACGTTGGAAAATCTACTTTATTTAATGCTCTAACAAATTCCAGCAAAGCACAAGCAGATAACTTTCCTTTTTGTACTATAGACCCCAATGAAGGAGTTGTTCCAGTTCCTGATGAAAGATTAGATTTATTAACAAAAATATCATCATCTAAAAAAAAAATAAATACCACAATATCTTTTATTGATATTGCAGGTTTAGTAAAAGGTGCATCAAAAGGAGAGGGCCTTGGAAATAAATTCTTATCTTACATAAGAGAAGTAGATGCAATAATTCATATGATCAGATGTTTTGACTCTGATGATATTCAAAATGTGAACCCAAGTGTAGATCCAGTTAGAGATCTCGAAATTATTGAAACTGAAATG…
Cluster973.COG0012	Unannotated	Alpha-Proteobacteria	NA	NA	HOT229_1_0200m_rep_c432487_4	MGFKCGIVGLPNVGKSTLFNALTQTASAQAANYPFCTIEPNIGEVSIPDPRLYKLSELVESKSTIPARMTFVDIAGLVKGASKGEGLGNQFLANIREMDAVAYVLRCFDDDDITHVSGEIDPVADSEIVETELMLADLDSLEKRRPSLEKKSKSGDVDSKALLELVDEIICLLNDGRPARQVILKEAQQDLYASLQLLTAKPVLFVCNVDESSAATGNKHSSSVNKLAEKEGAGVVVISAEIEAEISQLDEGEKIEYLSELGLASPGLNRLIFEGYQLLDLMTYFTAGPKETRAWTIPNGSTAPRASRAIHTDFEKGFIRAEVISYDDYLSTGGELKAKESGKMRVEGKDYVVKDGDVIFFRFNT	ATGGGATTTAAATGTGGAATTGTTGGTCTACCCAATGTGGGTAAGTCTACATTGTTCAATGCTCTTACCCAGACGGCTTCTGCCCAGGCAGCAAATTATCCATTTTGTACGATCGAACCCAATATTGGGGAGGTATCGATTCCTGATCCCAGGCTCTACAAACTATCTGAGTTGGTAGAGTCGAAAAGTACGATTCCTGCGCGGATGACCTTTGTTGATATAGCTGGTCTCGTAAAAGGTGCTTCTAAAGGAGAAGGGTTGGGAAACCAATTCTTAGCCAACATTAGAGAGATGGATGCTGTGGCGTATGTGTTGCGGTGTTTTGATGACGACGATATAACGCACGTCTCGGGTGAAATAGATCCAGTTGCTGATTCAGAGATTGTTGAAACGGAATTG…
Cluster46.COG0012	High-Light Prochlorococcus	Cyanobacteria	NA	NA	HOT234_3_0025m_rep_c226698_2	MKEPKKVAKCIESLKNNCTLPVTIKHRIGVDNDDSFVNLNNFVRIIAKAGADIITIHPETTDNVKDSIDKIKQLKKKVGISLNPETKIEIVDIAGLVKGARKGEGLGNKLLSNIREVDAIVHVVRCFEDSDVIHVAGKVDPLDDIEIINLELNLADLSQLQKRRERIKKQVRTSKEAAKEDTLLEKIEEELEKGLSVRSISLNEEENLIIKQLGFLTAKPIIYATNLNENDLAEGNDFSSKVQSFASNENTECIKISAQVESELIELEPEDKKDYLMGLGVEEGGLSSLIRSPYKLLGLKTYFTTGEKETKAWTIKGGMTAPQAAGVIHTDFEKGFIRAQTISYQNLIDSGSIANAKTKGLLRSEGKEYIVNEGDVMEFLFNV	ATGAAAGAACCTAAAAAAGTAGCAAAATGTATAGAATCCTTAAAAAATAACTGCACCTTACCGGTTACGATCAAACACAGAATCGGTGTAGACAATGATGATAGTTTCGTTAACTTAAATAATTTCGTAAGAATTATCGCAAAAGCTGGTGCAGATATTATCACTATACATCCAGAAACGACTGATAATGTTAAAGACTCAATAGATAAAATAAAACAACTAAAAAAAAAGGTAGGTATATCATTAAATCCCGAGACAAAAATTGAAATTGTAGATATCGCAGGACTAGTAAAAGGAGCAAGAAAAGGCGAAGGTTTGGGAAATAAATTATTATCAAATATTAGGGAGGTTGATGCAATAGTACATGTTGTAAGGTGCTTTGAAGATAGTGATGTAATT…
Cluster1046.COG0012	Unannotated	Alpha-Proteobacteria	NA	NA	HOT229_3_0500m_rep_c255132_2	MGFKCGIVGLPNVGKSTLFNALTESDKAEAANYPFATIEPNIGRVSVPDRRLQILSNIGQSEKTIPAYIDFVDIAGLVKGASTGEGLGNKFLAHIREVDAVAHVVRCFENDKVTHVTPSINPLDDIDTIATELKLADLETLQNKLNSLEKKSKSGDKKIKEQINIVQKTQSQLNKDEKINNSELKEEEKNFFNSLNLITPKPKLYICNVDEKSAAKGNSFSNLVKARADKESDVVVLVSAAIESQIAELENETDKLEMLKELELKETTLKKVIYAGYNLLNLITFFTCEPKETRAWTIKKNASASQAAGKIHTDFEKGFIRAEAITFEDFANLKGEAACREAGKLRLEGKDYVVKDGDVFHFLFNV	ATGGGCTTTAAATGCGGCATAGTAGGATTGCCAAATGTTGGTAAATCAACTCTTTTCAATGCACTAACAGAATCAGATAAAGCTGAAGCTGCTAACTATCCGTTTGCCACAATTGAACCAAATATTGGGAGAGTTTCTGTTCCTGACAGGAGATTACAAATATTATCAAATATTGGACAAAGTGAAAAAACAATACCAGCTTACATTGATTTTGTTGATATTGCAGGATTGGTTAAAGGCGCGTCAACAGGGGAGGGTTTGGGAAATAAATTTCTCGCTCATATACGAGAAGTTGACGCTGTTGCGCACGTAGTAAGATGTTTTGAAAATGATAAAGTTACACATGTGACCCCTTCCATAAATCCTCTAGATGATATTGATACTATAGCAACGGAATTA…
Cluster582.COG0012	Unannotated	Gamma-Proteobacteria	NA	NA	HOT225_1_0500m_rep_c81379_1	MGFRCGIVGLPNVGKSTLFNALTRAGVQAENYPFCTIDPNVGMVEVPDQRLRKIAEFVQPSRVIPAAMEFVDIAGLVSGASRGEGLGNRFLAHIREVDAIAHVVRVFEDPDVSHVANQVDPLSDIATVDTELALADLETVERALDKSLKGSKAGDKAQLQMARLLERVQARLDSGTPVRSMALAQMERAALKPLCLLTAKPVLYVSNVDEHDLHGAAGSNVAAVKVHAHDFGDELVLVSARIEQEIAMLDHQERGVFLNDLGLAESGLDRVIRAGYTLLGLQTFFTAGPKEARAWTIKTVLIYSKAAGVIHTDFEHGFIRAETIAYDDFVALGGEQGARDAGRLRLEGRDYVVNDGDIMHFRFNV	GTGGGTTTTCGTTGTGGCATTGTTGGACTGCCCAATGTTGGCAAGTCCACATTGTTTAATGCCCTGACCCGTGCGGGTGTCCAGGCCGAAAATTACCCTTTTTGTACTATTGATCCGAATGTCGGGATGGTGGAGGTCCCAGACCAGCGACTACGTAAGATTGCTGAGTTCGTGCAACCATCCAGAGTAATCCCCGCCGCCATGGAGTTCGTAGATATTGCCGGATTGGTGTCTGGTGCCTCTCGGGGTGAAGGGCTTGGCAATCGTTTTCTCGCCCATATCCGTGAGGTCGACGCGATAGCACACGTGGTGCGCGTGTTTGAAGACCCCGATGTCAGTCACGTGGCAAATCAGGTCGATCCTCTGTCTGACATTGCGACTGTCGACACCGAGCTGGCC…
Cluster944.COG0012	Unannotated	Chloroflexi	NA	NA	HOT229_1_0200m_rep_c352656_1	MQTGIIGLPYSGKSTILNTITGSNYETGLSATQTSPNIGVAHVPDGRLDHLTEIYKPKKTVKAELIFSEIPSKQDGEIFSGENISHLQQLDALIIVVRAFKNQSVPHISGSIDFERDLEKITFDLLFSDINLIEKRILKIQDSIKGMKSSERDNANTTIETLKNIQSDIEKGIPIRNMDLSERKKLALSDTFLISSLPLMVIINIDENDIENSSIIHDKAIEIINEKANESAVICAELEEEISKLLDEDQDEMRKELNVEVSGLERAIQLTYSSLGLISFITVGEDEVRAWTIKSNTTAQKAASAIHSDIAKGFIRAEVVSYNDYIKYNSMVEIKNKGLLRKEGKEYTIKDGDIVNYLFSV	ATGCAAACAGGAATAATAGGATTACCATATTCTGGTAAATCAACAATACTAAATACTATCACTGGATCCAATTATGAGACTGGATTATCAGCGACACAGACTTCACCTAATATCGGAGTAGCGCATGTGCCTGATGGAAGGCTCGATCATTTAACAGAGATATATAAACCTAAAAAAACAGTTAAAGCTGAATTAATATTTTCCGAAATTCCTTCAAAACAAGATGGAGAAATTTTTTCTGGAGAAAATATTTCACATTTACAACAACTAGATGCATTAATTATTGTAGTAAGAGCTTTTAAAAACCAATCAGTTCCACATATTTCCGGATCAATTGATTTTGAACGAGATTTAGAAAAAATAACTTTCGATTTACTATTTTCAGATATTAATTTAATT…
Cluster1083.COG0012	Unannotated	Unannotated	NA	NA	HOT229_3_0500m_rep_c68053_2	MSLSCGLVGLPSCGKTVIFNAITAAGVSSYDGSEMNRAIVKLPDQRLEQLIKMYRPRKEIQANLEIVDIPGPEIGPQGNGRGSRLLGHIKDVEALLHVTRCFKYGADPLDDETVDPVRDIETLDLELMVADSVTLENKIDRLSKRVRGRDKGAIQESADCEKVHADLGRGIPARKQDLSAREMASIQECHLVSLKPVMYIANVRSGDDTSNCHVAALRQFTNAENAEMIIVYGKDEADISQLEPSERGEFLQALGLEESSRDRLLQAAYRMLGVVNFFTTGEDEVRAWTCRKGDKAPVAAGKIHTDMEKGFIRMEVISYADLMELGGEAAVAKAGRKRVESREYEVQDGDIVVVLFND	ATGAGTCTAAGTTGCGGTCTCGTGGGCCTGCCGTCCTGCGGGAAAACAGTCATCTTCAACGCCATCACCGCTGCGGGCGTTTCAAGCTACGACGGCTCAGAGATGAACCGGGCGATAGTCAAGCTACCCGACCAGCGTCTTGAACAACTGATAAAGATGTATCGCCCACGCAAGGAGATCCAGGCAAATCTCGAGATAGTGGATATTCCAGGTCCTGAGATTGGACCTCAGGGCAACGGGCGTGGCTCGCGGTTGCTCGGTCACATCAAGGATGTTGAGGCGCTGTTGCACGTAACACGCTGCTTCAAATATGGCGCTGATCCACTCGACGATGAGACGGTTGACCCAGTGAGGGACATAGAGACCCTTGACCTTGAGCTGATGGTCGCCGATAGCGTC…
Cluster338.COG0012	Marinimicrobia	Marinimicrobia	939857.PRJNA192361	Marinimicrobia bacterium SCGC AAA298-D23	HOT224_1_0025m_rep_c40619_4	MNLNCGFVGLPNVGKSTLFNALSKNNIAAENYPFCTIEPNTGIVEVPDERLKKLTQIFKPEKTIHNTVEFIDIAGLVKNAHQGEGLGNQFLSQIRSVNVIIQVVRFFNDDNITHVENRVNPLDDMEIINTELILADIKTIERSLEKNVKLIKANKPEGRLAEEVLTNLLQHMNEGLAARSFERNTKEDPIIKNLFLLTDKPMIYVANIDGETNNINLFQDANEVAKKNKSSIIEINGKLESEMADFSEEEKKLILDDYGIKESGLDLLIREAYDTLGLNTFFTCGEKEVRAWTMKKGAQAVEAAGEIHSDFATKFIKAEIYTYQDAINNREKINELKTMGLVKMVGRDYIMQEGDVAYFIKGQ	ATGAATTTAAACTGTGGATTTGTGGGACTTCCGAATGTGGGGAAATCAACCTTATTTAATGCTTTAAGCAAAAATAATATTGCTGCTGAAAACTATCCATTTTGTACTATTGAGCCTAATACAGGTATTGTAGAAGTTCCCGATGAAAGGCTTAAAAAGCTCACACAAATATTTAAACCTGAAAAAACAATTCACAATACAGTTGAATTTATAGATATCGCTGGTTTAGTTAAAAATGCACACCAGGGAGAAGGTTTAGGAAATCAATTTTTATCTCAAATAAGATCCGTTAATGTAATTATACAAGTAGTTCGTTTTTTTAATGATGACAATATTACTCATGTAGAAAACAGGGTCAATCCTTTGGATGATATGGAAATTATAAATACTGAGCTCATA…
Cluster592.COG0012	SAR11	Alpha-Proteobacteria	NA	NA	HOT229_3_0500m_rep_c636014_1	MGFKCGIVGLPNVGKSTLFNALTNSSKAQAENFPFCTIDPNMGVVPVPDDGLDQLVKISNSKKKMNTTISFVDIAGLVKGASKGEGLGNKFLSHMGESDAIIHIIGCFDSDDIQNVNPNVDPMGDLEIIETEMMLADLESIQNGMDKKNKKNIDNNQLKMLEMALDSMNNNNLDALGNQFDKKTMNQSGLLSIKPKIFVCNVDEQSIKSGNKYTKVFMKKFGEKNTMMMSADIENQINHLEDKEKEKYMKMIGLKEKGLNKLIQKGYSILELETYFTSGPEETGAWTIQKNCTALKAAGEIHTDFEKGFIGAETVAFNDFMENQGWGNSKTQGKMGLEGKEYIVKDGDVLNFGFNTWP	ATGGGTTTTAAATGTGGAATTGTTGGTCTACCAAATGTTGGTAAATCAACTCTGTTTAATGCGTTAACAAATTCAAGTAAAGCTCAGGCTGAAAATTTTCCTTTTTGCACCATTGATCCAAATATAGGTGTTGTTCCAGTGCCTGATGATAGACTGGACCAATTAGTAAAAATTTCTAATTCAAAAAAAAAAATAAATACCACAATTTCTTTTGTTGATATTGCTGGTCTTGTAAAAGGCGCTTCTAAAGGTGAAGGGTTAGGGAATAAATTTTTGTCACATATAAGAGAGTCTGATGCTATTATTCACATTATTAGATGTTTTGACTCAGATGATATTCAAAATGTTAATCCAAATGTAGATCCAATAAGAGACTTAGAAATTATTGAGACTGAAATG…
Cluster717.COG0012	SAR11	Alpha-Proteobacteria	NA	NA	HOT229_3_0500m_rep_c496636_2	MSFKCGIVGLPNVGKSTLFNALIQSKKAEAANFPFCTIDPNIGNVSVPDQRLNIISNISKSKKTINTMISFVDIAGLVKGASRGEGLGNKFLSHIREVDAIILLTRCFESEKIQNVHSNIDPVRDIDIVETEMLLADLESIQKRLEKNKKKNMDEGQVKLLNDALNCINNNIDISSLLEKHEKKQIDLSGLLSIKPKIYVCNVDEKSLVRGNKYVDSCLKKYGKNNVILVCAETENQIMELDPKDRKHFMTESGIKETGLDLLIKTGYKILNLETFFTSGPEESKAWTIPAKTKALKAAGIIHSDFEKGFIRAETLSYEDFIFYKGYPEAKNYGKLRLEGKDYIVQDGDVLLFRFNT	ATGAGTTTTAAGTGTGGCATTGTTGGCTTGCCCAACGTGGGAAAATCAACTTTGTTTAATGCTTTGATACAATCTAAAAAAGCTGAAGCTGCGAATTTTCCATTTTGCACAATTGATCCTAATATTGGAAATGTTTCTGTACCCGATCAAAGATTAAATATTATTTCAAATATTTCAAAATCAAAAAAAACTATTAATACGATGATTTCATTTGTTGATATTGCCGGATTAGTAAAAGGAGCTTCAAGAGGTGAGGGCTTGGGAAACAAATTTTTATCGCACATCAGGGAAGTTGACGCCATAATTCTCTTAACGAGATGTTTTGAATCTGAAAAAATCCAAAATGTACACAGTAATATTGATCCAGTTAGAGATATAGATATTGTTGAGACAGAAATG…
Cluster183.COG0012	High-Light Prochlorococcus	Cyanobacteria	NA	NA	HOT234_3_0025m_rep_c318953_3	MIGSSLSSKTVCLFKPSLIHSLYSSRTHFLSILSNKFLSIIREVDALVHVVRCFEDSDVIHVSGKVDPLDDIEIINLELNLADLSQLQKRRERIKKQVRTSKEASKEDTLLEIFEVELEKGLSVRSISLNEEENLIIKQLGFLTAKPIIYATNLNENDLASGNNFSSKVQSFASSENTECIKISAQVESELIELEPEDKKDYLAGLGVEEGGLSSLIRSTYKLLGLKTYFTTGEKETKAWTIKDGMTAPQAAGVIHTDFEKGFIRAQTISYQNLIDSGSIANAKTKGLLRSEGKEYIVNEGDVMEFLFNV	ATGATCGGATCATCTCTTAGTAGTAAAACAGTATGCTTATTTAAACCATCATTAATCCATTCTTTATATTCTTCTAGAACACACTTTTTATCAATATTATCTAATAAATTTTTATCAATTATTAGGGAGGTTGATGCATTAGTGCATGTTGTAAGATGCTTTGAAGATAGTGATGTAATTCATGTTTCTGGAAAGGTAGATCCCTTGGATGACATTGAGATAATTAATCTGGAATTGAATTTAGCTGATTTATCCCAACTCCAAAAAAGAAGAGAAAGAATTAAAAAACAGGTTAGAACTAGTAAAGAGGCATCAAAAGAAGATACCTTACTAGAAATATTTGAAGTAGAGCTAGAGAAAGGCCTTTCAGTTAGATCAATATCTTTGAATGAAGAAGAA…
Cluster967.COG0012	Unannotated	Alpha-Proteobacteria	NA	NA	HOT229_1_0200m_rep_c418019_1	MGFKCGIVGLPNVGKSTLFNALTKTAMAQAENYPFCTIEPNVGEVAIPDPRLYELAEITNSENIVPTRMTFVDIAGLVKGASKGEGLGNQFLANIREMDAIAYVLRCFDDSDIVHVEGKIDPLSDLEIVETELMLADLETLERREPSLSKKAKSGDKESQELIGLVNKALDLLREGRPVRTIEIKDSEEALLKSLQLLTAKPVLYVCNVNETDASKGNHYSELVFDMAREEGAGAVLISAKIESELSQLDAADQYEFLEELGLKEPGLVRMIYEGYDLLNLMTYFTSGPKESRAWTVPSNSSAPRAARAIHTDFEKGFIRAEVISFSDYVKFNGEQGAKEAGKMRIEGKDYQVQDGDVILFRFNV	ATGGGATTTAAATGTGGAATTGTAGGGTTGCCTAATGTCGGCAAATCCACCCTTTTTAATGCACTTACTAAGACAGCTATGGCTCAGGCAGAGAACTACCCTTTTTGTACCATAGAACCCAACGTGGGAGAAGTCGCAATACCAGATCCTAGACTGTATGAGTTGGCTGAAATAACCAACTCCGAAAATATTGTTCCTACGAGGATGACATTTGTGGATATTGCAGGTTTGGTGAAAGGAGCTTCTAAAGGGGAAGGATTGGGTAATCAATTTCTCGCTAATATTAGAGAGATGGATGCAATAGCCTATGTCTTGCGTTGCTTTGATGATTCAGACATAGTTCATGTAGAAGGTAAAATAGATCCACTTTCTGATCTTGAAATTGTTGAAACTGAACTT…
Cluster5147.COG0012	High-Light Prochlorococcus	Cyanobacteria	NA	NA	HOT224_1_0125m_rep_c42709_2	MLKAGIIGLPNVGKSTLFNALVENAKAQAANFPFCTIEPNKGIVSVPDQRLQKFGDLSSSQNIIPTKIEFVDIAGLVKGASKGEGLGNKFLSNIREVDAIVHVVRCFEDSDVIHVSGKVDPLDDIEIINLELNLADLSQLQKRRERIKKQVKTSKEAVKEDSLLEKIEEELQKGLAVRSIAISDEENLIIKQLGFLTAKPIIYATNLDENDLAEGNDFSSKVQRLAINENTECIKISAQVESELIELESEDKKDYLVGLGVDEGGLSSLIRSTYKLLGLKTYFTTGEKETKAWTIKDGMTAPQAAGVIHTDFEKGFIRAQTISYQDLIDSGSIAKAKTKGLLRSEGKEYVVKEGKDITLLTYSRMRHHCLKAVEELEKKGIDVELIDLISLKPFDMETI…	ATGTTAAAAGCCGGTATTATTGGACTGCCAAATGTTGGAAAATCAACTTTATTTAATGCACTTGTAGAAAACGCTAAAGCCCAAGCTGCCAACTTTCCCTTTTGTACTATTGAACCTAATAAAGGTATAGTTTCAGTCCCAGATCAAAGGTTGCAAAAGTTTGGTGATTTAAGCTCTAGCCAAAATATTATTCCAACAAAAATTGAATTTGTAGATATCGCAGGCCTTGTAAAAGGTGCCAGTAAAGGTGAAGGTTTGGGAAATAAATTTTTATCAAATATTAGGGAGGTTGATGCAATAGTTCATGTTGTAAGGTGCTTTGAAGATAGTGATGTAATACATGTATCCGGAAAGGTAGATCCCTTGGATGACATTGAAATTATAAATCTGGAACTGAAT…
Cluster1236.COG0012	Unannotated	Marinimicrobia-like	NA	NA	HOT237_1_0770m_c2963_3	MALRCGIIGLPNVGKSTIFNALTASSVPAENYPFCTIDPHVGIVELPDPRLEKLAEIFKPEKITHASVEFTDIAGLVRGASKGEGLGNQFLGQIRQVTAIIHVVRCFDNNNVTHVEGSVDPVRDAELIETELLLADMETLEKRHFKTEKAAKSGGKSEQKEFAVIKRLLEYCNEGHRARTFQANEEETTIIRSLHLLTRKPILYVANVDETEISHDKRGALEQKLANFAEKEGNLAIRLCGKLEQDIALLNDDETSMFLEEYNLPEPGLHKLIHAGFRLMELETFFTGGPLEVRAWTIKQGTRAFKAAGEIHTDFQRGFIKAEVFKYDDLIRLGSEKAVKDIGLAKLQGRDYVVQNGDCIYFHFNV	ATGGCATTACGCTGTGGTATTATCGGCTTGCCCAACGTGGGGAAGTCCACCATTTTTAACGCTCTAACGGCTTCATCAGTCCCAGCAGAAAATTATCCCTTTTGCACCATCGATCCACATGTTGGTATTGTGGAACTCCCGGATCCTCGCCTCGAAAAACTGGCAGAAATTTTTAAACCTGAAAAAATTACTCACGCTAGTGTGGAATTTACCGATATTGCCGGACTGGTGCGTGGAGCCAGTAAAGGTGAAGGACTGGGAAATCAATTTTTAGGACAAATTCGACAAGTGACTGCTATAATTCATGTAGTGCGCTGCTTTGATAATAATAACGTAACCCATGTAGAAGGAAGCGTGGATCCGGTTCGAGATGCTGAACTTATTGAAACAGAACTACTT…
Cluster741.COG0012	Unannotated	Verrumicrobia	NA	NA	HOT236_2_0770m_rep_c173428_3	MGFNCGIVGLPNVGKSTLFNAVTRTRKAESANYPFCTIDPNVGVVNVPDARLEKIAAISNSGQIIPASVEFVDIAGLVKGASDGEGLGNQFLSHIREVDAIVHVVRCFEDGDIHHVEGSIDPVRDIETISTELILADLEAVQRRRDKLNKEAKRRDKEAAALVAIIDRVEPHLGEGKPAITCELTDDEAALAKRLFLLSAKPTLFAANLRDTELADAESNPHIAKIREYAAEHHGCETLAISAQIESELADLSEDEAGEFLAEMGVTESGAGQLIHKTYSLLGLQTFFTTGEKQTRAWTIHIGDTAPKAAGVIHGDFERGFIKAETVSYADLVACGSIAAARDKGVYRMEGKEYVVQEGDVMLIKFNV	ATGGGATTCAACTGCGGCATCGTCGGTCTGCCCAACGTCGGCAAGTCCACCCTGTTCAACGCCGTCACCCGCACCCGCAAGGCGGAGTCGGCAAACTATCCGTTCTGCACCATCGACCCCAACGTCGGCGTCGTGAACGTGCCGGATGCGCGGCTCGAAAAAATCGCGGCCATCTCCAACTCCGGGCAGATCATCCCGGCCTCCGTGGAGTTCGTCGATATCGCCGGGCTGGTGAAGGGCGCCTCCGACGGCGAGGGGCTCGGCAACCAGTTCCTGAGCCACATCCGCGAAGTGGACGCCATCGTGCACGTGGTGCGCTGTTTCGAGGACGGCGACATCCATCACGTCGAGGGCAGCATCGATCCCGTGCGCGACATCGAGACGATTTCCACCGAGTTG…
Cluster5420.COG0012	Thaumarchaeota	Thaumarchaeota	NA	NA	HOT232_1_0200m_rep_c601624_2	MIMQIGLLGKANVGKSTFFSAATETVVQTGNFPFTTIEPNVGVSHVKVDCACRSLQKRCENSLCIDGTRFVPVKLIDVAGLVPGAHEGKGLGNQFLTDAMKADALVHVVDISGSTDIQGQPVSIGTHDPLEDIKFVENEFDLWFKQLFDKEWQKLTKEIEQKRAKISDGLARRFTGLGIKETDIDHVLNSMSLKSKKTTDWSNDDIIKFLKSLRKIAKPMIIAANKADLCEELDIVKNISENFTTIPCSAETELMLKKAAKAGLIQYMSGSTDFQGKDGKQLSKEQNNALHLAKNVLTKIGVTGVQKILNSIIFDIMKMIVVYPVEDESKLSNKDGQILPDARALLNVSFFEETSTILNEFFLKISFAQSFNSS	ATGATTATGCAAATTGGTCTTTTAGGAAAGGCAAATGTTGGTAAATCTACATTTTTTTCAGCGGCAACCGAAACCGTTGTTCAAACTGGTAATTTTCCATTTACAACAATAGAGCCAAACGTTGGTGTGAGCCACGTCAAAGTTGATTGTGCCTGCAGAAGCCTTCAAAAAAGATGTGAAAACAGTCTTTGTATAGATGGAACACGTTTTGTTCCAGTAAAGTTGATTGATGTTGCTGGTCTTGTTCCAGGAGCACACGAAGGTAAGGGTCTTGGAAATCAGTTTCTAACTGATGCAATGAAGGCTGATGCATTAGTTCATGTAGTTGATATTTCAGGCTCAACAGATATTCAGGGACAGCCTGTAAGCATTGGTACACATGATCCATTAGAGGACATA…
Cluster871.COG0012	Unannotated	Alpha-Proteobacteria	NA	NA	HOT232_1_0125m_rep_c137422_1	MGFNCGIVGLPNVGKSTLFNALTETSAANAENYPFCTIEPNIGRVALLDKRLDDLAKINNPNQVIPTYVDFVDIAGLVKGASQGEGLGNQFLANIREVDAICHVIRCFDDNDITHVNNKIDPINDIEIIETELMLADLESLNKRQSSIEKKAKSGDKEAKLILEVIFQIIAKLENGIPIRELDFSKETSAVVKQLNLLTSKPVLFVANVDENSSVKGNNYSDKLTQLGISKGIKTITMSAKLESEISEISDKEERKEFLTALNLIESGLEKLTKAGYDLLDLITYFTAGPKEVRAWTIKKGTIAKEAAGKIHNDFSKGFIAAETISFNDYIKLGGEQKARENGHVRTEGKEYVVIDGDIIVFRFNV	ATGGGCTTTAATTGTGGTATAGTAGGTCTTCCTAATGTTGGGAAATCAACCCTATTTAATGCTTTAACTGAAACAAGTGCAGCTAATGCGGAAAACTACCCTTTTTGTACCATAGAACCTAATATTGGACGTGTAGCTCTATTAGATAAGAGACTAGATGATTTAGCTAAAATAAATAATCCTAATCAGGTTATACCTACTTATGTTGATTTTGTTGACATAGCTGGTTTAGTAAAAGGAGCAAGTCAAGGTGAAGGTTTAGGAAACCAATTTTTAGCCAATATTAGAGAAGTTGATGCTATTTGTCATGTTATAAGATGTTTTGATGATAATGATATAACCCATGTTAATAATAAAATAGACCCCATAAACGATATTGAAATTATTGAGACAGAGCTT…
Cluster3612.COG0012	Unannotated	Chloroflexi	NA	NA	metaMG0004357.COG0012	MDLAILGLPLSGKTTTFNAITGQDIQTGGYGGDEPHIGVLKVPDPRLAILETIDSPTRVIPAEMKCSDYPGSAFSDTSASGSRGLARFIDQLALSDALVYVVRSFVDEKVPMPADGVDAERDIETLNLELTVADIGLIERRLERIASEMKALKASERTAAERHAALLKKMQEHLEMGEPLRTLQRSDDELRELTGYRFVTDRPLLVLVNINENDVEDTAAIESEYSLKFGTASTEIAAFAATIEEEMAQLAPDEATIFRADLGLPPESSKDRAIRSAYSLLGMHSFLTTGKDEVRAWPIPIGTTASQAAGKIHSDLERGFIRAEVTSFSDYHAAEGSSATLRQNGRTRTEGKDYVVSDGDILSILFNV	ATGGACTTAGCAATTCTCGGACTCCCTCTATCGGGAAAGACCACCACGTTTAATGCCATAACTGGTCAAGATATCCAGACAGGCGGCTATGGAGGTGACGAACCTCATATAGGTGTGCTGAAAGTACCAGATCCGCGACTTGCCATTTTGGAAACAATCGACAGCCCGACACGAGTTATTCCTGCTGAAATGAAGTGTAGTGACTATCCAGGATCCGCCTTCTCCGATACGTCCGCTAGTGGCTCTAGGGGGCTGGCTCGATTCATTGATCAGTTAGCCCTATCCGATGCCCTCGTCTATGTTGTCAGATCCTTTGTGGATGAGAAGGTGCCCATGCCAGCCGATGGAGTTGACGCTGAGCGGGACATTGAGACACTCAACCTGGAATTGACTGTTGCT…
Cluster530.COG0012	SUP05_ARCTIC96BD-19	Gamma-Proteobacteria	NA	NA	HOT225_1_0500m_rep_c47001_5	MGFKCGIVGLPNVGKSTLFNALTKAGIDSANYPFCTIEPNIGIVPVNDSRLESLASIVSPQKILPTTMEFVDIAGLVKGASKGEGLGNQFLSNIRETDAILHVVRCFENDDIVHVAGKVSPLDDIDTINTELALADLLTAEKVYQKAIKNAKSGQKEGLPLKNLLEKILPALAEGQPVRSLEFNEDEFVLLKSMQLLTSKPVLYVANVNENGFSENPYLAQLEDFASKESNQVVAVCAEIEAEIAEMDEEDKQVFLAEMGQVESGLDRLIIAGYSLLGLQTYFTAGEKEVRAWTINIGDTAPAAAGKIHGDFEKGFIRAETVAFNDFLEYGGEKGSKDAGKLRSEGKEYVVKDGDVIHFLFNV	ATGGGATTTAAATGTGGCATTGTAGGCCTGCCTAATGTTGGCAAATCAACACTATTTAATGCGCTCACCAAAGCTGGCATAGATTCAGCTAATTACCCTTTTTGCACCATTGAACCAAATATTGGGATCGTACCAGTAAACGATTCTCGCCTAGAAAGCCTGGCCAGCATTGTATCTCCCCAGAAAATATTGCCAACCACTATGGAATTTGTTGATATTGCAGGGCTTGTTAAGGGCGCCTCAAAGGGTGAAGGACTTGGCAATCAATTTCTATCTAATATTCGTGAAACTGATGCAATCCTCCATGTCGTACGCTGTTTTGAAAACGACGATATTGTTCATGTTGCAGGAAAAGTTAGCCCTCTCGATGACATTGATACGATTAATACAGAACTAGCG…
Cluster744.COG0012	Unannotated	Marinimicrobia-like	NA	NA	HOT238_2_0770m_rep_c330295_1	MGLKAGIIGLPNVGKSTIFNALTKSEIPAENYPFCTIDPNVGIVEVPDKRINDIADVFNPKVITPAVVEFVDIAGLVKGASKGEGLGNKFLSHIRDVDAIVHVVRAFEEENVTHVEGSLDPIRDIEIIETELLIRDIASVEKRMEKLQKTARIGDKESKDELAVLELIFPQMNDGTLVHDIALEANQKKRIRQRDLLTNKPTLYVANVDEAEITAEKRSAALQTLFDFAGKKQNAAIRLCGKLEAEIAALPADEKSPFLEEYNLPEPGFDKLIHASYKLLNLETFFTGGDKQVRAWTISKDATAPQAAREIHTDMERGFIKAEIYSYDELMQYRSESALKDAGKIRQEGKNYIVNDGDIIFFKFNV	ATGGGTTTAAAGGCAGGAATTATTGGATTACCCAACGTAGGTAAATCCACCATATTTAATGCACTCACCAAATCGGAAATACCGGCAGAAAACTACCCCTTCTGTACGATTGACCCAAATGTTGGTATTGTTGAGGTTCCAGATAAAAGAATAAACGACATTGCCGATGTTTTTAATCCTAAAGTTATCACGCCTGCGGTAGTAGAATTTGTGGATATTGCCGGACTTGTTAAAGGGGCAAGCAAAGGAGAAGGTCTTGGAAACAAATTTCTATCTCATATCAGGGATGTGGATGCAATTGTGCATGTAGTGAGAGCTTTTGAGGAAGAAAATGTTACCCATGTTGAGGGAAGCCTTGACCCTATCCGGGATATTGAAATAATTGAAACAGAATTACTC…
Cluster638.COG0012	SAR11	Alpha-Proteobacteria	NA	NA	HOT237_0500m_rep_c158044_4	MGFRCGIVGLPNVGKSTLFNALTTSKKAQAENFPFCTIDPNVGVVAVPDERLNKISTISKSAKTINAAITFVDIAGLVKGASKGEGLGNKFLSHVREVDTIIHLTRCFDSEKIQNVNKDVDPIRDIEIIETEVLLSDLKSLQKRLAKSNKKKLEKKELNFLEECLKLINHGKKLDELKKKFSKNLIKNSNLLSLKPKIIVCNIDEKSLPDGNKYSDVCKKKFLDENIIIVCADIEDQIMNLQTKDRENFMFESGIKNTGLNNLIKTGYNTLGLSTFFTSGPEESRAWTIENNSKAGDAAGVIHTDFKKKFIRAETVSHEDFIKYKGFNECKNIGKLRLEGKDYMVKDGDVMFFRTGA	ATGGGCTTTAGGTGTGGGATCGTTGGATTGCCCAATGTTGGTAAATCAACATTATTTAATGCTCTAACTACATCAAAAAAAGCTCAAGCAGAAAATTTTCCTTTTTGTACCATTGATCCAAATGTTGGAGTAGTTGCTGTTCCAGATGAAAGATTAAATAAAATATCTACAATATCTAAATCGGCAAAGACAATTAATGCTGCTATAACATTTGTTGATATTGCTGGCCTTGTTAAAGGAGCTTCCAAAGGAGAAGGTTTGGGAAATAAGTTTCTTTCTCATGTTAGAGAAGTTGATACAATTATTCACTTAACTCGCTGTTTCGATTCTGAAAAAATACAAAACGTTAATAAAGATGTAGATCCAATAAGAGATATTGAAATTATTGAAACTGAAGTT…
Cluster1314.COG0012	Unannotated	Unannotated	NA	NA	metaMG0024953.COG0012	MKIGLVGFAGSGKTTVFNAMTGLDIPVGFGGKMRMGSVRVPDERVDKLSNLFEPKKTTYAEITFCDVPGEHGAAKQGLSPGALQQIREQDALGLVLRDFVNPALEDDPDPLADLEAFHTESILADLGIVERRLERLKKDRSDLLEQETFEKMKDLLEQEKPLRSLSGSELNRAGLKGYGLLTDIPVLVVLNCEESRAGDPLPKDIKNRLDELFADGISLSASVESEIAELDAEDQEEFLSDLGVTEPALSRLIRTSYDLLDLISFFTVGTDEVRAWNILKGTNASGASGCIHTDLERGFIRAEITPCETLLELGSEQAVKEAGKLQVVGKDHIVEDGDIMHVRFNV	ATGAAAATAGGATTGGTAGGTTTTGCAGGCTCAGGGAAGACAACCGTTTTTAATGCTATGACGGGCCTGGATATTCCTGTTGGGTTCGGTGGAAAAATGAGGATGGGTTCAGTACGTGTTCCCGATGAAAGGGTGGATAAATTGAGCAATCTTTTTGAACCCAAAAAAACTACCTATGCTGAGATTACTTTTTGTGATGTTCCTGGTGAGCATGGGGCGGCCAAGCAGGGTCTTTCACCAGGCGCATTGCAGCAGATAAGAGAACAGGATGCACTGGGTCTTGTTTTAAGAGATTTTGTTAATCCTGCACTGGAAGATGATCCTGATCCTCTGGCTGATCTGGAAGCTTTTCACACCGAATCCATTTTGGCGGATCTTGGAATAGTAGAACGTAGATTG…
Cluster753.COG0012	SAR11	Alpha-Proteobacteria	NA	NA	HOT225_1_1000m_rep_c103220_1	MGFKCGIVGLPNVGKSTLFNALTTSKKAQVENFPFCTIDPNVGIVSVPDERLKKISTISKSLKTINASITFVDIAGLVEGSSKGEGLGNKFLSHIREVDAIINLTRCFESEKIQNVNKNVDPIRDIEIIETEILLSDFESLQKRLEKSNKKKLAKEELNFLEECLNLINSGKNSEELKKKFSKNLIMKSGLLSLKPKIIVCNVDENSLPEGNKYSNACKKKFSNENIIVICADIEDQIMSLQTKDRENFMLESGIKNTSLNNLIKTGYNILGLNTFFSSTPKETRAWTIEKNSKAVEAAGVIHTDFKKKFIRAETVSHEDFVKYKGFNECKNAGKLRLEGKDYIVKDGDVMFFRTGS	ATGGGTTTTAAGTGTGGGATAGTTGGATTACCCAATGTTGGTAAATCAACATTATTCAATGCATTAACTACATCAAAAAAAGCTCAGGTAGAAAATTTTCCCTTTTGTACAATTGATCCAAATGTTGGCATAGTTTCAGTTCCAGATGAAAGGTTGAAAAAAATATCTACAATATCAAAATCACTCAAAACAATTAATGCATCAATTACATTTGTTGACATCGCTGGTCTTGTTGAGGGTTCTTCTAAAGGTGAAGGGCTAGGTAATAAATTTCTTTCTCACATTAGAGAAGTTGATGCAATTATTAACTTAACACGTTGTTTTGAATCAGAAAAAATACAAAACGTTAATAAGAACGTAGATCCAATAAGAGATATTGAAATTATTGAAACCGAAATT…
Cluster1196.COG0012	SAR11	Alpha-Proteobacteria	NA	NA	HOT237_3_0025m_rep_c172856_2	MSFKCGIVGMPNVGKSTLFNALTNSSKAQAANFPFCTIEPNVGVVPVPDIRLKNLAKISNSKKIINTTISFVDIAGLVKGASKGEGLGNKFLSHIREVDAIIHLIRCFDSSDIQNVNPNVNPVRDLEIIETEMMLADLESIQKRLEKNNKKNLESVQLKILETSLDCINNDKDISSLRSQFEKKQINQSGLLSLKPKIFVCNVDEKSIQNGNDYTKKFISKFGSDNTLIISADIENQINNLDVHEKKNYMEMIGLKETGLNMLIKKGYQILELDTYFTSGPEETRAWTIEKNCKAPQAAGEIHTDFEKGFIRAETISYDDFISNDGWLNAKSNGKMRLEGKDYIVKDGDVLNFRFNT	ATGAGTTTTAAATGTGGAATAGTTGGAATGCCAAATGTTGGTAAATCAACTTTATTTAATGCATTAACAAATTCAAGCAAAGCACAAGCTGCAAATTTTCCATTTTGCACAATAGAACCAAATGTTGGTGTCGTTCCTGTTCCAGATATTAGACTGAAAAATTTAGCGAAAATTTCAAATTCAAAAAAAATTATCAACACAACTATTTCATTTGTTGATATTGCTGGTTTAGTAAAAGGAGCATCAAAAGGTGAAGGTTTAGGAAATAAATTCCTCTCTCACATTAGAGAGGTTGATGCAATCATACATCTTATAAGATGCTTCGACTCTAGTGATATCCAAAATGTAAATCCAAATGTAAATCCAGTTAGAGACTTGGAGATAATTGAGACTGAAATG…
Cluster906.COG0012	Unannotated	Alpha-Proteobacteria	NA	NA	HOT229_1_0200m_rep_c337832_6	MGFKCGIVGLPNVGKSTLFNALTQTAQAQAANYPFCTIEPNIGEVAIPDVRLDNLAETAKSANKIPTRMTFVDIAGLVEGASKGEGLGNKFLANIREMDAIAYVLRCFDNDDITHVGGKIDPLSDSQTVETELMLADMESLERRLPALEKKSRGGDTESQEILPIVEDLLTLLEKGKPARYLKVKDDQIRTLRSLQLLTSKPVLYVCNVDENSASDGNTYSNAVEELAQSEDAVSIVISAEIESELSQLEESDRKEYMDELGVKESGLNSLIRSGYKLLDLMTYFTAGPKESRAWTVQNGSTAPQAAGVIHTDFENGFIRAEVIPYQEYVSLGGEQKCKEAGKMRVEGKDYIVKDGDVIYFRFNV	ATGGGATTTAAATGCGGAATAGTAGGCCTACCAAATGTTGGCAAATCTACTCTGTTCAATGCGCTTACGCAGACCGCCCAAGCCCAGGCTGCCAACTACCCATTTTGCACCATAGAACCAAATATCGGGGAAGTTGCTATACCTGATGTAAGACTCGACAACTTAGCAGAAACAGCTAAGTCAGCTAACAAAATACCCACTCGTATGACCTTCGTAGACATAGCCGGACTGGTAGAAGGAGCCTCGAAAGGAGAGGGTCTAGGTAACAAATTTTTGGCAAACATCAGAGAAATGGATGCAATAGCCTATGTACTTCGCTGCTTTGACAACGATGACATAACCCATGTTGGTGGGAAAATTGATCCATTATCAGACTCACAAACAGTAGAAACAGAACTT…
Cluster38.COG0012	High-Light Prochlorococcus	Cyanobacteria	NA	NA	HOT226_1_0025m_rep_c100366_3	MLKAGIIGLPNVGKSTLFNALVENAKAQAANFPFCTIEPIKGIVSVPDHRLQELGNLSSSQNIIPTKIEFVDIAGLVKGASKGEGLGNKFLSNIREVDAIVHVVRCFEDSDVIHVSGKVDPLDDFEIINLELNLADLSQLHKRRERIKKQVRTRKEAAREDNLLEKIEEATNIAQDAPEILKKEFDSLKESIIEEAARMEKAENIQENESTNTHQDSKIKKALSEIEGINKQIDLLNKTINNQIK	ATGTTAAAAGCAGGTATTATTGGATTACCAAATGTTGGAAAATCAACTCTATTTAATGCACTTGTAGAAAATGCTAAGGCTCAAGCGGCTAATTTCCCCTTTTGTACTATAGAACCTATTAAAGGTATAGTATCAGTCCCAGATCATAGGTTGCAAGAGTTAGGTAATTTAAGTTCTAGCCAAAATATTATCCCAACAAAAATTGAATTTGTAGATATCGCAGGACTAGTAAAAGGAGCTAGTAAAGGCGAAGGTTTGGGAAATAAATTTTTATCAAATATTAGAGAGGTTGATGCAATTGTTCATGTTGTAAGGTGCTTTGAAGATAGTGATGTAATTCATGTTTCTGGAAAGGTAGATCCCTTGGATGACTTTGAGATAATTAATCTGGAATTGAAT…
Cluster1304.COG0012	Unannotated	Unannotated	NA	NA	HOT237_3_0125m_rep_c31597_2	MKIGLVGYQGSGKSTLFEWITGETADPSQAFSAQTAMAAVPEPRVEPLCEIYQPKKITLASLEIVDTPGLSRDHSGSAQKLALIREAGCLVIVVADFGGNDAKDDISNFDADLLIADLDIISGRIERLREQIKKPRPDRDELQKELEVLEPMYAALEGGKALRELELNPDQEKMVRSFQLLTLKPRLILVNSGDEAVDQSQYENSIPEGADLLALNIGLEQELDQMDASERDEFISEMGIERSDRDHLIRKIMHVSEQMLFFTAGEKEVRTWMIRKGGTAVEAAGNIHTDLAQGFIRAETMNIDDLVRLGSEREVKAENLLRREPREYVIQDGDIITIQHN	ATGAAAATTGGACTTGTAGGATATCAAGGAAGCGGGAAAAGCACTTTATTTGAGTGGATTACAGGGGAAACTGCAGATCCATCACAGGCTTTCTCTGCCCAGACCGCGATGGCTGCGGTTCCGGAACCACGAGTCGAACCACTTTGTGAAATCTACCAGCCCAAGAAAATTACTCTCGCATCGTTGGAAATCGTGGATACGCCGGGCCTAAGTCGTGATCATTCCGGTAGTGCTCAAAAGTTGGCATTAATCAGGGAAGCCGGATGTCTGGTGATCGTTGTTGCAGACTTCGGTGGAAACGATGCAAAAGATGATATAAGCAATTTTGATGCGGATCTGTTAATCGCGGATCTTGATATCATTTCGGGTCGCATCGAACGCTTGCGAGAGCAGATCAAA…
Cluster315.COG0012	SAR11	Alpha-Proteobacteria	NA	NA	HOT232_1_0075m_rep_c50732_3	MGFKCGIVGLPNVGKSTLFNALTNSSKAQAGNFPFCTMEPNVGVVPVLDNGLDKLFEISKSKKKIYTTMTFLDIAGLVKGASKGEGLGNKFLSHIGEVDAIVHLLGCFDSDDIQNVNKDVNPMGDLDIIETEMKLADLESMGKGMDKKNLKKITDDELNMLKTTEDYINNDKDLNDLGNLFDLDLMNKSGLLSLKPKLYVCNVDEKSISSGNKYSEEVQKNKKIDNTILVSAEMENQMNQLENNEKKNFMELMNIEKTGLNYLIEKGYKLLELETFFTSGPEESGAWTVKKDSTAPVAAGKIHSDFEKGFMGAETISFNDFVTNNGWLNCKNNGKMGLEGKDYMVKDGDILNFRFNTWPDFFHTKVD	ATGGGATTCAAGTGTGGTATCGTTGGATTACCAAATGTGGGTAAATCAACTTTATTTAACGCTTTAACTAATTCATCAAAAGCACAGGCGGGTAACTTTCCATTTTGCACAATAGAACCTAACGTTGGCGTTGTTCCTGTTTTAGATAATAGATTGGACAAATTGTTTGAAATCTCTAAATCAAAAAAAAAAATTTATACAACTATAACTTTTCTTGATATTGCGGGTTTAGTGAAAGGTGCTTCGAAGGGAGAAGGATTAGGTAACAAATTTTTATCACATATTAGAGAAGTTGATGCAATTGTTCATTTATTAAGATGTTTTGATTCTGATGATATCCAAAATGTAAATAAGGATGTAAATCCTATAAGAGACTTAGACATTATTGAGACAGAAATG…
Cluster1082.COG0012	Unannotated	Alpha-Proteobacteria	NA	NA	HOT237_2_0500m_rep_c327674_1	MGFNCGIVGLPNVGKSTLFNALTQSQAAEAANFPFTTIEPNVGRVAVPDGRLDAIGDIVKPQRVVPTQLEFVDIAGLVKGASKGEGLGNQFLGQIREVDAICHVLRCFDEGGVAHVTGAPDPVGDADTVTTELMLADMESLSRRSEALVKKTRGGDKAAAVELKLAEQALSLLEEGKPARLLEASADDAKVFKGLGLLTAKPVLYVLNVDEDAAADGNDLSAKAAAMAEAEGAGAVVISARIEDEVAQLSDPGERVEFLETLGLAETGLDRVIAAGTRLLDLITYFTANEKEAHAWTLPSGATALDAAGQIHTDFARGFICAETIFYDDFVGLGGEQAAKDAGKMRQEGHDYKIRDGDVLLFRFNV	ATGGGGTTTAACTGTGGCATCGTCGGGCTTCCCAACGTCGGTAAATCGACGCTGTTCAACGCCCTGACCCAATCCCAGGCGGCGGAGGCCGCTAATTTTCCGTTTACCACCATCGAGCCCAACGTCGGCCGGGTCGCCGTCCCCGACGGCCGCCTGGACGCCATCGGCGATATCGTCAAGCCGCAACGGGTGGTGCCGACGCAGCTCGAATTCGTCGATATCGCCGGGCTGGTCAAAGGGGCGTCCAAGGGCGAGGGGCTTGGCAACCAGTTCTTGGGCCAAATCCGCGAGGTCGACGCCATCTGCCACGTGCTGCGCTGTTTCGACGAAGGCGGCGTCGCCCACGTCACCGGTGCCCCCGATCCCGTCGGTGACGCCGACACGGTGACGACGGAGCTG…
Cluster5365.COG0012	SAR86	Gamma-Proteobacteria	NA	NA	HOT232_1_0025m_rep_c112505_5	MGFKCGIIGLPNVGKSTLFNAITQSSIPAENFPFCTIEPNVGVVEVPDSRLNELQEIVIAKKVIPATLNLVDIAGLVKGASKGEGLGNSFLSNIREMNALAHVVRCFDDNNITHVDGEINSTRDAEVINLELIFADLETLSKRKEKIEKKLRSGDKDLANEFNLIENCIKTLESGDFIDMSDFSNKEDLKIRRPGEILGKKQSGSPSFYVADLSFDYDLLEDAKIMVEDILSKNPKLENIEGENLRNLLYLQERDAAILTLTAG	ATGGGCTTCAAATGTGGGATTATAGGTTTACCAAATGTAGGTAAATCAACATTATTTAATGCCATAACTCAATCCTCTATACCTGCTGAAAATTTTCCTTTTTGCACAATTGAACCAAATGTCGGAGTTGTTGAAGTTCCTGACTCAAGACTGAATGAATTACAAGAAATAGTAATAGCTAAAAAAGTTATACCTGCAACTTTAAACTTAGTTGATATTGCTGGATTGGTTAAAGGCGCCTCTAAAGGTGAAGGTTTGGGAAATAGCTTTCTATCAAATATAAGAGAAATGAATGCCTTAGCTCATGTTGTAAGATGTTTCGACGACAATAATATCACTCATGTAGATGGTGAAATTAATTCAACCAGAGATGCAGAAGTAATAAATCTTGAGCTTATT…
Cluster5602.COG0012	SAR11	Alpha-Proteobacteria	NA	NA	HOT237_0500m_rep_c201251_3	MIIANNLEKSFGPQSLFEGVSFLINEGERVGLVGKNGAGKSTLFNALTNSSKAQAENFPFCTIDPNEGIVPVPDKRLDELTKISSSMKKINTTISFVDIAGLVKGASKGEGLGNKFLSHIREVDAIIHMIRCFDSEDIQNVNPRIDPVRDLEIIETEMMLADLESIQKRLEKKKKKSLEDGQLEILEIALECINKDENLDSLHSKFNKKLLCQTGLLSIKPKIFVCNVDEQSLASGNKYTQAFIAKFGENNTIIISADIENQINQLDKEEKINYMKMINLKETGLNILISKGYKILIDLIYSSKQDLNIRDIKIKFKHRLGGLSKMNFKVLFTLLIFILRAIKLRYFALK	ATGATCATAGCCAATAATCTTGAAAAGTCTTTTGGACCTCAGAGCCTATTTGAAGGAGTATCTTTCCTTATTAACGAAGGTGAGCGCGTTGGATTAGTTGGTAAAAATGGGGCAGGAAAATCTACTTTATTCAACGCATTAACTAACTCTAGTAAAGCCCAGGCAGAAAATTTTCCTTTTTGTACTATAGATCCTAATGAAGGAATTGTTCCAGTTCCAGACAAAAGGTTAGATGAATTAACAAAAATATCTTCTTCTATGAAAAAAATAAATACTACTATATCTTTCGTTGATATTGCGGGATTAGTCAAAGGAGCTTCTAAAGGAGAAGGCCTTGGAAATAAATTCTTATCACATATAAGAGAAGTTGATGCTATAATTCATATGATAAGATGTTTT…
Cluster312.COG0012	SAR86	Gamma-Proteobacteria	1123866.PRJNA76773	SAR86 cluster bacterium SAR86A	HOT224_1_0025m_rep_c27503_2	MGFKCGIIGLPNVGKSTLFNALTKSKIPADNFPFCTIDPNIGKVPLPDEGLLQINKMVNSQKIIPATLDLVDIAGLVKGASKGEGLGNSFLSNMGEMSALAHVVGCFDDENITHVDGSVDPMRDVEIMNLELMFADLDSVSKGISKCEKLLKTNDKENKLQYEILLKLKQELEDGFLMNLEKYEEHEQQIMKTFNLLSSKPTFFMGNMNESDESRKMIEDLKSLAEDLNTFVIPASIKMEHEMSMLDENEKKDYLDLMNMDEPVLNKMMFEGYKMLGLKTFFTAGPNEMGAWTMKNGFTAPNAAGVIHSDFEGGFIKAEVIDFDDYMKNGGELGSKENGKLGLEGKEYLVKDGDVIHFKFNVWVDKNYWLLNFKDYHSTIGYVAQMVGAQHS	ATGGGATTTAAGTGTGGGATTATTGGTTTGCCAAATGTTGGCAAATCAACATTATTTAATGCTCTCACGAAATCAAAAATCCCTGCAGATAATTTTCCCTTTTGCACAATCGATCCAAATATTGGAAAAGTTCCTTTACCCGATGAAAGACTGCTTCAAATTAACAAGATAGTAAATTCACAAAAGATTATTCCAGCTACTTTAGATCTTGTTGATATTGCTGGATTAGTTAAAGGTGCATCTAAAGGTGAAGGTTTAGGAAATTCTTTCTTATCTAATATAAGAGAAATGTCGGCTTTGGCTCATGTTGTTAGATGCTTTGATGATGAGAACATCACTCATGTAGATGGGTCAGTTGATCCAATACGTGATGTTGAAATTATAAATTTAGAATTAATA…
Cluster1059.COG0012	Unannotated	Chloroflexi	NA	NA	HOT229_2_0770m_c3577_2	MKIGIIGLPSSGKTTLFNALTRGKAETGDFGGSRSANIGVAHVPDARVDRLTGIYKPKKTIYAEVTYVDLPGSISGELFEGDALSQLQQVDAILVVARAFEDESVPHMDGSVDYRRDIEKVAFDIIFADIALLERRIERLTDGQNKMKVADREQAVKNVETLKRLQTELEDGTAFRERELDDAESKAISDTFTISSLPLLVALNIDENAIADTASLEQELAGILTGTSTGGAAICGSLEAELVGMPAEEEAEMRAGLDAGESGLSRMIKLSYEVLGLNSFLTVGEDEVRAWTISAGTLAPMAAGTVHSDIERGFIRAETVAYDDFIECGSMAEARNRGQYRQEGRDYVIKDGDIVNFLFSV	ATGAAGATCGGCATTATTGGCCTGCCTTCCAGCGGCAAGACAACACTATTCAACGCATTGACACGGGGAAAAGCCGAGACCGGCGATTTCGGCGGATCCCGTTCGGCAAACATTGGTGTAGCCCACGTACCTGATGCTCGTGTCGACCGGCTCACCGGGATATACAAGCCGAAGAAGACAATCTACGCGGAAGTGACATATGTCGACCTGCCCGGCAGCATCTCAGGCGAGCTGTTTGAAGGCGACGCGCTAAGCCAGCTCCAGCAGGTCGATGCCATCCTGGTCGTTGCCAGGGCGTTCGAGGACGAATCGGTTCCGCACATGGACGGTTCTGTCGATTACAGGCGCGATATAGAAAAAGTCGCCTTCGACATCATCTTCGCCGACATCGCGCTGCTC…
Cluster589.COG0012	Unannotated	Gamma-Proteobacteria	NA	NA	HOT229_2_0770m_rep_c140034_7	MSVKCGIVGLPNVGKSTLFNALTKAGIAAENFPFCTIEPNSGIVSIPDERLNQLETIVKPQKVIPTTVEFTDIAGLVAGASKGEGLGNQFLANIRECDAITHVVRCFEDSNVPHVSEHINPAADIETINTELALADLETIEKTLDKVIRIAKSGDKDAQRQVQLLEKVKHHLDEAKPVRTLALHKEEKADLYFLHLLTVKPVMYIANIDEEGFRNNPHLHTVHSIAEEEAAEVVVICNKLECRSSNRASLLIPTILSIGM	ATGTCTGTTAAATGTGGAATCGTCGGCTTGCCTAACGTGGGTAAATCGACATTATTCAATGCGCTAACCAAGGCTGGTATAGCAGCAGAGAATTTTCCGTTCTGCACGATCGAGCCAAATTCCGGAATAGTCTCTATTCCTGATGAACGGCTGAACCAGCTTGAGACTATCGTAAAGCCGCAAAAAGTGATTCCCACTACTGTGGAATTTACCGATATCGCGGGCCTGGTTGCCGGAGCATCAAAAGGTGAAGGGTTAGGTAATCAATTTCTCGCCAACATTCGTGAATGTGACGCTATTACTCATGTGGTGCGCTGTTTTGAGGATAGCAATGTGCCTCATGTATCGGAACATATAAATCCTGCTGCTGATATTGAGACGATTAATACCGAATTGGCC…
Cluster763.COG0012	Unannotated	Alpha-Proteobacteria	NA	NA	HOT231_2_0025m_rep_c25375_3	MGFNCGIIGMPNVGKSTLFNALMRNSQAEAANYPFCTIEPNTGRVAVPDLRLDKLAKIAKSAKLIYTQLEFVDIAGLVKDASKGEGLGNQFLAHIREVDAIAHVLRCFEDENITHVEGTIDPLRDLEIIETELLLSDIESLEKQKNNLEKKVRGNEKEAKLKLSLIEKILPEMSEGKPARELLKLDEEENSLLPEFNLITTKPILYVCNLAENEIKSGNKFTELIRKRAIDNHSGFTVVSAQIEQELSLLSEEDRIDYLKSMGLNEPTLNRLIRSGYELLNLVSFFTVGPKEAHAWTASNGVKAPQAAGKIHTDFEKGFIRAETISYDDYINFNGENGAKDAGKMRVEGSDYLVKDGDIFNFRFNV	ATGGGCTTCAATTGTGGTATAATTGGCATGCCAAATGTTGGCAAATCTACTTTATTTAACGCATTAATGAGAAATAGTCAGGCAGAAGCTGCTAATTATCCTTTTTGTACTATTGAACCCAATACTGGGAGAGTAGCTGTACCAGATTTAAGATTAGATAAGTTAGCAAAAATTGCTAAATCAGCGAAGCTTATATATACACAGTTAGAGTTTGTTGATATTGCAGGTTTAGTCAAGGATGCTTCAAAGGGCGAAGGCTTAGGAAATCAATTTTTAGCACACATAAGAGAAGTTGATGCAATTGCTCATGTTTTAAGATGCTTTGAAGATGAAAATATTACACATGTAGAGGGCACTATTGATCCCTTAAGAGATCTAGAAATAATTGAAACAGAGTTA…
Cluster1103.COG0012	Unannotated	Verrumicrobia	NA	NA	HOT229_3_0500m_rep_c288254_2	MLRAGIVGLPNVGKSTLFNAVTRTRNAESANYPFCTIDPNVGIVNVPDERLEVLSKISGSAELVPPSVEFVDIAGLVKGASAGEGLGNQFLSHIREVDAIVHVVRCFEDDDIHHVEGSIDPVRDIETISTELILADLEAVQRRRDKLNKEAKRGDKEAAALVAVIDKVEPHLSEGKPAITCELSDDETALAKRLFLLSVKPTLFAANVKDSELADADNNPHVAKIREYAGEHHGCETVAISAQIESELADLPNDEAADFLAEMGVTESGAGQLIHKSYSLLGLQTYFTTGEKETRAWTIHIGDTAPKAAGVIHGDFERGFIKAETVSYAELTTCGSIAAARDKGVYRMEGKEYVVQEGDVMLFKFNV	ATGCTGAGAGCCGGAATCGTCGGTCTGCCCAACGTCGGCAAATCCACCCTGTTCAACGCCGTCACACGCACCAGAAATGCGGAGTCGGCAAACTATCCGTTCTGCACCATCGACCCCAACGTCGGCATCGTGAACGTACCGGATGAGCGACTCGAGGTTCTCTCGAAAATTTCCGGCTCGGCGGAACTGGTCCCGCCTTCCGTGGAGTTCGTTGATATCGCAGGGCTGGTGAAAGGCGCCTCCGCCGGCGAAGGGCTCGGCAACCAGTTCCTGAGCCACATCCGTGAAGTCGATGCCATCGTTCACGTGGTTCGCTGCTTCGAGGACGACGACATCCATCATGTTGAGGGCAGCATCGATCCTGTGCGCGATATCGAGACGATTTCCACAGAGTTGATC…
Cluster491.COG0012	Thaumarchaeota	Thaumarchaeota	NA	NA	HOT225_1_0770m_rep_c30869_5	MYKHQFYDMQIGLLGKANVGKSTFFSAATEDFKAQIGDFPFTTIQPNVGIAYVSTTCACKHFKINHNNPLCISGIRFIPIKLIDVAGLVPGAHEGKGLGNQFLDDARQADMLIHVVDISGSTDIQGQHVNVGTHDPREDIKFVEEEFDYWFKQILAREWQKLSRDIEKQSTKLADEITTRFSGLGVKDNDVHEVLQSLGLLNKKPIEWNDSDITKFAQMLRKKIKPMLIAANKADLCKDLEITNEIHRNREIVNCSAETELLLKKAAKANLIDYIPGNEKFVINKNVDISSQQKDALNLVENVLSKLNSTGIQTALNSAVFRVLKLIVVFPVEDETKLSNKDGEVLPDAKLLSENATAKNLAETIHQDIAKGFLFAIDAKTKQRIGADHQLKNGDVIKI…	ATGTATAAACACCAATTCTATGATATGCAAATTGGCCTTCTTGGCAAAGCCAATGTTGGCAAATCAACATTTTTTTCAGCAGCAACTGAAGACTTCAAGGCTCAGATAGGAGACTTTCCATTTACAACCATTCAGCCTAACGTTGGAATTGCATATGTTAGCACCACATGTGCTTGCAAGCATTTTAAAATAAATCATAATAATCCTTTATGCATATCTGGAATTAGGTTCATACCCATCAAACTCATTGATGTTGCAGGTCTTGTTCCCGGGGCACATGAAGGCAAGGGATTAGGTAATCAATTTCTAGATGATGCTAGACAGGCAGATATGCTAATCCATGTTGTAGATATCTCGGGGTCAACTGACATACAGGGTCAGCATGTAAACGTGGGAACG…
Cluster1148.COG0012	Unannotated	Alpha-Proteobacteria	NA	NA	HOT232_1_0125m_rep_c129246_6	MGFSCGIVGLPNVGKSTLFNALTSSSLAQTANYPFCTIEPNVGRVAIPDETLEHLARVAKSEKVVPTYLDFVDIAGLVKGANEGEGLGNKFLEHIRQVDAIVHVLRCFDSNDVNHTEANIDPVRDAEIIETELLLSDIALVAQKLEVAEKKAKSGEKEILEEVELLSRLSAALNEGKPARSLDFKEDDTRFLKIIRPLTLKPIMYVCNVEETAVVSGNKYTSQVGDYIQGSGAMVINCSAQIEEEVAQLDDEKEKAEFLASIGMENTGLARLIQSGYSLLNLITYYTAGPKEARAWTIPGGTLAPQAAGIIHSDFERGFICAETISADIFLSEGGESAAKSNGKMRQEGKDYIVQAQDVILFRFNV	ATGGGGTTTAGTTGCGGAATAGTAGGATTGCCAAATGTAGGAAAGTCAACTCTCTTTAATGCCCTCACTTCTTCCTCATTGGCTCAGACGGCAAATTATCCATTTTGTACTATAGAGCCAAATGTAGGAAGAGTAGCTATTCCAGATGAAACACTGGAACATTTGGCCCGAGTGGCAAAATCAGAAAAAGTTGTACCGACCTACCTGGACTTCGTAGACATCGCTGGTTTAGTTAAGGGAGCTAATGAAGGAGAGGGGCTTGGCAACAAATTTTTAGAGCATATCAGACAAGTCGACGCCATAGTTCACGTGCTGAGATGTTTTGATAGCAATGATGTTAATCATACCGAGGCAAATATAGACCCTGTGCGGGATGCGGAGATTATAGAGACAGAGTTG…
Cluster993.COG0012	SAR11	Alpha-Proteobacteria	NA	NA	HOT229_3_0500m_rep_c173594_2	MGFKCGIVGLPNVGKSTLFNALTTSKKAQAENFPFCTIDPNIGIVTVPDERLNKISSISKSVKTINAAITFVDIAGLVKGASKGEGLGNKFLSHVREVDTIIHLTRCFDSEKIQNVNKDVDPIRDIEIIETEILLSDLESLQKRLEKSNKKKLEKDELHFLEECLKLISNGKKPDELNKKYSKNLIKNSALLSLKPRIIVCNVDEKSLPDGNKYSDACKKKFSGENIIIVCADIEDQIMSLQTTDRKDFMLESGIKSTGLDNLIKTGYSTLGLSTFFTSGPEESRAWTIEKNSKAADAAGVIHTDFKKKFIRAETASHEDFIKYKGFNECKNVGKLRLEGKDYIVKDGDVMFFRTGA	ATGGGTTTTAAGTGTGGAATTGTTGGTTTGCCCAATGTTGGTAAATCAACTTTATTCAATGCATTAACTACATCAAAAAAAGCACAAGCGGAAAATTTTCCTTTTTGTACAATTGATCCAAATATTGGAATAGTTACAGTTCCAGATGAAAGATTAAATAAAATATCTTCAATATCTAAATCGGTTAAAACAATAAATGCTGCAATAACCTTTGTAGATATTGCTGGTCTTGTTAAAGGAGCATCCAAGGGAGAAGGGTTAGGAAATAAGTTTCTTTCTCATGTTAGGGAAGTTGATACTATTATTCATCTAACTAGATGTTTTGATTCTGAAAAAATACAAAATGTAAATAAAGATGTTGATCCCATAAGAGATATTGAAATTATTGAAACTGAAATT…
Cluster1223.COG0012	Unannotated	Gamma-Proteobacteria	589873.PRJNA246143	Alteromonas australica	HOT236_1_0500m_rep_c132827_79	MGFKCGIVGLPNVGKSTLFNALTKAGIEAANFPFCTIEPNTGVVPVPDLRLDKLAEIVNPQRVIPTTMEFVDIAGLVEGASKGEGLGNKFLANIRETDAIGHVVRCFDDENIVHVSGKVSPQDDIDVINTELALADLETTEKALHRVAKKAKGGDADAKFELKVLEKIKPHLDEGELLRSVELSKEELAAISYMNMLTLKPTMYIANVDEDGFENNPYLDMVKDIASKENAVVVAVCASIESDIAELDDEERDEFMQDMGLEEPGLNRVIRAGYNLLTLQTYFTAGVKEVRAWTFPEGSTAPQAAGKIHTDFEKGFIRAEIVSYDHFVEFNGEQGAKDAGKWRLEGKDYIVKDGDVIHFRFNV	ATGGGTTTTAAATGCGGTATTGTTGGCCTACCAAATGTAGGTAAATCAACGCTCTTTAATGCACTCACAAAGGCAGGTATTGAAGCGGCCAACTTTCCTTTTTGTACTATTGAGCCAAACACAGGCGTTGTACCTGTTCCGGATCTTCGCTTAGATAAACTTGCAGAAATCGTTAATCCACAGCGTGTTATTCCTACCACAATGGAATTCGTTGATATTGCTGGATTAGTCGAAGGCGCATCAAAAGGTGAAGGCCTAGGAAATAAATTTCTTGCTAACATTCGTGAAACAGATGCTATTGGTCATGTAGTACGTTGTTTTGACGATGAAAACATTGTGCATGTTTCTGGAAAAGTCAGCCCGCAAGACGACATTGATGTTATTAACACAGAACTTGCA…
Cluster749.COG0012	Unannotated	Marinimicrobia-like	NA	NA	HOT232_1_0200m_rep_c370022_2	MSLQCGIVGLPNVGKSTLFNALTESSIPAENYPFCTIEPHIGIVELPDSRLMELGKIYKPQKIVPATVEFTDIAGLVRGASRGEGLGNQFLGQIRQTNAIIHVIRCFNNENVAHVDGSIDPVRDAETIEIELLLADLETLEKRKQKIEKKARAGEKGSNKVLNLINQLIRHCEDGRHAKTFNVDQDLRYTLNSFHLLTSKPILYIANVDESEIVKDDQNKHVQDLFDFANEEGNSAVRICAAIEEEIASLPQEEKLLFLSEYNLPEPGLNKVIRSSFNLLGLHTYFTCGEKEVRSWTIPLGTTAVKAAGQIHTDFERGFIKAEVFNYNHIIAHGSEKALSDIGLIRQEGKHYIVKEGDCIFYKFNV	ATGTCACTTCAATGCGGAATTGTGGGTTTACCCAATGTTGGGAAGTCCACCTTATTTAATGCGCTGACTGAATCCAGTATACCAGCCGAGAACTATCCTTTTTGCACCATTGAACCCCATATAGGTATTGTTGAATTGCCAGATTCCCGATTGATGGAACTGGGTAAGATTTATAAACCTCAAAAGATTGTTCCAGCTACAGTAGAATTCACAGATATTGCAGGACTGGTCCGTGGGGCAAGTAGAGGAGAGGGGCTTGGCAATCAGTTTTTGGGCCAAATTCGTCAAACAAATGCTATTATCCATGTAATTCGGTGTTTTAATAATGAAAACGTGGCCCATGTGGATGGATCTATTGATCCTGTCCGAGATGCAGAAACCATAGAAATAGAATTGCTT…
Cluster844.COG0012	Euryarchaeota	Euryarchaeota	NA	NA	HOT227_1_0125m_rep_c21857_8	MRIGLVGKPNVGKSTTFSALTQTPVDIANYPFTTIDPNVGVAWIPLREPCACSTLRAKREAEGRLVSTTDDDPRKGSICTPNTGSCVGHNRLVPVTLVDVAGLVPGAHEGRGRGNQFLSDLAQCDALIQVVDVSGSTDLEGNPVGQGGSNPVEEHEFLLGELDAWIRGIIESSWQRGSRRVQSEGDKALVTYLLDQLSGIGANESHVSSGITEVSSQHPDAGVPWSWGQEELTTLAKTIRIGLFPICVAANKADRVEEDSWNQLEEMVTASGGILVPTSAEAELALSRASSAGLIQHRPGGDGFTVTEKGEANLSEAQRNALSSIGESLAKWSGGGLVGLVGDILFDRLDRRVAYPVQDETHWVDGEGNVLPDAILISEGTTAKGLAYAVHTDLGDGFI…	ATGAGGATTGGCCTAGTTGGTAAGCCGAACGTTGGGAAATCAACGACATTCTCGGCTCTAACCCAAACACCTGTTGATATTGCAAATTATCCATTTACAACCATTGACCCCAATGTCGGAGTAGCATGGATTCCGCTTAGAGAACCGTGTGCCTGCTCGACACTTAGAGCAAAACGCGAGGCAGAGGGGAGACTCGTATCAACAACTGATGACGACCCCCGAAAGGGCAGTATTTGTACCCCAAATACTGGCTCTTGCGTTGGGCACAATCGCCTAGTTCCTGTCACATTGGTGGACGTAGCAGGATTGGTTCCAGGGGCCCACGAGGGGCGGGGTAGAGGAAATCAATTCTTGTCGGATTTAGCCCAATGTGATGCACTAATCCAAGTCGTTGATGTA…
Cluster910.COG0012	Unannotated	Alpha-Proteobacteria	NA	NA	HOT229_1_0200m_rep_c318220_4	MGFNCGIVGLPNVGKSTLFNALTNTAGAEAANYPFCTIEPNIGRVAVPDIRLHDVFTITRSAQEIPTYLEFVDIAGLVRGASQGEGLGNQFLGHIRNVAAIVHVLRCFDNGNVTHVEETVDPIRDAETVETELMLADLESLERRIQPLEKRATSGEKEAATTLPVMQRILAALRGGKPARSVEHTADEAPIFRSLQLITAKPVLYVCNVDEDSAVTGNAFSARVASMAENTDQGCVLISAAIEAEVAELSAEVEKVEYLESLGLMETGLTRVIRAGYTLLDLVTFFTTGPNESRAWTVPRGSKAPAAAGTIHTDFQKGFIRAETIAYNDFVACQGEQGSKDAGKMRLEGKEYTVQDGDIMLFRFNV	ATGGGATTCAATTGTGGCATAGTCGGCTTGCCGAATGTCGGCAAGTCAACCTTATTCAATGCCTTGACGAATACGGCAGGTGCCGAGGCGGCGAACTACCCGTTTTGCACAATTGAACCGAATATTGGTCGCGTGGCGGTCCCCGATATTCGGTTGCACGACGTCTTTACGATTACCCGCTCAGCGCAGGAAATCCCGACCTATCTTGAATTTGTCGATATCGCCGGTCTGGTGCGCGGCGCATCGCAGGGCGAAGGGCTGGGCAATCAGTTTCTGGGCCATATTCGCAACGTTGCGGCGATCGTCCATGTGCTGCGCTGTTTTGACAATGGCAACGTGACCCATGTTGAGGAAACCGTCGATCCGATCCGCGACGCGGAAACGGTCGAAACGGAACTG…
Cluster1169.COG0012	Unannotated	Alpha-Proteobacteria	NA	NA	metaMG0008789.COG0012	MGFRCGIVGLPNVGKSTLFNALTETQAAQAANYPFCTIEPNVGQVSVPDERLEKIAGIAKSAKTIPTQLAFVDIAGLVKGASKGEGLGNQFLGNIREVDAIVHVLRCFEDDDIQHVANKVDPLADAEVVETELLLADLESLEKRVPAAAKRATGGDKEAKLMASVLGQALELLKDGKPARLTEPKDEEEARVFRQAQLLTAKPVLYVCNVAEEDAAKGNALSEQVFAKAAAEGAEAVVVSAAIESELVGMPEEDRAEYLAELGLVESGLSRVIKAGYKLLGLQTFFTAGPKESRAWTFPAGAKAPQAAGEIHTDFERGFIRAETIAYDDYVALGGESGAREAGKLRQEGKEYLVQDGDVMLFKFNV	ATGGGTTTCCGCTGCGGGATCGTCGGCCTGCCGAATGTCGGCAAGTCCACCCTGTTCAATGCACTGACCGAGACGCAGGCTGCGCAAGCTGCGAACTATCCGTTTTGCACGATCGAACCGAATGTCGGCCAGGTGTCTGTCCCTGATGAGCGGCTCGAGAAAATTGCCGGGATAGCCAAATCGGCCAAGACTATTCCAACCCAGTTGGCCTTCGTCGACATCGCCGGTCTGGTGAAAGGCGCGAGCAAGGGTGAAGGTCTGGGCAACCAGTTCCTTGGCAATATCCGTGAGGTAGATGCGATTGTTCACGTGCTGCGCTGCTTCGAGGATGACGACATCCAGCATGTAGCCAACAAGGTGGACCCCCTCGCAGATGCCGAGGTGGTCGAGACTGAATTG…
Cluster876.COG0012	SAR11	Alpha-Proteobacteria	NA	NA	metaMG0024020.COG0012	MGFKCGIVGLPNVGKSTLFNALTSSKNAQAENFPFCTIDPNIGIVDVPDTRLNNLSVISKSSKKINANITFVDIAGLVKGASKGEGLGNKFLSHIRGVDAIVHLVRCFDSENIQHVNKRIDPINDLETIKTEILLADIKQIEKKLEKNAKKKLTEKQIKLLNEILARLNEAESFDISYDSESKKFLTEIGLISNKPYIIVCNVDEQSVRDGNNYTKLLKEKYSNQKFVSICADIESQIIDLKLDERENYMKNIGLEKTGLDKLITSGYDLLNLNTFFTSGPKETRAWTIKKNTAAQKAAGVIHSDFEKNFIRAEVVSYNDFKKYGSFEKAKENGKLRVEGKNYFVNDGDVLIFRVNP	ATGGGATTTAAGTGTGGTATCGTTGGATTGCCTAATGTTGGTAAATCTACATTATTTAATGCTTTAACTTCATCAAAAAACGCACAAGCAGAAAACTTTCCATTTTGTACTATCGATCCAAACATAGGTATAGTAGATGTTCCAGATACTCGTTTAAACAATCTATCAGTAATTTCAAAATCTAGTAAAAAAATTAATGCAAATATAACATTTGTTGATATCGCTGGACTGGTTAAAGGCGCATCAAAAGGTGAAGGTTTAGGAAATAAATTTCTTTCACATATTAGGGGGGTAGATGCAATAGTTCACCTAGTAAGATGCTTTGACTCGGAAAATATACAGCATGTAAATAAAAGGATTGATCCTATAAATGATTTAGAGACGATAAAAACTGAAATA…
Cluster940.COG0012	Unannotated	Chloroflexi	NA	NA	HOT229_3_0500m_c14490_1	MRIGIVGLSFSGKSSLFNNMIKSKTDNNRVNSIGVAKVPDIRINKLKNLFQPKKTTYSELEFIDFKESMSTLKDYFIPKYLVQEMQKIDQLMIVIRAFNNDAVPHELKTVDYIRDLKTIMFELAFADIELIEKRIERLTNDKKGLKSVAQKRIEDMINSLKSIQQELEKGVLIKDIKLSTIQKEAIKDTFFISKLPISIVINSSEDNSDLLNDTLNSIEKITLENVTIINSMLEEELNQLDEKEQEEYRKDYKLGESAINKITDVAYKSSQLISFMTVGQDEVRSWSIQNGINAVNSASKIHSDIKKGFIRAEVINYNDFIGIGSLVESKKLGKLKQESKDYIVQDGDIINFLFSV	ATGAGAATAGGAATTGTGGGTTTAAGCTTTTCAGGAAAGTCTAGCTTGTTCAATAATATGATAAAGAGCAAAACAGATAATAACAGGGTAAATTCCATAGGGGTTGCTAAAGTTCCTGATATAAGAATCAATAAGTTAAAAAATCTTTTCCAACCAAAAAAAACGACTTATTCAGAATTAGAATTCATAGATTTTAAAGAATCTATGTCAACATTAAAAGATTATTTTATACCTAAGTATTTGGTTCAAGAGATGCAAAAGATTGATCAACTAATGATAGTTATCAGAGCGTTTAACAATGATGCAGTTCCACACGAATTGAAAACCGTAGATTATATTAGAGATTTGAAAACCATTATGTTTGAATTAGCATTTGCAGATATTGAATTAATTGAAAAA…
Cluster381.COG0012	SUP05_ARCTIC96BD-19	Gamma-Proteobacteria	NA	NA	HOT229_1_0025m_rep_c12287_1	MGFKCGIVGLPNVGKSTLFNALTQADIESENYPFCTIDPNVGVVTVNDLRLNEISEIVNPKKTIPTVMEFVDIAGLVEGASKGEGLGNQFLSNIRETDAIVHVVRAFENDDIVHVSGKVSPIDDIEIINTELILSDLSVVEKLYQKAHKNTKSGQKEGMPMKELLEKILSALKEGISVRKLTFGEEELLLLKSFQLLTLKPVLYVANVNENGFENNPYLSSILDYAKEENSKVVPICAEIEAEICELNNEEKKEFLLEMGQNESGLDRLIKAGYNLLGLQTYFTAGEKEVKAWTINVGDTAPVAAGKIHTDFEKGFIRAETILFNDFIEHKGEKGSKDAGKLRTEGKDYIVKDGDVMHFLFNL	ATGGGTTTTAAATGTGGAATCGTAGGATTGCCAAATGTTGGAAAATCAACATTATTTAATGCCTTAACACAAGCAGATATAGAGTCTGAAAATTATCCATTTTGTACAATAGACCCAAATGTTGGAGTAGTTACTGTTAATGATTTGAGACTAAATGAAATCTCAGAAATCGTAAATCCTAAAAAAACTATACCTACTGTAATGGAATTTGTCGATATTGCTGGTTTAGTTGAAGGTGCTTCAAAAGGAGAAGGTTTAGGAAATCAATTCCTATCAAACATTCGAGAAACAGATGCAATTGTACATGTTGTAAGAGCTTTTGAAAATGATGATATTGTACATGTTTCTGGAAAAGTATCACCAATAGATGATATTGAAATTATTAACACAGAATTAATA…
Cluster915.COG0012	SAR202	Chloroflexi	NA	NA	HOT231_1_0200m_rep_c46810_2	MDIGIIGLPQSGKTTVFNALTNGRAENSGASGSITEAHLGVVKVPDSRLDRLSQMFNPRKVVPAEVRYFDLPGLGFMSQSKGITGQQRNVLQTADAFLLVIRAFTNSAVVHPLGVDDPLRDMETMVGELIFSDLEILDRAVSRIQDGLKKAKTTDKPGLIKHGDTVSKAKSILEDGKVLRGQEFSDAEMLFLADYQLLTFKPIILAFNTDESAPEFDLDGSNRFDVSSFDMGYVSLPAKLENELVLMSEEDQEEFRRELGIAESAMSRVIAKSYETVGLISFLTVGSDEVRAWSVPYGIPAQDAAGTIHTDFSRGFIRAEVITYPDLDRCGSIAQGRKEGLLRSEGKTYVVKDGDVINFLINV	ATGGACATTGGAATTATAGGACTCCCTCAGAGTGGTAAGACCACGGTCTTTAACGCCCTAACCAACGGAAGGGCCGAAAATTCAGGTGCAAGTGGTTCTATTACAGAAGCTCACTTGGGGGTCGTAAAAGTACCGGACTCAAGGTTAGACCGCTTGTCCCAAATGTTTAATCCAAGAAAAGTGGTTCCCGCAGAAGTACGATATTTTGATTTGCCCGGTTTGGGGTTTATGAGCCAATCCAAAGGGATAACAGGTCAGCAGCGGAACGTACTTCAAACAGCTGATGCGTTCCTTTTGGTGATCCGAGCATTTACGAACTCTGCGGTGGTTCATCCACTAGGTGTTGATGATCCACTGCGTGATATGGAGACGATGGTCGGTGAATTGATATTTTCTGAC…
Cluster975.COG0012	Unannotated	Alpha-Proteobacteria	NA	NA	HOT229_1_0200m_rep_c437164_1	MGFKCGIVGLPNVGKSTLFNALTKTAMAQAENYPFCTIEPNVGEVAIPDPRLYKLAEIAKSENIVPTRMTFVDIAGLVKGASKGEGLGNQFLANIREMDAIAYVLRCFDDSDIVHVEGKIDPLSDLETVETELMLADLETLERRESVLSKKAKSGDKESQDLIGIVNKALKLLRDGKPVRVIEIKDAEQTLLKSLQLLTAKPVLYVCNVNESDAAQGNHYSESVFDMAKKEGAGSVLISAKIESELSQLDSNDQEEFLKELGLEQPGLVRMIYEGYDLLDLMTYFTAGPKESRAWTVPVHSLAPRASRAIHTDFEKGFIRAEVISFPDYIQFNGEQGAKEAGKMRVEGKEYEVQDGDVILFRFNV	ATGGGATTTAAATGTGGAATTGTAGGGTTGCCTAATGTTGGTAAATCTACTCTTTTTAATGCGCTTACTAAGACGGCTATGGCTCAGGCAGAGAATTACCCTTTTTGTACCATAGAACCCAACGTGGGAGAAGTCGCAATACCAGATCCGAGGCTTTATAAGCTGGCTGAAATAGCAAAATCTGAAAATATTGTTCCTACCAGGATGACGTTTGTAGATATTGCGGGGTTGGTGAAAGGAGCATCTAAGGGGGAAGGTTTGGGCAACCAATTTCTCGCCAATATTAGAGAGATGGATGCAATAGCCTATGTTTTACGGTGCTTTGATGATTCTGACATAGTCCATGTAGAAGGTAAAATAGATCCACTCTCTGATCTTGAAACCGTTGAGACCGAACTT…
Cluster1203.COG0012	Unannotated	Alpha-Proteobacteria	NA	NA	metaMG0012242.COG0012	MGFSCGIVGLPNVGKSTLFNALTNSQNAKASNYAFCTIEPNKAIVEVPDNRLTKIGKIENSKNIIPTQLNFIDIAGLVKGASKGEGLGNKFLSHIKEVDLILHVIRCFDNPDIDHIEDSLDPIRDMKIIEEELILSDLVNIEEQLKNLKKNIDKEEINKEKILILEKISQNISLKKDINNLNFNKDEIEIIKTFNLISTKPKIFICNLSEKEKLEDNKYINLIKNNLNNENPLIISISAEIESQIAQLENKVEKKEFLKSLGWNDSGLDRIIKSSYIKLDLITYFTAGEKETKAWTIKKNTKAPDASAVIHTDFKKGFICAETTSYDDYIKFGGLKGAKENGKIRQEGKEYLIKDGDVVHFLFNI	ATGGGTTTCTCATGTGGAATAGTTGGTCTACCTAATGTTGGAAAATCAACATTATTTAATGCCTTAACTAATTCACAAAATGCTAAAGCATCAAATTATGCTTTTTGTACTATAGAGCCTAACAAAGCAATAGTCGAAGTTCCAGATAATAGATTAACTAAAATTGGTAAAATTGAAAATTCAAAAAATATAATTCCAACTCAATTAAATTTTATTGATATTGCTGGTTTAGTTAAAGGTGCATCAAAAGGAGAGGGCCTTGGTAATAAATTTTTATCACATATTAAAGAAGTAGATTTAATTCTTCATGTAATAAGATGTTTTGATAATCCTGACATAGACCATATTGAAGATTCTTTAGACCCAATAAGAGATATGAAAATTATTGAGGAAGAATTA…
Cluster1085.COG0012	SAR11	Alpha-Proteobacteria	NA	NA	HOT229_3_0500m_rep_c95766_2	MGFKCGIVGLPNVGKSTLFNALSTSKKAQAENFPFCTIDPNIGVVSVPDKRLNKISEISKSAKTINAAITFVDIAGLVKGASKGEGLGNKFLSHVREVDAIIHLTRCFDSEKIQNVNKDVDPIRDLEIIEIEILLSDLESLQKRLEKSNKKKLEKDEFSFLEECKKLISDGKKPDELKKKYSKDLIKKSALLSLKPKIIVCNVDEKSLPDGNKYSDTCKKKFSDENIIIVCANIENQIMGLQTRERKDFMFESGIKSTGLDNLIKTGYSTLGLSTFFTSGPEESRAWTIEKNSKAVDAAGVIHTDFKKKFIRAETVTHEDFIKYKGFNECKNAGKLRLEGKDYLVNDGDVMYFRVGS	ATGGGTTTTAAGTGTGGGATAGTTGGATTGCCCAACGTTGGTAAATCAACATTATTTAACGCATTATCCACATCAAAAAAAGCACAAGCTGAAAATTTTCCTTTTTGCACTATAGATCCAAATATAGGAGTAGTTTCGGTTCCAGATAAAAGATTAAATAAAATATCTGAAATATCAAAATCAGCGAAAACGATTAATGCTGCAATAACATTTGTCGATATTGCAGGTCTAGTTAAAGGTGCCTCTAAAGGAGAGGGACTAGGAAATAAATTTCTTTCTCATGTCAGGGAAGTAGACGCCATTATTCATTTAACACGATGCTTTGACTCTGAAAAAATACAAAACGTAAATAAAGATGTTGATCCTATAAGAGACCTTGAAATTATTGAAATAGAAATA…
Cluster945.COG0012	Unannotated	Gamma-Proteobacteria	NA	NA	HOT229_1_0200m_rep_c354927_2	MAVKCGIVGLPNVGKSTLFNALTKAGIAAENFPFCTIEPNSGIVSIPDDRLDKIAGIVNPLKVIPTTVEFTDIAGLVAGASKGEGLGNQFLANIRETDAIAHVVRCFEDENVTHVSDQINSAADIETINTELALADLETVEKNLDRVIRVAKSGDKDAQRQVQLLEKVKLHLDEAKPVRTLELYKEEQSDLYQLHLLTAKPVMYIANVDEDGFENNPHLKKVREIANSEGAEVVAICNKLEAEIAELEDDEKAEFLQDLGMGEPGLDRVIRAGYKLLGLQTYFTAGEKEARAWTVKQGATAPAAAGVIHTDFEKGFIRAEVVGYDAYIENQGELGAKDAGKWRLEGKEYIVQDGDVIHFRFNV	ATGGCTGTAAAATGTGGAATCGTAGGTTTACCCAATGTTGGTAAATCAACTCTATTCAATGCCTTAACCAAGGCAGGCATTGCTGCTGAAAATTTTCCTTTCTGCACGATCGAACCAAACTCCGGAATCGTTTCAATTCCAGATGACCGGTTAGATAAAATTGCAGGTATAGTAAATCCACTAAAAGTCATACCTACTACAGTTGAGTTTACAGATATTGCTGGTCTAGTTGCAGGCGCATCTAAGGGTGAAGGTCTGGGCAACCAATTCCTCGCAAATATCCGTGAGACCGATGCCATTGCCCATGTGGTTCGTTGTTTTGAAGATGAAAACGTCACTCACGTTTCCGATCAAATCAATTCTGCAGCGGATATCGAAACCATAAACACCGAACTGGCA…
Cluster1152.COG0012	SAR324	Delta-Proteobacteria	NA	NA	HOT236_1_0125m_rep_c299325_2	MSLGVGIVGLPNVGKSTLFSALTKLKVDAENYPFCTIEPNFGIVKLNDPRVTRLAEIINPERVVPATLKVVDIAGLVKGASKGEGLGNQFLSNIREVDAIAHVVRCFEDHGVAHVEKNHDPVGDVILINTELILADLEQVERKVDKLQKQIKGDRDLAEELSVFEKMRSHLGDGNPAISADLDTDEKFIIDELNLLSIKPYVYIANVSEDQLKKTSDYEKQLRKFAYQEGVEVIPICAKVESELTEMDEEESDFFMEELGIDGSGIEQLTNSGYKMLEQITYFTAGKNEVRAWEIRKGSTAPEAAGKIHTDFEKGFIRAEVFHFDDIDRLGSESSVKESGRWRLEGRDYVVNDGDIMHFRFSN	ATGTCTTTAGGAGTAGGGATTGTCGGTTTACCAAATGTTGGGAAGTCCACACTGTTCAGTGCATTGACTAAACTTAAGGTAGATGCAGAAAATTACCCTTTTTGCACAATTGAGCCTAATTTTGGAATTGTTAAGCTGAATGATCCGCGTGTAACCAGACTTGCAGAAATTATCAATCCTGAACGTGTTGTACCTGCAACTTTAAAAGTTGTAGATATAGCGGGACTAGTTAAAGGTGCAAGCAAAGGAGAGGGACTGGGGAATCAGTTTTTGAGTAATATTAGAGAAGTAGATGCAATTGCACATGTAGTAAGGTGTTTTGAGGATCATGGAGTAGCACATGTTGAAAAAAATCATGATCCAGTTGGGGATGTTATTCTTATAAATACAGAACTGATT…
Cluster36.COG0012	High-Light Prochlorococcus	Cyanobacteria	NA	NA	HOT227_1_0125m_rep_c246625_1	MLKAGIIGLPNVGKSTLFNALVENAKAQAANFPFCTIEPNKGIVSVPDQRLQELGDLSSSQNIIPTKIEFVDIAGLVKGASKGEGLGNKFLSNIREVDAIVHVVRCFEDSDVIHVSGKVDPLDDIEIINLELNLADLSQLQKRRERIKKQVRTSKEAAKEDTLLEKIEEELQKGLSVRSISLSEEENLIIKQLGFLTEKPIIYATNLNENDLAEGNDFSSKVQSFASNENAECIKISAQVESELIELEPEDKINISDFNHENISNEKLVVSDRESNEEILKSVLNGSGQKSHMDVVALNVSLVLWAAGIEDNLNEGFNKALFSINQGDPWKKFLLLKNYLSAN	ATGTTAAAAGCCGGTATTATTGGATTACCAAATGTTGGAAAATCAACTTTATTTAATGCACTTGTAGAAAATGCTAAAGCACAAGCGGCTAATTTCCCCTTTTGTACTATAGAACCTAATAAAGGTATAGTTTCAGTTCCAGATCAAAGGTTACAAGAGTTAGGTGATTTGAGTTCTAGCCAAAATATTATCCCAACAAAAATCGAATTTGTAGATATCGCAGGACTAGTAAAAGGAGCCAGTAAAGGTGAGGGTTTGGGAAATAAATTTTTATCAAATATTAGGGAGGTTGATGCAATAGTTCATGTTGTAAGGTGCTTTGAAGATAGTGATGTAATTCATGTATCTGGGAAAGTAGATCCTTTGGATGACATTGAGATAATTAATCTGGAATTGAAT…
Cluster1104.COG0012	Unannotated	Verrumicrobia	NA	NA	HOT229_3_0500m_rep_c302232_1	MLKAGIVGLPNVGKSTLFNAVTRTRKAESANYPFCTIDPNVGVVNVPDARLEVLSKISGSAELIPASVEFVDIAGLVKGASAGEGLGNQFLSHIREVDAIVHVIRCFEDDDIHHVEGSIDPVRDIETISTELILADLEAVQRRRDKLNKEAKRGDKEAAALVAVIDKVEPHLGEGKPAITCELSDDEAALAKRLFLLSAKPTLFAANLKDTELADADTHPHLAKVRGYAAEHHGCETVAISAQIESELADLPEGEADEFLAEMGVAESGAGQLIHKSYSLLGLQTYFTTGEKETRAWTIHIGDTAPKAAGVIHGDFERGFIKAETVSYADLTACGSIAAAREKGVYRMEGKEYVVQEGDVMLFKFNV	ATGCTGAAAGCCGGAATTGTCGGACTGCCCAATGTCGGCAAGTCCACCCTGTTCAACGCCGTCACCCGCACCCGCAAGGCGGAGTCGGCGAACTATCCGTTCTGCACCATCGACCCCAACGTCGGCGTCGTGAACGTGCCGGACGCACGGCTCGAAGTTCTCTCGAAAATCTCCGGCTCGGCGGAGCTGATCCCGGCCTCCGTCGAGTTCGTTGACATCGCCGGGCTGGTGAAGGGTGCCTCCGCCGGCGAGGGGCTGGGCAACCAGTTCCTGAGCCACATCCGCGAGGTGGACGCCATCGTGCACGTGATTCGCTGCTTCGAGGACGATGACATTCATCACGTCGAGGGCAGCATCGATCCGGTGCGCGACATCGAGACGATTTCTACCGAGCTGATC…
Cluster1057.COG0012	Unannotated	Alpha-Proteobacteria	NA	NA	HOT229_2_0770m_c2799_2	MGFKCGIVGLPNVGKSTLFNALTKTAMAQAENYPFCTIEPNVGEVAIPDPRLYKLADIAKSENIVPTRMTFVDIAGLVKGASKGEGLGNQFLANIREMDAIAYVLRCFDDANIVHVEGKIDPISDLEIVETELMLADLETLEKREPSLEKKAKSGDKESQDILELVQKALVLLREGCPVRMLENKPNEETLFRSLQLLTAKPVLYVCNVNELDASQGNQYSELVFNTAKKEGAGAVLISAKIEAELSQLDSNDQQEFLHELGLEEPGLVRMIYEGYDLLDLMTFFTAGPKESRAWTVPAHSLAPRASRAIHTDFEKGFIRAEVISFADYVECNGEQGAKEAGKMRVEGKDYEVQDGDVVLFRFNV	ATGGGATTTAAATGTGGAATTGTAGGGTTGCCTAATGTTGGCAAATCCACCCTTTTTAATGCTCTTACCAAAACAGCGATGGCTCAAGCTGAGAACTACCCCTTTTGCACAATAGAGCCGAACGTAGGAGAAGTGGCAATACCAGACCCGAGATTGTATAAACTAGCTGACATAGCTAAGTCTGAAAACATAGTTCCTACTAGAATGACTTTTGTGGACATAGCTGGATTAGTAAAAGGTGCTTCTAAAGGAGAGGGGCTAGGAAACCAGTTCCTTGCAAATATCAGGGAAATGGATGCCATAGCTTATGTTCTGAGATGTTTTGATGACGCAAACATTGTTCACGTAGAGGGGAAAATAGATCCCATTTCAGATCTTGAAATTGTGGAAACTGAGCTG…
Cluster1307.COG0012	SAR11	Alpha-Proteobacteria	NA	NA	metaMG0024310.COG0012	MGFKCGIVGLPNVGKSTLFNALTASKNAEAANFPFCTIDPNIGIVDVIDERLDQLSKLSQSKKKIYTNITFVDIAGLVKGASKGEGLGNKFLSHIREVDAIIHLVRCFESDKITHVNSEINPSNDLETIKTEIILSDIDIIQKKLEKSKKKLLDKKEIEILEKKLEQLNLNKDATIVNEEENKFLSTLGLLSIKPKIIVCNVDEGSLAKGNKFTESIKSKYPNEKIVHICADIEDQIMGLDKNEKETFMKEIGLNKTGLNQLIKEGYDLLKLDTFFTSGPEESRAWTVKKNTLAPKAASVIHTDFEKNFIRAEAVTCEDFIKFGSAEKCKEKGKLRIEGKDYIVKDGDVLYFRVNP	ATGGGGTTTAAATGTGGAATTGTAGGACTTCCTAACGTAGGAAAGTCTACTCTATTCAATGCACTAACGGCTTCAAAAAATGCTGAGGCAGCAAATTTTCCTTTTTGTACCATCGATCCTAATATTGGTATAGTAGATGTAATTGATGAAAGATTAGATCAGCTATCAAAGTTATCTCAATCCAAGAAAAAAATTTATACTAATATTACATTCGTTGATATAGCAGGATTAGTAAAAGGTGCTTCAAAAGGAGAAGGTCTTGGCAATAAATTTCTCTCTCATATAAGAGAAGTAGATGCAATTATACATTTAGTAAGATGTTTTGAGTCAGATAAGATAACCCACGTAAATTCAGAAATAAATCCTTCAAATGACTTGGAAACTATCAAAACAGAAATT…
Cluster885.COG0012	Unannotated	Alpha-Proteobacteria	NA	NA	HOT229_1_0200m_c19176_2	MSSLSCGIVGLPNVGKSTIFSALTNAAAESANYPFTTIEPNIAVVDIPDERLSNLHKLLNSEKNIPASLKFVDIAGLVKGASDGEGLGNKFLANIREVDAIAHVLRCFEGDTTHVLETVDPIRDLEIINLELAISDLQILEKRIVKLDKIKKSGDKEALREYEIVNEIIDLLNKNESLNINANFEKNDLQIVKRLNLISTKPMMYVLNYGTTSIEEEKASQLKEAILRRGDSYIEIYGLLENEIRDLDDEEKKLFLKEYDISETGLRVLINKAYSMLNLITFYTAGPKETRAWSIMNNSTAPTAAGKIHSDFQKGFIRAEIIDYSDYIELGSEEEAKNKGLIRSEGKDYIVKDGDIVHFRYNV	ATGAGTTCACTTAGCTGTGGTATTGTTGGATTACCTAACGTCGGCAAATCAACTATTTTTTCGGCTCTTACAAATGCCGCAGCTGAAAGTGCAAACTACCCTTTCACAACAATAGAACCAAATATAGCTGTAGTCGATATTCCGGACGAGAGATTAAGTAATCTTCACAAACTCTTAAATTCAGAGAAAAACATACCTGCATCTTTAAAATTTGTTGATATAGCAGGGTTAGTAAAAGGGGCAAGTGATGGGGAAGGTTTGGGTAATAAGTTTCTTGCAAACATAAGAGAAGTTGACGCAATAGCTCATGTATTAAGATGTTTTGAAGGTGACACAACCCACGTCTTAGAAACAGTAGATCCCATTAGAGATTTAGAGATAATTAATCTTGAATTGGCA…
Cluster1151.COG0012	Unannotated	Chloroflexi	NA	NA	HOT232_1_0125m_rep_c177119_2	MNISILGLPQSGKSTFLKSLLDISENDPLPDYCTVKVKDNRLNQVSKLLGHNNLTFPEISFSELDILSLNSKSTDLKGIESLQKSYGILLVIKCFDIDNTSKIQNDINEIVTELIVSDTIIIENVIERRLKSSKGKIKQEIESINSEIELLKNLKEHLESGKALNSYKLNEGDTRKLAGYNLVTLKPIFVLLNSDTEIMEMDESIKLNSDINHFLYPAKLEMELSELSEDESNEFRESLNIEKNLKYDLVQYLYKQMGKIIFITAGDQEIKAWEIQNGDSALISSSKIHSDISKGFIRAEVIDFNTFLELGSWNQCKKEGKVKGNGKEYIVQDGDIINFLHS	ATGAATATTTCCATATTAGGCTTACCTCAATCAGGAAAATCTACTTTTCTAAAATCATTGTTAGATATTTCAGAAAACGATCCTCTTCCAGATTATTGTACGGTTAAAGTGAAAGATAATAGGCTTAATCAAGTTAGCAAACTTTTGGGTCATAATAATTTAACATTTCCAGAAATTTCTTTTTCGGAATTAGATATATTGTCACTAAATTCAAAAAGTACTGATTTAAAAGGAATTGAATCACTACAAAAATCTTATGGTATTTTATTAGTTATCAAGTGTTTTGATATAGATAACACTTCAAAAATTCAAAATGATATAAATGAAATAGTCACCGAATTAATAGTATCAGATACCATAATAATAGAAAATGTAATCGAAAGAAGATTGAAATCTTCA…
Cluster966.COG0012	Thaumarchaeota	Thaumarchaeota	NA	NA	HOT229_1_0200m_rep_c408965_4	MQIGLIGKANVGKSTFFSAATETMVQSGNFPFTTIEPNIGVAHVKTDCACKNLKSRCGNSSCFEGIRFVPIKLIDVAGLVPGAHEGKGLGNQFLTDAMQADALVHVVDISGSTDIQGQPVSIGTHDPLQDIKFVEEEFDLWFKQILDREWPKLIKEIEQKRTKISEGLTHRFTGLGINESQVDKILNSLSLKTKKLTEWSDSDIVNFLKSLRKLSKPMLVASNKADLCEELDIIKKISENFTTIPCSAETELLLRKATKAGLIDYISGNNNFSGKQEVNLSNEQNNALHLAKNVLNKIGVTGVQKILNSVVFDVLKMIVVFPVEDDAKLSNKDGQVLPDAKLLSSTSTAKDLAFIIHQDIGKGFLHAIDAKTKQRIGAEHYLKNGDIIKIVSTLSRG	ATGCAAATTGGTCTTATTGGGAAAGCAAATGTTGGTAAATCTACATTTTTTTCTGCAGCAACAGAAACTATGGTTCAAAGTGGAAATTTTCCATTTACAACAATTGAACCAAATATTGGTGTGGCACATGTCAAAACTGATTGTGCCTGTAAAAATCTGAAATCTAGATGTGGAAACAGTTCATGTTTTGAAGGAATTCGGTTTGTTCCTATAAAATTAATTGATGTAGCTGGATTAGTACCAGGTGCACATGAAGGAAAGGGGCTTGGAAACCAATTTCTGACTGATGCAATGCAAGCTGATGCATTAGTACATGTTGTAGATATTTCTGGTTCTACTGACATTCAAGGACAACCAGTAAGTATTGGAACACATGATCCATTACAGGATATAAAATTT…
Cluster778.COG0012	SAR11	Alpha-Proteobacteria	NA	NA	metaMG0023359.COG0012	MGFKCGIVGLPNVGKSTLFNALTSSKNAQAANFPFCTIDPNIGIVDVPDDRLDILHKLSKSKKKINTNITFVDIAGLVKGASKGEGLGNKFLSHIREVDAIIHLVRCFDSTNIQHVNKKIDPINDLETIKTEISLSDIGALEKKLEKNSKKKMSDKEIILLEEVLKKLNSGDNIKEYSSVENYNILRETGLISIKPYIIVCNVDEENVSKGNNYTKVLKDKYPNEKFVTICADIEDQITELKSDEKELYMKNIGLEKTGLNKLINTGYDLLNLNTFFTSGPEETRAWTIKENTAAPQAAAVIHTDFEKKFIRAETVSFNDFQKYGSFEKAKENGKLRLEGKDYLVKDGDVLFFRVNP	ATGGGATTTAAGTGCGGAATTGTTGGGCTGCCAAATGTTGGGAAGTCTACTTTATTTAATGCTTTAACATCTTCTAAAAACGCACAAGCTGCAAATTTTCCTTTTTGCACTATAGATCCTAATATTGGAATTGTTGATGTTCCAGATGATAGGCTTGATATTTTACATAAATTATCGAAATCAAAAAAAAAAATTAATACAAATATAACATTTGTTGATATTGCTGGACTGGTAAAAGGAGCGTCAAAAGGTGAAGGGTTAGGCAATAAGTTTTTATCACATATTAGAGAAGTTGACGCGATTATTCATCTTGTTAGATGCTTTGATTCAACAAATATACAGCACGTAAACAAAAAAATAGATCCTATAAATGATTTAGAAACTATAAAAACAGAAATT…
Cluster1167.COG0012	Unannotated	Unannotated	NA	NA	HOT237_1_1000m_c11542_1	MLRAALIGFPSVGKTTLFRLMTSTAGARNGVKRAAAHVGVARVPEPRLDRLVELFRPKHRVPATVELAEMAGHAAARSLLDIAAFREADALLHVVRSFRDERVPHTSGSVDPIRDVRTMEEELILADLGVAERRLERLGQDLKKRKSDDLKTEQAVLMECQAALEAGTPLRRMTRDPEAAKRLRGFQFLSAKPLLVVNNLDESDLPHGLERSALDFEAFLSEAGANAVAVCAKIELEISQLDEEAAEVFSADLGLMESGLNRVIRASYELLGYISFFTVGERECRAWTVSQSTVAQDAAAEIHSDIARGFIRAEVVPYNSLVEHGSIAACRERGLVRLEGKNYIVRDGDVITFRFAT	ATGTTGCGCGCGGCCCTCATCGGGTTTCCCAGCGTCGGAAAAACGACACTCTTCCGTCTGATGACGAGCACGGCGGGAGCCCGCAACGGCGTTAAGCGCGCTGCGGCCCACGTCGGCGTCGCCCGAGTGCCCGAACCCAGACTGGATCGCCTCGTCGAACTCTTCCGGCCGAAGCACCGCGTCCCAGCGACTGTGGAACTAGCCGAAATGGCTGGTCATGCCGCTGCCCGCTCGCTTCTCGATATTGCGGCGTTCAGGGAGGCGGACGCGCTCCTCCACGTCGTGCGCTCATTCCGCGACGAGCGGGTGCCTCACACCTCCGGCAGCGTTGACCCAATACGAGACGTACGCACCATGGAAGAAGAGCTGATTCTGGCCGACCTCGGGGTGGCCGAGCGT…
Cluster743.COG0012	Unannotated	Unannotated	NA	NA	HOT224_1_1000m_c34105_2	MLRAALIGFPSTGKTTLLRLLSRTGEPLGHTGGRHEAHIGVAQVPDPRLDRLTELFEPRRRVPATVEIAELAGHGGARSLIDVTAFRNADALLHVLRMFRDDTVPHVAGEVDPARDATQMEDELILADLGVAERRLERIRLDAKKGKRRELEEEARVIELCRTALEEGRPLRALSLDTDDARRLCGFSFLSAKPVLVVLNLDEADVADPTGAIERAGISECLSGAATEAVPVCAKIELEIAELAADDRAVFLADLGLRDSGLDRVIRASYHLLGYISFFTTGKDECRAWSVPRGTSAQDAAGQIHSDIARGFIRAEVVHYKALTARNGSLAACRGHGEVRLEGKDYEVQDGDVINFRFAT	ATGCTACGCGCCGCCTTGATCGGATTCCCTTCGACAGGCAAGACGACCCTGCTCCGGCTGCTGAGCCGGACCGGCGAGCCGCTCGGACACACCGGCGGCCGTCACGAGGCGCACATCGGTGTCGCCCAGGTCCCCGACCCGCGTCTGGACCGTCTGACCGAGCTCTTCGAGCCGCGGCGACGGGTGCCGGCGACCGTCGAGATCGCCGAGCTCGCGGGGCACGGCGGCGCCCGTTCCCTGATCGACGTGACCGCGTTCCGCAATGCCGACGCGCTGCTCCACGTGTTGCGAATGTTCCGGGACGACACGGTGCCGCACGTCGCCGGCGAGGTGGACCCGGCGCGCGACGCCACGCAGATGGAGGACGAGCTCATCCTGGCCGACCTCGGCGTGGCCGAG…
Cluster900.COG0012	Unannotated	Alpha-Proteobacteria	NA	NA	HOT229_3_0500m_rep_c232150_3	MGFKCGIVGLPNVGKSTLFNALTKNAMAAAENYPFCTIEPNIGQVPVPDPRLQQIANIVKPRKIVPTLLAFVDIAGLVRGASKGEGLGNRFLGAIREVDAILHVLRCFEDDNVTHVDGKIDPADDAATVNTELMLADLESLEKQVQGAIKRQRGGDTEATAQLKLMERVIATLQEGRPARQVEISAEEGGHMRQLQLLTSKPVLYVCNLDEATAGKGNEFSRAAENFAAEEKAGVVVISANIEAELAQLEDGEEKRAFLQDLGLAEAGLDRVIRAGYDLLGLLTFFTANPNEARAWTVPNGTLAPAAAGVIHGDFERGFIRAETIAYEDYLSCNGEQGAKDAGRMRAEGRDYLVNDADVLLFRFNV	ATGGGTTTCAAATGCGGCATCGTCGGGCTGCCCAACGTGGGCAAATCTACATTGTTCAATGCCTTAACCAAAAACGCCATGGCGGCTGCCGAAAATTATCCATTTTGTACCATCGAACCCAACATAGGGCAGGTGCCAGTGCCTGACCCGCGCCTGCAGCAAATCGCCAACATTGTAAAACCCAGGAAAATTGTTCCCACCTTGCTAGCCTTCGTGGATATCGCCGGATTGGTACGTGGTGCCTCCAAGGGGGAGGGTCTGGGCAACCGATTTCTGGGCGCCATTCGCGAGGTGGACGCTATTCTCCACGTTCTGCGTTGTTTCGAAGATGACAACGTTACCCATGTGGATGGTAAGATCGATCCTGCGGACGATGCGGCGACCGTGAACACGGAATTG…
Cluster1191.COG0012	Unannotated	Gamma-Proteobacteria	NA	NA	metaMG0022971.COG0012	MGFKCGLVGMPNVGKSSIFNLLTLQKIPASNYPFCTIDPNVAYVKVPDTRLNQLAKINKSEKIINASIEFVDIAGLIKGASKGEGLGNEFLNHINNTDVIAHVVRFFNDNEIIHVKGDLNPNDDFDDINSELILADISRVEKYINRIEKSRVDQKTKDLIVRELGSLLEHLNEGHFASSFGFSEDILQLNDLMLLTTKPMFVIANINSETNQNELINFQKKLNSEIKLLTIDVKTEQDISELEDEEKEEFLKEMGDSECGLDKIINTGYTLLELKTFFTSGPKETRAWSAKKDFNARDCSGIIHTDIQKGFIRAETVAYDEYIKHNGEQGSKNGGVWRQEGKDYIVNEGDVIYFRFNI	ATGGGTTTTAAGTGTGGCTTGGTTGGAATGCCAAATGTTGGAAAATCATCAATATTCAATTTACTTACCTTGCAAAAAATACCAGCAAGCAATTACCCTTTTTGTACAATTGATCCAAATGTTGCATATGTTAAAGTTCCTGATACCAGATTAAACCAACTTGCTAAAATTAATAAATCAGAAAAAATTATTAATGCTTCAATTGAATTTGTTGATATTGCAGGACTAATAAAAGGCGCATCGAAAGGTGAGGGTCTTGGGAATGAATTCCTCAACCATATTAATAACACAGATGTTATTGCCCACGTTGTTAGGTTTTTTAATGATAATGAAATTATTCATGTTAAAGGAGATTTGAATCCCAATGATGATTTTGATGATATTAATTCTGAACTAATA…
Cluster4747.COG0012	Unannotated	Chloroflexi	NA	NA	metaMG0022143.COG0012	MQVGIVGLPQSGKTTLFKAATRGKVQSGGKHDLSRGIAKIDDARLNLLSEIHDSQKTTSAEVLYLDSPPLKEGFGKHVGIEGDLLAHLQACDELVIVTREFINDSVAHIHETLDPARDVVEFLMDLSFVDQGILERRLSKLNDSLKSTKTKDKEPIIKEQELLNRISASLNEGKLAYQAINTAQEAKSIKGFGLLTTKPLIVAANIHESSILSSSDIENEISQAIGNNTKVISICAKLEAELSEMNPEDEMEFRSELNIEESGINRLVSASYESLGLITFFTTGPDETRAWSIKNGTEAQVAAGQIHSDIQRGFIRAEIISYEALIESGNESKARTNGLLRQEGKNYTMRDGDVVNFLFNV	ATGCAAGTTGGAATTGTTGGACTTCCCCAAAGTGGCAAAACCACACTATTTAAAGCCGCAACAAGAGGAAAGGTACAGAGCGGAGGCAAACACGATTTATCTCGTGGCATCGCTAAAATAGATGACGCCAGATTGAATCTACTTAGCGAAATACATGATTCACAAAAGACTACGTCTGCTGAGGTACTTTATCTCGATAGCCCTCCACTAAAGGAAGGTTTCGGAAAGCACGTAGGCATAGAAGGCGATCTCTTAGCTCATCTTCAAGCGTGCGACGAACTGGTTATTGTGACAAGAGAATTTATCAATGACTCTGTTGCACATATTCATGAGACATTAGACCCAGCAAGAGATGTGGTTGAATTTTTGATGGACCTTTCTTTTGTTGATCAAGGAATC…
Cluster964.COG0012	Thaumarchaeota	Thaumarchaeota	NA	NA	HOT229_1_0200m_rep_c414984_8	MQIGLLGKANVGKSTFFSAATETVVQTGNFPFTTIEPNVGVTHVKVDCACKSLQKRCGNNLCVDGTRFIPIKLIDVAGLVPGAHDGKGLGNQFLTDAMKADALIHVVDISGSTDIQGQPVTVGTHDPLEDIKFVEDEFDLWFKQLLDREWYKLTKEIQQKRAKISDGLARRFTGLGIKEPEIDQVLNSMSLKLKKPTDWSDDEIMKFLKSLRKLAKPMVIAANKADLCEDLSIVKNISDNSTIIPCSAETELMLRKATKSGLIQYVPGDSDFQGKNDKKLSKEQDNALHLAKNVLTKIGVTGVQKTLNSIIFDIMKLIVVYPVEDESKLSNKDGQVLPDARLLDSSATAKELAFTIHQDIGNGFLHAIDAKTKQRIGADHQLKNGDVIKIVSALSRG	ATGCAGATTGGCCTTCTTGGCAAAGCCAATGTTGGCAAATCAACATTTTTTTCAGCAGCAACTGAAACTGTTGTTCAAACTGGTAATTTTCCATTTACAACGATCGAACCAAACGTAGGTGTAACCCATGTTAAAGTTGATTGTGCATGTAAAAGTCTTCAAAAAAGATGTGGAAATAATCTTTGTGTAGATGGAACTCGCTTTATTCCAATAAAATTAATTGATGTTGCGGGTCTTGTTCCAGGAGCGCATGATGGTAAAGGTCTTGGTAATCAGTTTCTAACTGATGCAATGAAAGCTGACGCATTAATACATGTAGTTGATATTTCAGGTTCAACAGATATTCAGGGACAACCGGTAACCGTTGGTACACATGATCCATTAGAAGACATAAAATTT…
Cluster835.COG0012	Unannotated	Gamma-Proteobacteria	1004787.PRJNA65405;1004788.PRJNA65407;529120.PRJNA29793	Alteromonas macleodii str. Balearic Sea AD45;Alteromonas macleodii str. English Channel 673;Alteromonas macleodii ATCC 27126	HOT236_2_0500m_rep_c153276_10	MGFKCGIVGLPNVGKSTLFNALTKAGIEAANFPFCTIEPNTGVVPVPDLRLDKLAEIVKPQRVIPTTMEFVDIAGLVEGASKGEGLGNKFLANIRETDAIGHVVRCFDDENIVHVAGRVSPKDDIDVINTELALADLETTEKALHRVAKRAKGGDADAKYEMKVLEKIKPHLDEGLLLRSLELTKEELAAISYMNMLTLKPTMYIANVNEDGFENNPYLDQVKEIAAGENATVVAVCAAIESDIAELEDDEREEFMQDMGLEEPGLNRVIRAGYSLLTLQTYFTAGVKEVRAWTFPEGSTAPQAAGKIHTDFEKGFIRAEIVGYEHFVEFDGEQGAKDAGKWRLEGKDYIVKDGDVIHFRFNV	ATGGGTTTTAAATGCGGTATTGTTGGCCTACCAAACGTAGGTAAATCAACACTTTTCAATGCATTAACTAAAGCAGGTATTGAAGCGGCAAACTTCCCGTTTTGTACTATCGAGCCAAACACAGGTGTTGTTCCTGTGCCAGATCTTCGTTTGGACAAGTTGGCTGAAATCGTAAAACCTCAGCGCGTTATTCCTACTACCATGGAATTCGTAGATATTGCTGGCTTGGTTGAAGGTGCTTCTAAAGGTGAAGGTTTAGGAAACAAATTCCTTGCTAACATCCGTGAGACTGACGCTATTGGTCACGTAGTACGCTGTTTTGATGATGAGAACATTGTTCACGTTGCAGGTCGCGTTAGCCCTAAAGACGATATCGATGTTATCAACACCGAACTTGCA…
Cluster676.COG0012	SAR11	Alpha-Proteobacteria	NA	NA	HOT229_2_0770m_rep_c210705_10	MSFKCGIVGLPNVGKSTLFNALTTTKKAQAENFPFCTIDPNIGIVSVPDERLNKISAISKSIKTINAAITFVDIAGLVKGASKGEGLGNKFLSHVREVDTIIHLTRCFDSEKIQNVNKNVDPIRDIEIIETEILLSDLESLQKRLEKNNKKKLEKKELDFLEECLKLISNGKKPDELKKKYSKNLIKKSALLSLKPRIIVCNVDEKSLPDGNKYSNVCKKKFSDENIIIVCADIEDQIMSLQAKYRKDFMFESGIKSTGLDNLIKTGYRALGLSTFFTSGPEESRAWTIEKNSKAVDAAGVIHTDFKKKFIRAETASHEDFIKYKGFNECKNVGKLRLEGKDYIVKDGDVMFFRTGA	ATGAGTTTTAAATGTGGAATAGTTGGATTACCCAACGTTGGTAAGTCAACATTATTCAATGCTTTAACCACAACGAAGAAAGCACAAGCAGAAAATTTCCCTTTTTGTACAATTGATCCTAATATTGGAATAGTTTCAGTTCCTGACGAAAGATTAAATAAAATATCTGCAATATCAAAATCGATAAAAACAATTAATGCAGCAATTACCTTTGTTGATATTGCTGGACTGGTTAAAGGTGCGTCTAAAGGAGAGGGATTAGGAAATAAGTTTCTTTCTCATGTTAGAGAAGTTGATACAATTATTCATCTAACACGATGTTTTGATTCTGAAAAAATACAAAACGTTAATAAAAATGTAGATCCAATAAGAGATATTGAAATTATTGAAACCGAAATT…
Cluster847.COG0012	Unannotated	Gamma-Proteobacteria	NA	NA	metaMG0013092.COG0012	MGIKCGIVGLPNVGKSSLFNILSEGKAEAANYPFCTIEPNVGVVMVPDPRLDQLSAINNPEEVIPSIVEFVDIAGLVEGASQGEGLGNKFLANIRETDAIIHVVRCFEDKNVTHVSDEINPVNDFEIINTELLLADIQTVERNLERAGKQSKAGDKAMLAKHAFLESLLDHLNNDLPARAFNVEKDQEGIMKELSLLTKKPMLCLANIDESSITDETEGLQALQEKVLSVEDAELLKLCVSLELEISTLEPSEMKEFLDELNLEEPAINKLIRASYDLLNLQTFFTAGPKEVRAWPIRKKSLAPQAAGTIHTDFERGFIKAEVISYDDYLENGGEQGAKSVGKLRLEGKDYLVQEGDVMHFKFNV	ATGGGCATTAAATGCGGCATTGTAGGGCTTCCAAACGTTGGTAAATCGTCCCTGTTCAATATTCTCTCTGAGGGCAAGGCAGAGGCTGCCAACTATCCTTTTTGTACCATCGAGCCCAATGTCGGCGTAGTCATGGTGCCCGATCCTCGTTTGGATCAATTATCCGCAATCAATAATCCGGAAGAAGTGATTCCATCCATTGTAGAGTTTGTCGATATTGCTGGATTGGTCGAAGGCGCCTCACAAGGGGAAGGACTTGGAAATAAGTTTCTGGCAAACATTCGTGAAACGGATGCGATTATCCACGTGGTTCGATGTTTTGAGGATAAGAATGTCACCCATGTTTCTGACGAGATTAATCCTGTGAATGATTTTGAAATCATAAACACCGAATTATTG…
Cluster5145.COG0012	High-Light Prochlorococcus	Cyanobacteria	NA	NA	HOT224_1_0075m_rep_c243677_1	MILKQDLGYFQEKQILLASIDIGTNSTHLLVAEINLELNLADLSQLQKRRERIKKQVRTSKEAAKEDTLLEKIEEELEKGLSVRSISLNEEENLIIKQLGFLTAKPIIYATNLNENDLAKGNDFSSKVKSFASSENTECIKISAQVESELIELEPEDKKDYLMGLGVEEGGLSSQIRSTYKLLGLKTYFTTGEKETKAWTIKDGMTAPQAAGVIHTDFEKGFIRAQTISYQNLIDSGSIANAKNKGLLRSEGKEYVVNEGDVMEFLFNV	ATGATACTGAAACAAGATTTAGGATATTTTCAAGAAAAGCAAATTTTATTAGCTTCTATAGATATTGGAACTAACTCTACTCATCTCTTGGTAGCAGAAATTAATCTGGAATTAAATTTAGCTGATTTATCTCAACTCCAAAAAAGAAGAGAAAGAATTAAAAAACAGGTTAGAACTAGTAAAGAGGCAGCTAAAGAAGATACCTTACTAGAAAAAATTGAAGAAGAGCTAGAGAAAGGTCTTTCAGTTAGATCAATATCTTTGAATGAAGAAGAAAATTTAATAATTAAGCAATTGGGCTTCCTTACCGCAAAACCAATTATTTACGCAACAAATTTGAACGAAAATGATTTGGCTAAAGGTAATGATTTCTCATCAAAAGTTAAGAGTTTTGCAAGT…
Cluster1084.COG0012	Unannotated	Chloroflexi	NA	NA	HOT229_3_0500m_c75912_1	MLCLVPTQTGKIQIMKIGIIGLPYVGKTSIFNALTGAEAEIGSYTSGTKTNIRSVTVPDERLNVLTEVFHAQEVTPTTIEYIDIVGMSKGDIDRGSFEASLIADLREVDALAHVVRFFKDDTIPHVDGDVNPKRDIETIDLELTFADLQIIDRRLERLEKELRTKRDRILEHQQNVLKTCKNALENGIAIRELEITDEDEKTIRGYQFLTQKPMLTICNIGEDQINQSDQIISYHIEHHTKKLSTEIFVLSAKLEMEIAQLDSTEANIFLEEMGLQESALNRFIQMSYQLLGLITFFTCTGMDELRAWTIQCGTTAVEAAGLIHTDMAQGFIRAETIHWSELVEVKGLIKAKEKGLLRLEGKDYLVQDGDILTIRFNV	ATGCTCTGCCTAGTCCCAACCCAAACAGGCAAAATTCAGATCATGAAAATCGGCATTATCGGGTTACCGTATGTTGGCAAAACTTCGATCTTTAATGCCCTGACGGGGGCAGAAGCTGAAATCGGTTCTTACACCTCAGGCACCAAAACCAATATCAGGTCAGTTACGGTACCCGACGAACGCCTGAATGTATTGACCGAGGTCTTCCATGCCCAAGAAGTCACTCCTACAACCATTGAATATATAGATATCGTCGGCATGTCCAAAGGTGATATAGATCGTGGTAGTTTTGAAGCTAGTTTAATTGCTGACCTTCGTGAAGTTGATGCCCTAGCACATGTCGTCAGGTTTTTTAAAGATGACACAATCCCACATGTTGATGGTGACGTTAATCCAAAG…
Cluster804.COG0012	Marinimicrobia	Marinimicrobia	NA	NA	HOT225_1_0500m_rep_c64690_3	MKLNCGFVGLPNVGKSTLFNALSNSSVAAENYPFCTIEPNVGIIEIPDERLKVLSEIFAPKKTTYNTIEFIDIAGLVKNAHQGEGLGNQFLSQIRSVKVIVQVIRFFEDKNITHVENKVNPLNDMEIINTELVLADIKTLEKSLEKNEKLIKARKPESKPTKTILNNLLEHLNKGLFARTFQRNSKEDVIINNLFLLTDKPMVCVANTDENSVLTNQIQEAETLAKQNSSSFIIINGKLESQMTDLNEEEKQLMLNEYGLKEAGLNSLIKKSYEILGLQTFFTCNKEEVRARTIARGASAVQAAEEVHTDFAKKFIKAEISTFNNVIKHKNNIKSLKTLGLVKIVGKDYIMQEGDIAYFIKGQ	ATGAAATTAAATTGTGGATTTGTAGGGCTTCCCAACGTTGGGAAATCAACCTTATTTAATGCTCTTAGCAATAGCAGTGTTGCTGCAGAAAACTATCCTTTCTGTACAATTGAGCCAAATGTCGGCATTATAGAAATTCCAGACGAGAGGCTAAAGGTTCTATCAGAAATTTTTGCACCAAAAAAAACAACCTATAATACTATTGAATTTATTGATATTGCAGGATTGGTAAAAAATGCACACCAAGGAGAAGGTTTAGGCAATCAGTTTCTATCACAAATTAGATCTGTGAAAGTTATTGTACAGGTCATTCGTTTTTTTGAAGACAAAAATATTACACATGTTGAAAACAAGGTCAACCCATTAAATGATATGGAAATTATTAACACTGAACTGGTG…
Cluster987.COG0012	SAR11	Alpha-Proteobacteria	NA	NA	HOT229_1_0200m_rep_c556175_2	MSFKCGIVGLPNVGKSTLFNALTNSSKAQAENFPFCTIDPNIGVVPVPDDRLDQLVKISSSKKKINTTISFVDIAGLVKGASKGEGLGNKFLSHIREVDSIIHMIRCFDSEDIQNVNPNVNPIRDLEIIETEMMLADLESIQKRLDKKNKKNMDKEQLKILEIALDCINNNKNLKILTEQFNKKILNQSALLSIKPKIYVCNVDEKSVQNGNKYTEDFINKFGDKNTLIVSAEIENQINQLENDEKLNYMKMIGLKETGLSMLIQKGYNILELETFFTSGPEETRAWTVQKNCTAPKAAGEIHTDFEKGFIRAETVAYNDFIKNQGWLNSKTNGKMRLEGKDYIVRDGDILNFRFNT	ATGAGTTTTAAATGCGGAATTGTTGGCTTGCCAAATGTTGGTAAATCAACTTTGTTTAATGCTTTAACTAATTCAAGCAAAGCTCAAGCAGAAAATTTTCCTTTCTGCACTATTGATCCAAATATTGGTGTTGTTCCTGTCCCTGATGATAGATTGGATCAATTGGTTAAAATTTCTAGTTCAAAAAAAAAAATAAACACTACAATATCTTTTGTTGATATAGCTGGTCTTGTAAAAGGTGCCTCTAAAGGTGAAGGACTAGGAAATAAATTTTTATCACACATTAGAGAAGTTGACTCAATTATTCACATGATTAGATGTTTCGACTCAGAAGATATTCAAAATGTTAATCCAAATGTAAATCCAATAAGAGATTTAGAAATTATTGAAACTGAAATG…
Cluster5370.COG0012	Unannotated	Marinimicrobia-like	NA	NA	HOT232_1_0125m_rep_c128118_2	MGFRCGIVGLPNVGKSTLFNALTNSSKAQAENFPFCTIDPHSGIVQLPDRRLDKLKKIYNPKKVTPATVEFIDIAGLVKGANKGEGLGNQFLGQIRQTSAIVHVIRCFDDPNVVHVNGDIDPERDAEIIETELLLSDLETLEKKFEKTERQARSGDKKLLRDLEIIGKLIKQCGDGLWANTIGLENTEDLNTIKSLHLLTNKPILYVANLSENEIVNNIENKYVKRLDDYAKSKGGSLIRVCASIEQEISSLPPEEEKTFLKEYNLSESGLNKMVRASFDLLGLQTFFTGGPTEVRSWTIPIGATAKQSAGVIHSDFERGFIKAEVFGYNDLVKHGSENALYDLGLARTEGKEYIVKDGDCIFFKFNV	ATGGGTTTTAGATGTGGAATAGTTGGATTGCCAAATGTTGGTAAATCTACTTTGTTCAATGCATTAACAAATTCTAGCAAAGCCCAAGCAGAAAATTTTCCATTTTGTACGATTGATCCACATTCTGGGATTGTGCAACTACCTGATAGAAGGCTAGATAAACTAAAAAAGATATATAATCCTAAAAAAGTAACCCCAGCTACGGTAGAATTTATTGATATTGCTGGATTAGTGAAAGGCGCTAATAAAGGTGAGGGTCTAGGAAACCAATTTTTGGGACAGATAAGGCAGACCTCTGCTATTGTACATGTTATTAGATGTTTTGATGACCCTAATGTCGTTCATGTCAACGGGGATATTGACCCCGAGAGAGACGCAGAAATAATAGAGACGGAGCTA…
Cluster302.COG0012	SUP05_ARCTIC96BD-19	Gamma-Proteobacteria	NA	NA	HOT225_1_0045m_rep_c45162_2	MGFKCGIVGLPNVGKSTLFNALTEANIESENYPFCTIEPNVGVVPIADDRLEKLSSIVNPKKVLPTVMEFVDIAGLVKGASQGEGLGNQFLANIGETEAIVHVVGAFENEDIVHVAGKVSPIDDIEVMNTELVLADLGTVEKLYQKASKSSKSGEKEGLLLKNLLEKMLPNLENGENLGSLTFSNEEQKLLGGFQLLTTKPVLYVANVSENGFNENKYLEQVINFAKTENAKVVAICADIEEDISKLDILEKKEYLEEMGQTETGLDKLVKAGYELLGLGTFFTAGPKEVGAWTMNIGDKAPQAAGKMHGDFEKGFMRAETISFEDYISNNGEKGAKEAGKLGSEGKEYIVQDGDVMHFLFNNWLSFKI	ATGGGATTTAAATGTGGAATTGTTGGTTTACCAAATGTTGGGAAATCAACTCTATTTAATGCTTTAACAGAAGCAAATATTGAATCAGAAAATTATCCCTTTTGTACAATTGAACCTAATGTTGGTGTAGTCCCTATTGCAGATGATCGTTTAGAAAAACTTTCAAGTATTGTAAATCCAAAAAAAGTATTACCAACTGTAATGGAATTTGTTGATATTGCAGGATTAGTTAAAGGAGCATCTCAAGGAGAAGGGCTTGGTAATCAATTTTTAGCAAATATTAGAGAAACTGAAGCAATTGTTCATGTTGTTAGAGCATTTGAGAATGAAGATATTGTACATGTTGCAGGTAAAGTTTCGCCCATTGATGATATTGAAGTTATAAATACAGAATTAGTA…
Cluster4974.COG0012	SAR11	Alpha-Proteobacteria	NA	NA	metaMG0023610.COG0012	MGFKCGIVGLPNVGKSTLFNALTNSSKAQAENFPFCTIDPNIGIVPVPDDRLDKLVSISNSKKKINTTISFVDIAGLVKGASKGEGLGNKFLSHIREVDAIIHMIRCFDSNDIQNVNPDVNPIRDLEIIETEMKLADLESIQKRLDKKNKKNSTKSEINILESALNCINNDQNMEGLHKDYSKKELHQTGLLSTKPKLYVCNVDEKSITEGNNYTKLFISKFGIKNTILISAEIENQINQLENDEKINYMKMINLKETGLNTLIKKGYELLELETFFTSGPEESRAWTVPINCKAPYAAGTIHTDFEKGFIRAETVSYDEFIKNNGWLNSKNNGKMRLEGKDYIVKDGDVLNFRFNT	ATGGGATTTAAGTGTGGTATAGTCGGATTACCAAATGTTGGTAAATCTACTTTGTTTAATGCTCTAACAAATTCAAGCAAAGCTCAAGCTGAAAACTTTCCTTTTTGTACAATTGACCCAAATATAGGAATAGTTCCAGTCCCAGATGATAGACTGGATAAATTGGTCTCTATTTCAAATTCTAAAAAAAAAATTAATACAACGATTTCATTTGTAGATATTGCTGGATTAGTAAAGGGAGCCTCTAAAGGAGAAGGATTAGGAAACAAGTTTTTATCACATATTAGAGAGGTAGACGCAATAATTCATATGATTAGATGTTTCGATTCAAATGACATTCAAAATGTTAATCCAGATGTCAACCCAATAAGAGATTTAGAAATTATTGAAACTGAAATG…
Cluster407.COG0012	Low-Light Prochlorococcus	Cyanobacteria	NA	NA	HOT232_1_0125m_rep_c330955_1	MGKSTLFNALVANAQAQAANFPFCTIEPNVGSVSVPDQRLNLLGELSNSKQIIPTRMEFVDIAGLVKGASKGEGLGNKFLANIREVDAIVHVIRCFSDDDVIHVSGSVDPSRDIEIINLELALSDLNQIEKRRTRLKKQISTNKEAKLEDEVLEKLCEALENENAVRSVSLTDEEKKLIKPLGLLTEKPIIYATNLGEDELSKGNSFSEEVNTLATKEGSECVKISAQVEAELIELGEEERDDYLNGLGVEEGGLISLIKATYRLLGLSTYFTTGEKETKAWTITDGMTAPQAAGVIHTDFEKGFIRAQTISYKKLLEAGSLTEARNKGWLRSEGKEYVVNEGDVMEFLFNV	GTGGGAAAGTCAACTTTGTTTAATGCTCTTGTAGCGAATGCTCAAGCTCAAGCAGCAAACTTTCCTTTTTGTACGATTGAACCCAATGTAGGCTCTGTTTCAGTGCCGGATCAACGTTTGAATTTGCTTGGTGAACTCAGTAATAGTAAGCAAATTATTCCTACTAGAATGGAATTTGTTGATATTGCTGGTCTAGTTAAGGGAGCAAGTAAAGGTGAGGGACTGGGTAACAAATTCTTAGCAAATATCAGAGAGGTAGATGCAATAGTTCATGTGATTAGGTGTTTTAGCGATGATGATGTTATTCATGTTTCTGGATCAGTAGACCCATCAAGAGATATTGAGATAATAAATTTAGAATTAGCATTGTCTGATTTAAATCAGATCGAAAAACGTAGA…
Cluster1317.COG0012	Actinobacteria	Actinobacteria	NA	NA	HOT238_1_0200m_rep_c157658_2	MERFGFVGLPNAGKSSLYNALAGGGALAAPYAFATTDPNIGVANVPDKRLFLLGDMSDSKKIVPTTIQFTDIGGLVEGAAKGEGLGNRFLAGIREVDAIVFVLRAFPDPDVPGPVDPVEHLKVVEIELALADLETIQKQLVKIEKAAKADKSANQILEVSKHAIKQLDQGVPIYKSDLTNEEREVLAEFFLLTDKPVLAVVNMGEEQMENANHHLEPVKEELPEQEVIGMCVQLESEAALLQPEEQSEMLEALGLGEGALTKFVRSAYHLLGLRTFFTTGEKESRAWTFREGSSAPECAGRIHTDFQKGFIRAETIGWKSLLEQGSWLKARESGLVRSEGKEYKPEDGDVMEFRFNV	ATGGAAAGATTTGGATTTGTTGGTTTGCCTAACGCAGGAAAATCTTCACTTTATAACGCTTTAGCAGGTGGTGGCGCTCTTGCAGCGCCTTACGCATTCGCTACCACTGATCCAAATATAGGAGTAGCAAATGTTCCCGATAAAAGACTTTTTCTTTTAGGAGACATGAGCGATTCCAAAAAAATTGTACCGACAACTATCCAGTTCACTGATATTGGAGGGCTAGTTGAAGGCGCAGCAAAAGGAGAGGGTCTAGGTAATCGTTTTTTAGCTGGCATACGTGAAGTTGATGCAATCGTCTTTGTTCTTAGAGCATTTCCAGACCCTGACGTTCCCGGACCCGTAGATCCAGTTGAACATCTAAAGGTAGTCGAAATAGAGCTAGCTCTAGCAGACTTA…
Cluster914.COG0012	Actinobacteria	Actinobacteria	NA	NA	HOT229_1_0200m_rep_c322758_18	MERFGFVGLPNAGKSSLYNALAGGGALAAPYAFATTDPNIGVAKVPDARLDRLAEMSASRKVVPASVEFADIGGLVEGASQGEGLGNKFLAGIREVDAIVFVLRAFTDTDVPGSSDPLDHLRVVEVELALADLDTSEKQLDKARRASKGDPSLTPVVAALAKAVEWLGEGVPLYRCDLGDADRAHLRPYFLLTNKPVLAVVNLDEEQLLDPEPVLASVVAELASVPGGVSADGGVYGSGAQVIGMCVQLEAEAALLSEIDRIEMLEGLGLGNGALPVFVRAAYHLLGLRTYFTTGEKESRAWTFRAGSSAPECAGRIHTDFQRGFIRAETIRWDTLLDAGSWSSARDSGLVRSEGKEYRPEDGDVMEFRFNV	GTGGAGCGGTTCGGATTCGTGGGCCTGCCCAACGCGGGCAAGTCGTCGCTGTACAACGCGTTGGCTGGGGGTGGTGCGCTGGCTGCCCCGTACGCGTTCGCCACCACTGACCCCAACATCGGCGTGGCTAAGGTGCCCGATGCCCGGCTGGACCGGTTGGCCGAGATGAGCGCCTCGCGCAAGGTTGTCCCGGCCAGCGTGGAGTTCGCAGACATCGGCGGCCTGGTCGAGGGGGCGTCCCAGGGGGAGGGCCTGGGCAACAAGTTCCTGGCCGGGATCCGCGAGGTGGACGCCATCGTGTTCGTGCTCCGGGCCTTCACCGACACGGACGTGCCCGGTTCGTCGGACCCGTTGGACCACCTGCGCGTCGTGGAGGTGGAGCTGGCCCTGGCTGACCTC…
Cluster1166.COG0012	Unannotated	Unannotated	NA	NA	HOT237_0500m_c36331_2	MELGFIGLPNSGKSTVFNAITRADVDVTAYANPKAEPNVAIVEIDDERVDCLAEIYQPKKTVRATVTFIDFVGVVRGNGDNTEIFSPAIMGLVKNLDALAYVVRNFTDPIEGPPDPVGDVEKLDDELLLADLIVTERRIERIAQSEKKGIATHEIKLEGKALRRVHEQLDAGRPIRDLSLTNDEKGAIKGFQFLTQKPILVVVNSDEASFGKNQEAITSIGAKHPAIEFAGSFEMELVQLGETEALAFREDMGIEASARARLTKLAHEIVGYISFFTVGPKEVHAWNIKDGGNAVSAAGAIHSDLARGFIRAERFTYTDIVEHGSEKALKETGLIRLEGKDYVVQDGDILLIRFSV	ATGGAACTCGGCTTCATTGGCCTGCCCAATTCAGGCAAGTCGACAGTCTTCAATGCCATCACCCGAGCCGATGTTGATGTAACCGCGTACGCCAACCCAAAAGCGGAGCCCAACGTCGCCATAGTCGAAATTGATGACGAGCGCGTCGACTGTTTAGCGGAAATCTATCAACCCAAGAAGACCGTCCGTGCCACGGTGACTTTCATCGACTTCGTCGGCGTCGTTCGTGGCAACGGCGACAATACCGAAATCTTTTCGCCCGCGATCATGGGGCTGGTTAAGAACCTCGATGCCCTCGCCTATGTGGTACGCAACTTCACAGATCCAATTGAAGGCCCGCCCGACCCCGTGGGCGATGTCGAGAAACTCGATGATGAACTACTGCTCGCCGATTTAATC…
Cluster968.COG0012	Unannotated	Gamma-Proteobacteria	NA	NA	HOT229_1_0200m_rep_c419252_2	MGIRCGIVGLPNVGKSTLFNALTNSEVDASNYPFCTIDPNIGNVTVPDERLSVLANIVPTEKIVPAFVEFVDIAGLVAGASKGEGLGNKFLGNIRETDAIVHVVRCFVNPDITHVSNKIDPVHDIEIINTELLLADIQTVEKNYIRAEKKSKAAQQEDIKKKEFLKKLLQHLNQFLPARNFILDDEKADIWMTELHLLSAKPTLYVVNISEESIHAENDFPVQVEEYLSHNQDFDLITICGALESELSQIDGDEKNEFLKDLKLKEPALNKLVQSCYTLLGLQTFFTANSKEIRSWPIKVDSKAPKAAGVVHTDFERGFICAEVIAYKDYVALGGVQACKNAGKIRLEGKDYIVSEGDVIHFRFNV	ATGGGTATTAGATGCGGAATTGTCGGACTACCAAACGTCGGTAAATCTACTCTATTTAATGCTTTAACCAACAGTGAGGTTGATGCATCAAATTACCCTTTTTGTACCATTGATCCAAATATTGGCAACGTCACCGTTCCAGATGAAAGATTAAGTGTTTTAGCTAATATTGTACCTACAGAAAAAATCGTTCCTGCATTCGTTGAATTTGTAGATATTGCTGGCTTAGTTGCAGGGGCTTCTAAAGGCGAAGGCTTGGGTAATAAATTTCTAGGTAATATAAGAGAAACAGATGCAATAGTTCATGTAGTGCGATGTTTTGTGAATCCAGATATTACTCATGTATCCAATAAAATTGATCCTGTACATGATATTGAAATCATTAATACCGAATTGCTG…
Cluster1098.COG0012	Nitrospinae	Nitrospinae	913337.PRJNA66865	Nitrospina sp. SCGC AAA288-L16	refMG0012373.COG0012	MFLSARLIIFINHFKKTKTMGFTCGLVGLPNAGKSTLFSALTRTKAQSGNYAFTTIEPNSGIVPVLDPRLETISQYIKADKVVPTTLEFVDIAGLIKGASKGEGLGNKFLGHIREVDAIAHVVRCFEDSNVPHVSDTIDPVDDIDTINTELMIADMETLARRKIKIEKLAKSGNKEARMHLTVIEKVIENINNNCPARAIEFFSEEEQNFLDNLTLLSSKPVLYICNVMDPSDTDSNQVQKVKKIAETDGSSTVALAGKMEGEIMEIEDPEERQMFMDEMGLKETGLDRMIIAGYGLLQLVTFFTAGGKENRAWTIKNNSTAPQAAGVIHTDFEKGFIRAEVYSLEDLMQHKTEASIKESGKLRVEGKDYIVQDGDIVHFRFNV	TTGTTTTTATCAGCCCGTTTAATAATCTTCATAAATCATTTCAAAAAAACTAAAACTATGGGATTTACATGTGGACTCGTCGGACTACCCAACGCTGGGAAATCAACTCTATTTAGTGCATTAACACGTACAAAAGCCCAATCGGGAAACTACGCTTTCACCACCATCGAGCCAAATAGCGGTATTGTTCCCGTTCTAGACCCCAGACTTGAAACTATTTCTCAATATATAAAAGCAGATAAGGTTGTTCCCACAACTCTAGAGTTTGTAGATATCGCTGGCCTAATTAAAGGGGCTTCGAAAGGAGAAGGCTTAGGGAATAAATTTCTCGGTCACATCCGAGAAGTCGATGCCATTGCGCACGTCGTAAGATGCTTTGAAGATAGCAATGTACCTCAT…
Cluster1194.COG0012	Unannotated	Alpha-Proteobacteria	NA	NA	HOT237_0500m_rep_c412966_2	MGFSCGIVGLPNVGKSTLFNALTNSQNAKASNYAFCTIEPNKAIVEVSDNRLAKIGEIENSKNIVPTQLNFIDIAGLVKGASKGEGLGNKFLSHIKEVDLILHVIRCFEDPDVDHVENSLDPIRDMEIVEDELILSDLVSAEQQLKKLEKNLDKDKGNKEKIQILEKIIKNLISEKSLKNLNFNKDELKILETFNLISIKPKIFICNLNEKEKLEDNKYLNLIKKNLNDDRSTIISISAEIESQIAQLENEVEKKEFLDSLGWNNSGLDRIIKLSYIKLNLITYFTTGEKETRAWTVKKNSIALDASSVIHTDFKKGFICAETTSFEDYIKYGGSKGAKENGKTRQEGKKYLVKDGDIIRFLFNV	ATGGGATTTTCTTGTGGAATAGTGGGCTTGCCAAATGTTGGAAAATCAACGTTATTTAATGCCTTAACTAATTCACAAAATGCTAAAGCATCAAATTATGCTTTTTGTACAATAGAACCTAACAAAGCAATAGTTGAAGTCTCTGATAATAGACTCGCTAAGATTGGTGAAATTGAAAATTCAAAAAATATAGTCCCTACACAGTTAAACTTTATTGATATAGCAGGCTTAGTAAAAGGTGCATCAAAAGGAGAGGGTTTGGGAAATAAATTCTTATCACATATCAAAGAAGTAGATTTAATTCTTCATGTTATAAGGTGTTTTGAGGATCCTGACGTTGATCATGTCGAAAATTCTTTAGATCCTATAAGAGACATGGAAATAGTTGAAGATGAACTA…
Cluster510.COG0012	Thaumarchaeota	Thaumarchaeota	NA	NA	HOT224_1_0770m_rep_c66217_2	MRVISLSLTGTSIESLVVPDSEDTNTLSNPDNLFIKVDFPTLGRPNVGKSTFFSAATQTSVKIENFPFTTIKPNVGIAYVNTTCACKHFKIKHNNPLCISGIRFVPVKLIDVAGLVPGAHEGKGLGNQFLDDARQAEVLIHVVDISGSTDIQGQSVNVGTHDPREDIKFVEEEFDSWFKQILEREWQKLSKEIEKTKTKLADGITDRFSGLGVKVNHVHEVLQNLGLLTKKPNEWDDSDLTKFAQMLRKKTKPMLIAANKADLCKSLEITNEIHKNREIINCSAETELLLKKAAKADLIEYIPGNEKFVINKNVDISTPQKTALNLVENVLSKLNSTGIQTALNSAAFRVLKLIIVFPVEDETKLSNKDGEILPDAKILSENATARNLAEVIHQDIAKG…	ATGAGGGTTATTTCTCTTTCTTTAACGGGTACTTCAATTGAATCCCTGGTAGTGCCAGATTCTGAGGACACTAACACTCTTTCAAACCCAGATAATTTGTTTATTAAAGTTGATTTTCCAACATTAGGTCGACCTAATGTTGGAAAATCAACATTTTTTTCAGCGGCAACTCAAACATCTGTTAAGATTGAAAATTTTCCATTTACAACAATTAAGCCTAATGTTGGAATCGCATATGTGAATACTACATGTGCTTGTAAGCATTTCAAGATAAAGCATAACAATCCTTTATGCATATCTGGAATTAGATTCGTACCTGTGAAACTAATTGACGTTGCAGGTCTTGTTCCAGGTGCTCATGAAGGAAAAGGATTAGGTAACCAATTCTTGGATGACGCA…
Cluster960.COG0012	Thaumarchaeota	Thaumarchaeota	NA	NA	HOT229_1_0200m_rep_c669872_5	MQIGLLGKANVGKSTFFSAATETVVQTGNFPFTTIEPNVGVTHVKVDCACKSLQKRCGNNLCIDGTRFIPIKLIDVAGLVPGAHDGKGLGNQFLTDAMKADALIHVVDISGSTDIQGQPVTVGTHDPLEDIKFVEDEFDLWFKQLLDREWYKLTKEIEQKRAKISDGLARRFTGLGIIEADIDHVLNSMSLKSKKPTEWSDDEIIKFLKSLRKVAKPMIIAANKADLCEDLTITKNISENFTIIPCSAETELMLRRAVKAGLVQYVPGGDDFQGKDDRQLSDEQNKALHLAKNVFTKIGVTGVQKILNSIIFDIMKLIVVYPVEDESKLSNKDGQILPDARLLDSSATAKELAFTIHQDIGNGFLHAIDAKTKQRIGADHQLKNGDMIKIVSTLSRG	ATGCAGATTGGCCTTCTTGGCAAAGCCAATGTTGGCAAATCAACATTTTTTTCAGCAGCAACTGAAACTGTTGTTCAAACTGGTAATTTTCCATTCACAACCATAGAACCAAACGTAGGTGTAACCCATGTTAAAGTTGATTGTGCATGTAAAAGTCTTCAAAAAAGATGTGGAAATAATCTTTGTATAGATGGAACTCGCTTTATTCCAATAAAATTAATTGATGTTGCCGGTCTTGTTCCAGGAGCACATGATGGTAAAGGTCTTGGAAATCAGTTTCTAACTGATGCAATGAAGGCTGACGCATTAATACATGTAGTTGATATTTCAGGTTCGACAGATATTCAGGGACAACCGGTAACCGTTGGGACACATGATCCATTAGAAGACATAAAATTT…
Cluster908.COG0012	Unannotated	Chloroflexi	NA	NA	HOT229_1_0200m_rep_c317116_7	MTGSFDLTMEIGIIGLPRSGKTTIFNALTKGNATVASYSNNPNIGVAKVPDVRLDALSRMYMPKKTVAAEVVYTEVPPPPDEFGKTKGIGGDFLNAIQATDALLIVSRAFIDPSVAHVEDTIDSVRDTENMIMELNFSDIEILDRRLNKIEASFKSAKSVERESLTKEQDFLERIKKELSDGKPLRDQEFSPDESKNITGFGFLSIKPLIVVINIGEGQLDKSTEFKKKLSDTVKGPYTRADVMCAQLEMELGQMGIDEEVDFRKDLGLVESGLNRMVSISYDVVDQISFFTVGEDEVRAWEISRGTLAQKAAGRIHSDLERGFIRAEVISYEELIECGSLGEARKRGLLRQEGKDYIVNDGEIMHVLFNV	ATGACAGGGAGTTTTGATTTAACAATGGAAATAGGAATCATTGGATTGCCACGTTCTGGTAAAACAACAATATTTAATGCGTTGACTAAAGGAAATGCTACAGTAGCCTCGTATTCAAATAACCCAAATATAGGGGTTGCGAAGGTACCCGATGTCAGACTTGATGCGTTGTCCAGAATGTACATGCCGAAAAAGACTGTAGCCGCGGAAGTTGTATATACAGAGGTTCCACCACCACCTGATGAATTTGGTAAGACAAAAGGGATTGGAGGAGATTTTCTTAATGCTATTCAGGCTACTGATGCCTTACTTATAGTTTCTAGGGCCTTTATAGATCCCTCTGTAGCTCACGTAGAAGATACTATTGATTCTGTAAGAGATACAGAAAATATGATTATG…
Cluster1157.COG0012	Thaumarchaeota	Thaumarchaeota	NA	NA	HOT232_1_0200m_rep_c340892_1	MQIGLLGKANVGKSTFFSAATETVVPTGNFPFTTIEPNVGVAHVKVDCACKNLENRCGNNSCVNGTRFIAVKLIDVAGLVPGANEGKGLGNQFLTDAMQADALIHVVDASGSTDIQGQPVPIGTHDPLEDIKFVEEEFDLWFKQILDREWHKLTKEIEQKRTRISEGLARRFTGLGIKESDIDKVLTSMSLKLKKPTDWSDSEIMQFLRSLRKLSKPTLIAANKADLCDDLEIIQKISKDFTTIPSSAETELLLKKATKAGIIQYIPGDDDFKGNSTVELSEQQNNALHLAKNVLTKIGVTGIQKILNTIIFDIMNLIVVYPVEDESKLCNKNGQILPDARLLHSSVTAKDLAFTIHQDIGNGFLHAIDAKTKQRIAADHQLKNGDIVKIVSTLSRG	ATGCAGATTGGTCTTTTAGGAAAGGCAAATGTTGGAAAATCTACTTTTTTTTCAGCTGCCACTGAAACAGTTGTTCCAACTGGAAATTTCCCTTTTACAACAATTGAGCCTAATGTTGGTGTAGCTCATGTAAAAGTTGATTGTGCATGTAAGAATCTTGAGAATAGATGTGGAAATAACTCATGTGTCAATGGAACACGCTTCATTGCTGTAAAATTAATTGATGTTGCTGGATTAGTTCCTGGTGCAAACGAAGGTAAAGGTCTTGGTAACCAATTTTTAACCGATGCAATGCAAGCAGATGCATTAATTCATGTGGTAGATGCTTCTGGTTCTACTGATATTCAAGGTCAACCAGTACCCATAGGCACACATGATCCACTTGAAGATATAAAATTT…
Cluster1033.COG0012	SAR11	Alpha-Proteobacteria	NA	NA	HOT237_0500m_rep_c277363_10	MSFRCGIVGLPNVGKSTLFNALTNSNKAQAENFPFCTIDPNEGVVIVPDERLDKLATISSSKKKINTTISFVDIAGLVKGASKGEGLGNKFLSHIREVDAIIHMIRCFDSDSIQNVNLNVDPVRDLEIIETEMLLADLESIQKRLEKKKKKNLEDGQLEILECALEYINNNQNLDTLIDKFEKKTLNQTGLLSVKPNIFVCNVDEQGIKNGNKYTKAFIDKYGKYNTIIASADIENQINQLDHEERVNYMKMIDIKETGLDHIIRKGYEILQLDTFFTSGPEESRAWTIPKNCSAPKAAGVIHTDFEKGFIRSETVSFKDFVDNKGWTNSKANGKIRLEGKDYIVKDGDVLNIRFNT	ATGAGTTTCCGTTGTGGAATAGTGGGTTTGCCTAATGTTGGCAAATCTACACTATTCAATGCTTTAACAAATTCGAACAAAGCTCAAGCAGAAAATTTTCCTTTTTGTACAATTGATCCAAATGAAGGTGTAGTAATCGTCCCGGATGAAAGATTGGATAAGTTAGCAACAATATCATCCTCTAAAAAAAAAATAAACACAACAATATCTTTTGTTGATATTGCTGGCTTAGTAAAAGGAGCTTCAAAAGGAGAAGGTCTCGGAAATAAATTTTTATCTCACATAAGAGAAGTAGATGCAATAATACATATGATTAGATGTTTTGATTCTGATAGCATTCAAAATGTTAATCTAAATGTTGACCCTGTGAGAGACCTCGAAATTATTGAAACTGAAATG…
Cluster321.COG0012	Unannotated	Alpha-Proteobacteria	NA	NA	HOT224_1_0075m_rep_c215770_3	MGFKCGIVGLPNVGKSTLFNALTQSNKAEAANYPFATIEPNIGRVAVPDDRLDKLAIIGNSEKIIPSFMDFVDIAGLVKGASQGEGLGNKFLGHVREVDAIAHVVRCFEDTNITHVSSKIDPLDDIETINLELQLADLESLNNKKTSLEKKLKANDKEAKHEFDIINKILQILDANSILKIEEFALEDSIAVKKPVKVRKLISLLMSLFIVIKHSFLFLNARSS	ATGGGATTTAAGTGTGGGATAGTTGGATTGCCAAATGTTGGTAAATCCACTTTATTCAATGCTCTTACCCAATCAAATAAAGCAGAAGCTGCAAATTATCCATTTGCAACTATAGAACCAAATATAGGAAGAGTGGCAGTACCTGATGATAGATTAGACAAACTTGCAATCATTGGAAATAGTGAAAAAATAATCCCTTCTTTCATGGATTTTGTTGATATTGCAGGATTAGTAAAAGGAGCCTCACAAGGAGAAGGTTTAGGAAATAAATTTTTAGGACATGTGAGAGAAGTTGATGCAATAGCACATGTTGTTAGGTGCTTTGAAGATACTAATATTACTCATGTATCATCAAAAATTGATCCACTAGATGATATTGAAACAATAAATTTAGAATTG…
Cluster1216.COG0012	Unannotated	Marinimicrobia-like	NA	NA	HOT236_1_0125m_c38315_2	MSLRSGIVGLPNVGKSTIFNALTALDVPAENYPFCTVDSNIGVVQLPDVRLKELSNFFKPEKITPATVEFVDIAGLVKGASQGEGLGNRFLGQIRQVTAIIHVVRCFENNKITHVEGNINPIRDAELIETELLIKDIETINRKIEKAEKEAKGGGKQEKENLEILIRLNEHCNDGSKARNFHVNPEQERFLSQLHLLTQKPILYVANVDENEIMSNEKSPLTVELFKFAEKEQNIAIRLCGKLEQDLSILGPAEQAEFIKEYNLPGIGLNKLIKASYDLLELETFFTGGPNEVRAWTIKHGTLAPSAAGEIHTDFEKGFIKAEVYHYNDIIEFLSESELRDAGKIRLEGRNYIVKDGDIIYFKFNV	GTGTCCTTAAGGTCTGGAATTGTTGGCCTTCCTAATGTTGGAAAGTCTACTATTTTCAATGCACTCACAGCATTAGACGTTCCTGCAGAAAACTATCCATTCTGTACTGTAGATTCAAATATTGGAGTAGTACAGCTACCTGATGTTCGTCTAAAAGAATTATCAAATTTTTTCAAGCCTGAAAAAATAACCCCCGCAACTGTTGAATTTGTTGATATTGCTGGACTTGTTAAGGGTGCAAGTCAGGGAGAAGGACTTGGTAATCGCTTCCTAGGCCAAATTCGCCAAGTAACAGCAATTATTCATGTTGTTAGATGTTTTGAAAATAATAAAATCACACATGTAGAAGGGAATATTAATCCTATTAGAGATGCCGAGCTTATAGAGACTGAGCTCCTT…
Cluster969.COG0012	Unannotated	Marinimicrobia-like	NA	NA	HOT232_1_0200m_rep_c403617_2	MALRCGIVGLPNVGKSTIFNALTESSVPSENYPFCTIEQHIGVVTLPDERLKKLDGIYKPEKVTPATVEFTDIAGLVRGANKGEGLGNQFLGQIRQVSAIIHVVRCFQDENITHVEGTIDPIRDAELIETELLLADLETINKNIIRLEKLVKKDKDAGRELDILLRLKEHSNEGNMARTFSVEKDDIDFIESLFLLTRKPILYVANVDEKEIMSSKRNDDIQRLFDYANNKHNFAIRLCGKVEQEISTLDSEEKIIFLKEYNLSEPGLNKLIHAGFNLLGLETYFTGGPTEVRAWTIKKGTNAPKAAGEIHTDFEKGFIKAEVIKYNDLIKFGSEIKVKDAGLSQLQGKEYIVKDGDCIYFHFNV	ATGGCACTTCGGTGTGGGATTGTTGGCTTACCTAATGTAGGTAAATCAACTATCTTCAATGCTTTAACAGAGTCTTCAGTTCCTTCTGAAAATTACCCGTTTTGTACAATCGAACAGCATATCGGTGTTGTTACTTTACCTGATGAAAGATTGAAAAAATTAGACGGAATATATAAACCTGAAAAAGTTACGCCAGCTACGGTTGAATTTACTGATATTGCCGGGCTTGTTAGAGGAGCAAATAAAGGTGAAGGATTAGGCAATCAATTTTTAGGTCAAATCCGACAAGTTTCTGCTATAATTCATGTTGTTAGATGTTTTCAAGACGAAAATATCACACATGTAGAAGGGACAATTGATCCTATTCGGGATGCCGAATTAATTGAAACTGAACTTTTA…
Cluster761.COG0012	Unannotated	Alpha-Proteobacteria	NA	NA	HOT232_1_0025m_rep_c119210_2	MGFNCGILGLPNVGKSTLFNALTSTQLAESKNYPFCTIEPNVGKVAVNDSRLEAIANISESSSVISNQLEFVDIAGLVKGASKGEGLGNKFLSNLAEVDAIVHVVRCFEDSDITHVDKSLSPLNDIETIETELILSDYSKIENITENIIKKNKGKKIHPELIETLHKAIEILDKGIFLSQSDFDNSQFKILSDYNLLTLKPIIYVSNVDEQSVCTGNKLSNLVDNYAEKKKTKNLKISAKIESEIAIIENKNEKKEFLESIGLKDNSLSILIREGYALLDLITFFTSGPKETRAWTIRNGTLAPDAGAKIHTDFKKGFIRAEVISYQDFLSFKGELNCKDNGKLRLEGKEYVVLDGDIITFRFNV	ATGGGGTTTAATTGCGGAATTCTTGGTCTACCAAATGTTGGCAAATCGACACTTTTCAACGCGTTAACCTCGACACAGCTAGCAGAATCAAAAAACTATCCTTTTTGTACTATTGAACCAAATGTTGGGAAAGTAGCTGTTAATGATTCAAGACTTGAAGCAATTGCTAATATATCAGAGTCCTCTTCAGTAATATCTAATCAATTAGAGTTTGTTGATATTGCCGGACTAGTAAAAGGAGCAAGTAAAGGAGAGGGACTTGGTAACAAGTTTTTATCAAATCTTGCAGAAGTTGACGCAATAGTTCACGTTGTTAGATGTTTTGAAGATTCTGATATAACTCATGTCGATAAAAGTCTTTCTCCACTTAATGACATTGAAACTATAGAGACAGAGTTG…
Cluster1081.COG0012	Unannotated	Chloroflexi	NA	NA	HOT229_3_0500m_rep_c65725_3	MKIGIIGLPSSGKTTIFNALTRGRADTGIFGAPRSTNIGVAHVPDDRVDILSDIFNSKKKIYAEVTYVDIPGSSSGDMFAGEVMAHLQQVDAILHVARAFEDASVPHTDGTVDYKRDIEKVAFEILFADITLIEQRIERINANIKALKASDRDEAVKNIETLKQLQIDLEDGVAFRDRTLDSSQKRAISDTFTLSSLPLLFAVNIGESDIVNTVPLEKELDELLSGKSTGAAIICGSLEAELVDMPLEEENEMRSGLDAGESGLWRMIKLSYRVLGLSSFLTVGEDETRAWTITNGTLAPKAAGVIHSDIERGFIRAETVTYADFIDCGTMAEARNRGLFRQEGRDYVVQDGDIVNFLFSV	ATGAAGATCGGCATTATCGGTCTACCTTCTAGCGGTAAGACAACGATATTCAATGCACTAACACGCGGGAGAGCAGATACCGGTATTTTCGGTGCTCCCCGTTCGACGAATATAGGTGTTGCACATGTACCTGATGATCGTGTAGACATTCTCTCAGACATATTCAATTCAAAGAAAAAGATTTATGCCGAAGTCACATATGTCGACATCCCAGGAAGCAGTTCAGGAGATATGTTTGCGGGTGAGGTTATGGCTCACCTACAGCAAGTGGACGCCATCTTGCACGTAGCTCGAGCATTTGAAGATGCATCGGTCCCCCATACGGATGGAACAGTCGATTACAAGCGCGATATCGAAAAAGTAGCATTCGAAATCTTATTCGCAGACATAACTTTAATT…
Cluster1217.COG0012	Unannotated	Unannotated	NA	NA	metaMG0025012.COG0012	MKTGLVGFQGGGKSTVFELLTATAPDPAKAHTGQVGLAIVADARFDKLVEHYRPGKEVPARIELLDTPGLDRRQQDVNPQRLAVIREAQALVQVVGAFGDIDAVEEVERFSEEMALADLQIVSSRVSRLEVDATKPRPDREELQAELEALKPLAEALETNLNLDGIELTELQEKVCRSFSLLTLKKRLVLINTADSEVDDKIVDALEAAGHHVMVAAVGLELELEALDESDRAEMALELGLSGSCRNELMQAILRTADLITFYTCAEKEVHAWLLRRGSSAVDAADSIHSDLARGFIRAEVTPCDKLLELGGEKEVKAAGLWHVEGKDYVVQDGDELFIRSGV	ATGAAAACCGGACTTGTCGGATTCCAGGGTGGTGGCAAGAGCACGGTCTTTGAACTGCTGACGGCCACAGCACCCGACCCGGCCAAGGCCCACACCGGGCAAGTGGGACTGGCCATCGTCGCCGATGCACGGTTCGACAAGCTGGTCGAACACTACCGGCCGGGAAAGGAAGTCCCCGCCCGAATTGAATTGCTCGACACACCCGGACTCGACCGACGGCAGCAGGACGTCAATCCCCAGCGGCTGGCCGTGATTCGAGAAGCCCAGGCACTGGTACAGGTCGTGGGGGCCTTTGGCGATATTGACGCGGTTGAAGAGGTCGAACGTTTTTCTGAAGAAATGGCATTGGCCGATCTGCAGATCGTTTCCAGCCGCGTGAGTCGACTCGAGGTCGATGCC…
Cluster346.COG0012	Unannotated	Alpha-Proteobacteria	NA	NA	HOT225_1_0045m_rep_c33217_2	MGFRCGIIGLPNVGKSTLFNALTRTSAAQAENYPFCTIEPNIGEVDVPDKRLEVLSKLNKSERIIPARLTFVDIAGLVKGASQGEGLGNQFLSNIKEVDAVAHVIRCFEDDNITHVNGQINPIKDIEIIETELLLSDISNLEKRQVSLEKKAKSNDKDSKEKLILIDEILEKLNNNNLYDFKSLDEKNIKYFAEFSLLTSKKMIYVCNVDEESANSGNKYSKEIDEYGATKEINVIKISASIESQISVLNDEDRNEYIDTLGLAEPGLNTLINEGYNALDLVTYFTSGPKETRAWTIPRNTLAPESAGKIHTDFEKGFIRAETINYDELINYTNYNEAKDFGKIRLEGKEYEVKDGDIMNFRFNN	ATGGGTTTTCGTTGTGGAATAATCGGTTTACCAAATGTTGGAAAATCAACTTTATTTAATGCTCTTACGCGAACATCGGCTGCACAAGCTGAAAACTATCCTTTCTGTACCATTGAACCAAATATTGGCGAAGTTGATGTTCCTGACAAAAGGTTGGAAGTATTATCAAAATTAAATAAATCTGAGAGAATTATACCTGCAAGATTAACTTTCGTAGATATTGCTGGTCTTGTCAAAGGTGCATCTCAAGGAGAGGGTCTTGGTAATCAATTTTTATCTAATATAAAAGAAGTTGATGCAGTTGCTCATGTCATAAGATGTTTTGAAGATGATAATATCACACATGTTAATGGACAAATTAATCCTATAAAAGATATTGAGATTATTGAAACAGAACTC…
Cluster1162.COG0012	Nitrospinae	Nitrospinae	NA	NA	HOT238_1_0200m_rep_c123864_2	MGFTCGLVGLPNAGKSTLFGALTRTKAQSGNYAFTTIEPNSGIVPVPDKRLDEITSYIQTKKIVPTSMEFVDIAGLIKGASKGEGLGNQFLGHIREVDAIAHVVRCFEDGNVPHVSDAIDPASDIDIINTELMIADMESLERRKTKIEKLAKSGDKEARSQMEVIKKLIRSINENIPARAVTDFSEEDKKFLKSLTLLSAKPVLYICNVMDPGDTESTLVLKVKEIAKQDGSAIVALAGKIEGEIMEIENPDEQKMFMEEMGLTETGLDRMIATGYGLLELSTFFTAGEKETRAWTIPKNSKAPEAAGVIHSDFEKGFIRAEVYRLEELQKYKTEAGIKEAGKLRVEGKDYLVQDGDIMHFRFNVKILIPPDWYQRTWRFIL	ATGGGATTCACCTGTGGCCTCGTCGGCCTTCCCAATGCGGGAAAATCAACTCTTTTCGGTGCACTGACACGTACCAAGGCTCAATCTGGAAATTACGCTTTTACAACCATCGAGCCTAACAGCGGAATTGTTCCTGTTCCGGACAAACGCCTGGACGAAATAACTTCATACATCCAAACAAAGAAAATTGTTCCAACTTCCATGGAATTTGTCGATATTGCAGGCCTTATTAAAGGCGCATCCAAGGGAGAAGGGCTGGGAAATCAATTCCTCGGCCATATTCGCGAAGTCGACGCCATCGCCCATGTCGTACGATGTTTTGAAGATGGCAATGTCCCTCATGTCAGCGATGCCATCGATCCTGCATCTGACATTGATATCATCAACACCGAGCTCATG…
Cluster911.COG0012	Euryarchaeota	Euryarchaeota	NA	NA	HOT229_1_0200m_rep_c318707_11	MRIGLVGKPNVGKSTTFSALTQTPVDIANYPFTTIEPNVGVAWIPLRQPCACSALRAKREAAGRLEPTTDDDPRKGSICSPNTGSCVEHNRLIPVTMVDVAGLVPGAHEGRGRGNQFLSDLARCDALIQVVDVSGSTDLEGNPVGEGGSNPVEEHEFLLGELDAWIRGIIESSWQRGARRVQSEGDKALLTYVLDQLSGIGADETHVSVGLAAVSSEHPDAGVPWSWGIEELSTLAKTVRAALFPICVAANKADRAEDGSWKQLADLVTSSGGILVPTSAEAELALSRASAAGLIQHRPGREGFTITEDGESKLSEAQRTALSSIDKSLSRWSGGGLVGLVGDIVFDRLDRRVAYPVQDETHWVDGEGNVLPDAILIPEETTAKGLAYAVHTDLGDGFI…	ATGAGGATAGGGCTGGTCGGCAAGCCGAATGTCGGTAAATCAACGACATTCTCGGCCCTAACTCAAACACCCGTAGATATAGCAAATTATCCGTTTACAACTATTGAGCCAAATGTAGGTGTAGCATGGATCCCTCTTCGGCAACCGTGTGCCTGCTCGGCACTAAGGGCAAAGCGTGAAGCGGCTGGAAGGCTTGAACCAACTACTGATGATGATCCTCGAAAGGGTAGCATTTGTTCTCCAAATACTGGATCTTGTGTCGAACACAACCGATTGATTCCTGTAACCATGGTGGATGTTGCGGGATTGGTTCCAGGCGCTCACGAGGGACGCGGTCGAGGTAACCAATTCCTTTCCGACCTCGCACGATGTGATGCTCTAATCCAAGTCGTAGACGTA…
Cluster5399.COG0012	Unannotated	Chloroflexi	NA	NA	HOT232_1_0200m_rep_c307586_1	MDSESSQIFNDSSEFFSDEIVNSLQEFDAIILIIRSFNDPSVPHPFGLVEPEKDLEHFLLEQRFRDINMIEKRIEKIDSEKNTLNKKNQELSKTQTDLLRSLKNEFENGISFEEINNNNEFKKIFQESFFLSSIPTTIVFNIDENHIDENLENYTKDIFQAKIYGKLEEELLLLDKKEAEEIRQDLKINDYSIQNLVNQILKQNHIIHFLTTGEKDTKAWQIKSGSTAVESAQKIHSDISRGFIRAEVIHYSELLKSGSFSEAKKKGILRTEGKDYIVKNGDVINFLFSV	ATGGACTCTGAATCTAGTCAGATATTTAATGATTCAAGCGAATTTTTTTCAGATGAAATAGTAAATTCTTTACAAGAATTCGATGCCATTATTCTTATAATCAGATCATTTAATGACCCTTCAGTCCCTCATCCTTTTGGATTAGTGGAGCCAGAAAAAGATCTTGAGCATTTTCTTTTAGAACAAAGATTTAGAGATATAAATATGATTGAAAAAAGAATTGAGAAGATTGATTCTGAAAAAAATACTTTGAACAAAAAAAACCAAGAATTATCAAAAACACAAACAGATCTTTTAAGATCTTTAAAAAATGAATTTGAAAATGGTATTTCGTTTGAAGAAATAAATAATAATAATGAATTTAAAAAAATATTCCAAGAAAGTTTTTTCTTAAGTTCA…
Cluster984.COG0012	Thaumarchaeota	Thaumarchaeota	NA	NA	HOT229_1_0200m_rep_c540860_5	MLIGLLGKANVGKSTFFSAATETIAQSGNFPFTTIEPNVGVAHVKVDCACKSLEDRCESNQCMDGIRFIPVKLIDVAGLVPGAHEGKGLGNQFLTDAMQADALIHVVDVSGSTDIQGQPVTIGTHNPLEDIKFVEEEFDLWFKQILDREWHKLTKEIEQKHTKISEELARRFTGLGIKEPDIDKVLTSMSLKVKKPVEWSNSEIMKFLKSVRKLSKPVLIAANKADLCNDLGIIKEISEDFPTIPSSAETELLLKKAAKAGLIDYIPGESSFKGNADIKLSEQQNTALHLAKNVLTKIGVTGIQKILNTVVFDVLNLIVVYPVEDETKLCNKNGQVLPDARLLNSSSTSKDLAFTIHQDIGKGFLHAIDAKTKQRIGADHKLKNGDIIKIVSTLSRG	ATGTTAATTGGTCTATTAGGGAAAGCAAATGTCGGAAAATCAACTTTTTTTTCAGCTGCAACTGAAACTATAGCACAAAGTGGAAATTTTCCTTTCACAACAATTGAACCAAATGTAGGTGTGGCACATGTAAAAGTTGATTGTGCATGCAAAAGTCTTGAAGATAGATGTGAAAGTAATCAATGTATGGATGGGATTCGCTTCATTCCAGTAAAATTAATTGATGTTGCTGGTTTAGTTCCCGGTGCACATGAGGGCAAAGGTCTTGGAAACCAATTTTTAACTGATGCTATGCAAGCGGATGCATTAATTCATGTCGTAGATGTTTCTGGTTCCACTGACATTCAAGGGCAGCCAGTAACTATTGGTACACATAATCCATTAGAAGATATCAAATTT…
Cluster457.COG0012	SAR324	Delta-Proteobacteria	NA	NA	HOT229_1_0200m_rep_c430331_5	MSLEVGIVGLPNVGKSTLFSALTKIEADAENYPFCTIEPNYGIVKLNDSRVTRLAEIINPERVVPATLKVVDIAGLVKGASKGEGLGNQFLSHIREVDAIAHVVRCFEDTGVAHVEINHDPVGDVLVVQTELILSDLEQVERKIDKLHKQIKGARDLIAVLPVFEKIRDHLGEGNPAISADLDTDENELIGELNLLSMKPYIYIANVSEDQLREASDSEKQLRKFAFQEGVEVIPICAKVEFELIDMGEAESDYFMEELGIDGTGIDQLTHSGYRMLEQITYFTAGKNEVRAWEIRKGATAPEAAGKIHTDFEKGFIRAEVFHFDDIDRLGSESSVKEAGRWRLEGRDYVVKDGDIMHFRFNI	ATGTCATTAGAAGTAGGGATTGTCGGTTTACCAAATGTAGGAAAGTCCACACTATTCAGTGCATTGACTAAAATTGAGGCAGATGCAGAAAATTATCCTTTTTGCACAATTGAGCCTAATTATGGAATTGTTAAGCTGAATGATTCGCGGGTAACCAGACTTGCAGAAATTATCAATCCGGAACGTGTTGTACCAGCAACTTTAAAAGTTGTAGATATAGCAGGACTTGTTAAAGGTGCCAGCAAGGGAGAGGGACTGGGGAATCAGTTTTTGAGCCATATTAGAGAGGTCGATGCAATTGCGCATGTTGTAAGGTGTTTTGAGGATACTGGTGTAGCACATGTGGAAATCAATCATGATCCTGTTGGGGATGTTCTTGTTGTACAGACTGAACTGATT…
Cluster840.COG0012	Unannotated	Alpha-Proteobacteria	NA	NA	HOT227_1_0045m_c76513_1	MGFNCGIVGLPNVGKSTLFNALTSTAAAEAANYPFCTIEPNKGRVAVPDERLLEISKLANSEKVIGAQLEFVDIAGLVKGASRGEGLGNQFLANIRETDAIIHVLRCFEDDNISHVEESIQPIRDIEIIETELLLSDLESINRQMLNLEKKARSGDKEIKKQLEVVKKIASKLEEGTPIRKYTDWDAQDEELLKNSNMLTSKPLVYVCNVEEESAAIGNALSKEVETYAKADGSGCVIVSAAIEAEISQLTYQEEKNEFLTTLGLEEAGLNKLIRAGYGLLNLITFFTAGPKEARAWTLPKDSTAPQGAGKIHSDFERGFIRAETISYEDYIANGGENGAKEAGKLRVEGADYLIKDGDVLHFRFNV	ATGGGTTTTAATTGCGGAATAGTTGGATTACCAAATGTAGGAAAATCAACATTATTCAATGCGCTTACCTCTACAGCAGCTGCAGAGGCTGCGAACTACCCATTTTGCACGATTGAACCTAATAAAGGTAGGGTAGCGGTACCCGATGAACGACTTTTGGAAATTTCCAAGCTAGCCAATTCAGAAAAAGTTATTGGAGCTCAACTCGAATTCGTTGATATAGCTGGCTTGGTAAAAGGGGCGAGTAGAGGAGAGGGTTTAGGAAATCAATTTTTAGCCAATATAAGAGAAACCGATGCTATCATTCACGTTCTCAGATGTTTCGAAGATGATAATATTTCCCATGTTGAAGAAAGCATCCAACCGATCCGCGATATAGAGATCATTGAAACCGAATTA…
Cluster990.COG0012	SAR11	Alpha-Proteobacteria	NA	NA	HOT229_1_0200m_rep_c698185_1	MGFKCGIVGLPNVGKSTLFNALTSSKNAQAANFPFCTIDPNIGIVDVPDKRLDTLSSLSKSKKKINANITFVDIAGLVKGASKGEGLGNKFLSHVREVDAIVHLVRCFDSEKIQHVNKKIDPLNDLETIKTEILLSDISLLEKKLQKNMKKKMSEKEIDLLENVLNKLNKGESLKEYNDLDSKKILKEAGLISIKPYIIVCNVDEENVKSGNSYTDLLKKKFTNEKFIIICADIEDQITDLKLEEKEMYMKNIGLDKTGLNQLITTGYDLLNLNTFFTSGPEESRAWTIKKNTVAQKAAGVIHTDFEKKFIRAEAVSYDDFEKYGSFEKAKENGKLRLEGKDYLVKDGDVLFFRVNP	ATGGGATTTAAGTGTGGAATAGTTGGATTGCCTAATGTAGGTAAATCAACTTTGTTTAATGCTTTAACATCTTCAAAAAACGCGCAGGCCGCTAATTTTCCCTTTTGCACAATCGATCCAAACATTGGAATTGTTGATGTTCCAGACAAAAGATTAGATACTTTATCTTCTTTATCAAAGTCAAAAAAAAAGATAAACGCAAACATCACATTCGTAGATATCGCCGGACTAGTGAAGGGAGCTTCCAAGGGAGAAGGTTTGGGAAATAAATTTCTATCACATGTCAGAGAGGTTGATGCAATAGTTCATCTTGTTAGATGTTTTGACTCAGAAAAAATACAACATGTTAACAAAAAAATAGACCCTTTAAACGATCTTGAAACAATTAAAACAGAAATA…
Cluster1076.COG0012	Unannotated	Unannotated	NA	NA	HOT236_2_0500m_c45111_1	MAINIGIVGLPNVGKSTLFNALSAAGAESANFPFCTIEPNVGVVPVPDGRLDQLANIFTSEKIIPTSLEFVDIAGLVKGASEGEGLGNQFLGNIRECNAIAHVVRCFDDDNIVHVDGSVDPLRDSEVIDTELGLADLASVEKRMNRTSKMARSGDKDARADMEVLEPLVAHLNEGKPVRSMELSDDQRLRISDMHLLTDKPVMYLANISEADAVDPGANPHVHKLKEAVAGAPVICMSAAIEAEISQLEEEEQREYLESLGLSESGLDKVIREGYKLLDLITYLTAGPKETRAWTIKRGSSAPEAAGVIHTDFQRGFIKAEVIKFDDFVSLGSEVAVKAAGKLRIEGKEYTVVDGDVMHFRFNV	GTGGCGATCAATATCGGAATAGTCGGCCTGCCGAATGTGGGGAAATCTACGCTGTTCAACGCGCTTTCCGCGGCCGGAGCCGAGAGTGCCAATTTCCCTTTCTGTACCATCGAACCTAATGTGGGTGTCGTACCGGTGCCGGACGGGCGGCTGGACCAACTGGCCAACATATTCACCTCGGAAAAGATCATCCCCACCAGTCTTGAGTTTGTCGATATCGCCGGCTTAGTCAAAGGTGCGTCAGAAGGTGAGGGTTTGGGCAACCAGTTTCTCGGTAATATCCGCGAATGCAATGCCATTGCCCATGTCGTGCGTTGTTTTGACGACGACAATATCGTGCATGTCGACGGTTCGGTGGACCCTTTGCGAGATAGCGAAGTTATTGATACCGAACTCGGT…
Cluster575.COG0012	SAR11	Alpha-Proteobacteria	NA	NA	HOT237_0500m_rep_c657206_4	MSLRCGIVGLPNVGKSTLFNALTNSSKAQAENFPFCTIDPNEGIVPVPDKRLDELTKISSSRKKINTTISFVDIAGLVKGASKGEGLGNKFLSHIREVDAIIHVIRCFDSEDIQNVNPTVDPVRDLEIIETEMMLADLESIQKRLEKKKKKSLEDGQLEILEIALDCINKDENLDSLHSKFNKKLLCQTGLLSIKPKIFVCNVDEQSLASGNKYTQAFIAKLIKFID	ATGAGCTTACGATGTGGCATTGTGGGTCTGCCAAATGTAGGAAAATCTACTTTATTCAACGCATTAACTAACTCTAGTAAAGCCCAGGCAGAAAATTTTCCTTTTTGTACTATAGATCCTAATGAAGGAATTGTTCCAGTTCCAGACAAAAGGTTAGATGAATTAACAAAAATATCTTCTTCTAGGAAAAAAATAAATACCACTATATCTTTCGTTGATATTGCCGGATTAGTCAAAGGAGCTTCTAAAGGAGAAGGCCTTGGAAATAAATTTTTGTCTCACATAAGAGAAGTTGATGCAATAATCCATGTAATTAGATGCTTTGACTCTGAAGATATTCAAAATGTTAACCCTACTGTGGACCCTGTTAGAGATTTAGAAATTATTGAAACAGAAATG…
Cluster777.COG0012	SAR11	Alpha-Proteobacteria	NA	NA	HOT225_1_0075m_rep_c415099_1	MDRLNKAETLDINNDPESKKFLREIGLISNKPYIIVCNVDEQSVKNGNNFTKLLKEKYSNQKFIYICADIESQIIDLKPEERENYMKNIGLEKTGLDKLITSGYDLLNLNTFFTSGPKETRAWTIKKNTEAQKAAGVIHSDFEKNFIRAEVVSYDDFKRYGSFEKAKENGKLKVEGKNYFVKDGDVLIFRVNP	TTGGATAGACTAAATAAAGCTGAAACTTTAGATATAAATAATGATCCCGAAAGTAAAAAATTTCTTAGAGAAATTGGCTTAATATCAAATAAACCTTATATAATCGTATGTAATGTCGATGAGCAGAGTGTAAAAAATGGAAATAATTTTACAAAGCTTTTAAAGGAAAAGTATTCTAATCAAAAATTTATTTATATTTGTGCTGATATAGAAAGCCAAATAATAGACCTAAAACCTGAGGAAAGAGAAAATTATATGAAAAATATAGGTTTAGAAAAAACTGGTTTAGACAAATTAATTACATCTGGATACGATTTACTTAATTTAAACACTTTTTTTACTTCTGGGCCGAAAGAAACAAGGGCATGGACTATAAAAAAAAATACTGAAGCACAAAAA…
Cluster758.COG0012	Unannotated	Bacteroidetes	NA	NA	HOT232_1_0025m_rep_c121616_3	MKVGIVGLPNVGKSTLFNCLSQSKAQSENYPFCTIDPNVSIVNVPDLRLDKLSSLINPQKLIPTTVKIVDIAGLVKGASKGEGLGNKFLSNIRETDAIIHVLRCFDDPNIVHVDGRINPLSDKEVVEYELILKDIEIIEKRLDKIKKTLRSGSNESKKEIDILEKVLNQLQNMSVSRFDFSNDQFEEFIKPLELISFKPILYVCNVGENDVTDGNSYVEDVKREIENKDSEIIIISAKIESEINELDSVEEKKIFLEDLGLKESGSNKLIRASYKLLNLHSYFTAGEKEVRGWTIKIGDSAYDAAGQIHSDFQKGFICAEVISYKDYIEYGSEIKVKEAGKMRLEGKDYVVSDGDIMHFRFNI	ATGAAAGTAGGTATTGTAGGATTGCCAAATGTTGGTAAATCAACTCTTTTTAATTGTCTTTCTCAAAGTAAGGCTCAGAGTGAAAATTATCCCTTTTGTACAATTGATCCAAATGTTAGTATTGTCAATGTTCCAGACTTAAGACTTGATAAATTAAGTTCTCTAATTAACCCACAAAAATTAATACCAACCACGGTCAAAATTGTAGATATAGCTGGTCTTGTCAAAGGAGCTAGTAAAGGAGAGGGCTTGGGCAATAAATTCCTCTCGAATATTAGAGAAACTGATGCTATAATTCATGTTTTAAGATGTTTTGATGATCCAAATATTGTACATGTAGATGGCAGAATTAATCCATTATCAGATAAGGAAGTAGTCGAATATGAGTTAATTCTTAAG…
Cluster1002.COG0012	SAR11	Alpha-Proteobacteria	NA	NA	HOT229_1_0200m_rep_c753475_2	MGFKCGIVGLPNVGKSTLFNALTTSKKAQAENFPFCTIDPNIGIVAVPDERLNKISSISKSQKTINTTITFVDIAGLVKGASKGEGLGNKFLSHIREVDAIVHLTRCFESEKIQNVNKTVDPIRDIEIIETEILLADLESLQKRLEKNKKKNLDKDKLVFLEQCLNLINKGEKPELLKKKFNKNLINGSGLLSLKPKIIVCNVDEKSLPAGNKYSDACKKKFSKENIIVVCADIEDQIMGLGEKDRENFMLGVGIKKTGLDTLIKTGYDILGLNTFFTSGPEETRAWTAEKNSKAADAAGVIHTDFKKKFIRAETVSHEDFIKYKGFNECKNAGKLRLEGKDYLVNDGDVMYFRVGS	ATGGGTTTCAAATGCGGAATTGTTGGCTTGCCCAATGTTGGTAAATCAACTTTATTCAATGCTCTCACGACGTCAAAAAAAGCCCAAGCTGAAAATTTTCCTTTTTGCACAATTGATCCAAATATTGGAATAGTTGCTGTGCCTGATGAAAGACTAAATAAAATATCCTCGATATCAAAATCTCAAAAAACAATTAATACAACGATAACTTTCGTTGACATAGCTGGGCTTGTGAAGGGAGCTTCAAAAGGTGAAGGCTTGGGTAATAAATTTCTTTCTCATATTAGGGAGGTTGATGCGATCGTTCATTTAACCCGTTGTTTTGAATCTGAAAAAATACAAAATGTAAACAAAACGGTAGATCCTATTAGAGATATCGAAATTATTGAAACCGAAATT…
Cluster970.COG0012	Unannotated	Marinimicrobia-like	NA	NA	metaMG0012243.COG0012	MALRCGIVGLPNVGKSTIFNALTESSVPSENYPFCTIEQHIGVVTLPDERLKKLDEIYKPEKVTPATVEFTDIAGLVRGANKGEGLGNQFLGQIRQVSAIIHVVRCFKDENITHVEGTIDPIRDAELIETELLLADLETINKNIIRLEKLAKKDKDAGRELDILLNLKEHSNEGNMARTFSVEKDDINFIESLFLLTRKPFLYVANVDEKEIMNSKRNEDIQRLFDYANKKNNFAIRLCGKIEQEISTLDSEEKKIFLKEYNLSEPGLNKLIHAGFKLLGLETYFTGGPTEVRAWTIKKGTNAPKAASEIHTDFEKGFIKAEVIKYDDLIKFGSEIKVKDAGLSQLQGKEYIVKDGDCIYFHFNV	ATGGCACTTCGGTGTGGCATTGTTGGTTTACCTAATGTAGGTAAATCTACTATATTCAATGCTTTAACAGAATCTTCAGTTCCTTCTGAAAATTATCCATTTTGTACAATTGAACAACACATCGGTGTTGTTACTTTACCTGATGAGAGATTAAAAAAATTAGATGAAATATATAAACCTGAAAAAGTTACGCCAGCAACGGTTGAATTTACAGATATTGCCGGTCTTGTTAGAGGAGCAAATAAAGGTGAAGGATTAGGCAACCAATTTTTAGGTCAAATTCGACAAGTTTCTGCTATAATTCATGTTGTCAGATGTTTTAAAGATGAAAATATTACACATGTAGAAGGAACAATTGATCCTATTCGAGATGCCGAATTAATTGAAACTGAACTTTTA…
Cluster1261.COG0012	Thaumarchaeota	Thaumarchaeota	NA	NA	HOT237_0500m_rep_c362249_3	MQIGLLGKANVGKSTFFSAATETPVQIGNFPFTTIQPNVGIAYVNTTCACKYFKIQHKNALCVSGIRFIPIKLIDVAGLVPGAHEGKGLGNQFLDDARQAEVLIHVVDISGSTDIQGQPVNIGTHDPREDIKFVEDEFDFWFKQILEREWSKLSKEIEKKSTEIVNGITDRFSGLGVKDYQVHTILQNLNLLTKKPTEWNDSDLTEFAQVLRKKTKPMLIAANKADLCKDLEITDELHKNYDIVNCSAETELLLKKAAKARLIDYISGNEMFVVNKNVDISPPQKEALNLVENVLSKLNSTGIQTALNSAVFKILKLIVVFPVEDETKLSNKDGEVLPDAKLLSENSTAKNLAETIHQDIAKGFLYAIDVKTKQRIGADHQLKNGDVIKIVSSLSRG	ATGCAAATTGGCCTTCTTGGAAAAGCCAATGTTGGAAAATCAACATTTTTTTCAGCTGCAACTGAAACTCCTGTTCAGATTGGAAATTTCCCATTTACAACAATTCAGCCTAATGTTGGAATAGCATATGTTAATACTACATGTGCTTGCAAATATTTCAAGATACAACACAAAAATGCATTATGTGTATCTGGAATCAGATTCATACCTATCAAACTTATTGATGTTGCAGGTCTTGTTCCAGGAGCACATGAAGGAAAAGGTTTAGGGAATCAATTCCTTGATGATGCTAGACAGGCTGAAGTATTAATTCACGTTGTAGACATTTCTGGTTCAACTGACATACAGGGTCAGCCTGTAAATATTGGAACACACGATCCTAGAGAAGACATAAAATTT…
Cluster219.COG0012	High-Light Prochlorococcus	Cyanobacteria	NA	NA	HOT226_1_0075m_rep_c98415_1	MLKAGIIGLPNVGKSTLFNALVENAKAQAANFPFCTIEPNKGIVSVPDQRLQELGNLSSSQNIIPTKIEFVDIAGLVRGASKGEGLGNKFLSNIREVDEIVHVVRCFEVSDLIHVSGKVDPLDDIEIINLELNLADLSQLQKRRERIKKQVRTSKEAAKEDTLLEKIEEKLEKGLSVRSISLNEEENLIIKQLGFLTSKPIIYATNLNEHDLAEGNDFSSTVQNYASNENTESIKISAQVESELIELEQEDKKDYLIGLGVEEGGLSSLIRSTYKLLGLKTYFTTGEKETKAWTIKDGMTAPQAAGVIHTDFEKGFIRAQTISYQNLIDSGSIANAKTKGLLRSEGKEYIVNEGDVMEFLFNV	ATGTTAAAAGCCGGTATTATTGGATTACCAAATGTTGGAAAATCAACTCTATTTAATGCACTTGTAGAAAATGCTAAGGCTCAAGCGGCTAATTTCCCCTTTTGTACTATAGAACCTAATAAAGGCATAGTTTCTGTCCCAGATCAAAGGTTACAAGAGCTAGGTAATTTAAGTTCTAGCCAAAATATTATCCCAACAAAAATTGAATTTGTAGATATCGCAGGTCTTGTTAGAGGAGCCAGTAAAGGCGAAGGTTTGGGAAATAAATTTTTATCTAATATTAGGGAGGTTGATGAAATAGTTCATGTTGTAAGGTGCTTTGAAGTTAGTGACTTAATTCATGTTTCTGGAAAGGTAGATCCCTTGGATGACATTGAGATAATAAATCTGGAATTGAAT…
Cluster400.COG0012	Low-Light Prochlorococcus	Cyanobacteria	NA	NA	HOT227_1_0125m_rep_c51109_1	MLKAGIVGLPNVGKSTLFNALVANAQAQAANFPFCTIEPNVGSVSVPDQRLNLLGELSKSKQIIPTRIEFVDIAGLVKGASKGEGLGNKFLANIREVDAIVHVIRCFSDDDVVHVSGSVDPSRDIEIINLELALSDLNQIEKRRTRLKKQISTNKEAKLEDDILEKLNLALENEKAVRSISLSEEEKKLIKPLGLLTQKPIIYATNLGEDELSKGNNFSKEVNNLATKEGSECVKISAQVEAELVELGEEERDDYLNGLGVKEGGLISLIKATYRLLGLSTYFTTGEKETKAWTISDGMTAPQAAGVIHTDFEKGFIRAQTISYEKLLEAGSLSEARNKGWLRSEGKEYVVNEGDVMEFLFNV	ATGCTTAAGGCCGGAATTGTTGGACTACCTAATGTTGGTAAGTCGACTTTGTTCAACGCTCTTGTCGCAAATGCGCAAGCTCAGGCAGCAAATTTCCCTTTTTGTACAATTGAGCCGAATGTAGGTTCAGTATCAGTGCCTGATCAGCGTTTGAATTTGCTTGGTGAACTTAGTAAAAGCAAGCAAATAATTCCAACTAGAATTGAGTTCGTTGACATTGCTGGTCTTGTTAAGGGAGCAAGTAAAGGAGAGGGACTTGGAAACAAATTTTTAGCAAATATAAGAGAGGTTGATGCCATAGTTCATGTGATTAGATGCTTTAGCGATGATGATGTTGTTCATGTATCGGGTTCCGTAGACCCCTCGAGAGATATTGAAATAATAAATTTAGAACTAGCT…
Cluster3305.COG0012	Euryarchaeota	Euryarchaeota	NA	NA	metaMG0000107.COG0012	MRIGLVGKPNVGKSTAFSALTEMPVDIANYPFTTIDPNVGVTWIPLPNPCACSDLRERKESSGRLDPPSPDDPRGGSICSPNTGSCSGFKRLVPVTLVDVAGLVPGAHEGRGRGNQFLSDLSRCDALIQVVDVSGSTDLEGNPIGSGGSEPIEEHRFLLSELDSWILGIIGNGWDRVSRRAQAEGNRAVQDHLLDRLTGIGAKDSHISAGMSSAQREHPGSQDISSWGDDELRTIASAIRKSIFPISIAANKADKQVHCCTELESEIESSGGRVIFTSAEAELALRRASSSGLISYQPGESEFDLTKEGEDKLSEKQREALESISGSISSWDGGGLVGLVSDLVFRQLSRVVTYPVQDETHWVDGDGNPLPDAILVRTGTSAKGLAYSVHSDLGDGFVR…	ATGCGAATTGGTCTTGTTGGGAAGCCTAATGTAGGAAAATCGACAGCTTTCTCGGCTTTGACTGAGATGCCTGTTGATATCGCAAACTACCCATTTACGACAATAGATCCCAATGTAGGAGTTACATGGATTCCTCTTCCAAACCCATGTGCTTGTTCAGATTTGCGTGAAAGGAAGGAATCTTCGGGGAGGCTTGATCCCCCTAGTCCAGATGATCCTAGGGGAGGCAGCATCTGCTCACCCAACACTGGGTCGTGTTCGGGATTCAAGAGATTAGTTCCAGTAACACTAGTAGACGTAGCTGGTTTGGTTCCGGGTGCTCACGAGGGTAGGGGAAGGGGAAACCAATTCCTCTCAGACCTCTCTAGGTGCGATGCCTTAATCCAGGTCGTCGATGTT…
Cluster896.COG0012	Unannotated	Unannotated	NA	NA	HOT229_1_0200m_c167395_2	MKLGLVGYPQVGKKTLFKLLTGQDAQATGLGLAAVSDERFEDLATRYDPQKRTPATIEFEMLPDLEEDAQKNAAALKSLERVDVICHLVRRFADETVYHLAGSVDPARDIRSFAEELQLADMIFIEKRLERLAREQKGQKEEGPEKDLLEQMETLLAEGRPLSEFSFSPDEEKLLSSYPLLSRKPVINILNVDEDDLRNDDLINQLEREFSGFAWIAVSAKIEEELAELDEEERGAFLSELGLVEPALARLTRLCYNTLGLISFFTVGEDEVRAWTIHRGSLAPQAGRVIHSDIERGFIRAEIMRYSDLRDLGDEQAVKAAGKLEQKGREYEVGDGDIIHFLFKV	GTGAAACTAGGACTTGTCGGCTACCCTCAGGTGGGCAAAAAGACACTCTTTAAACTCCTCACTGGTCAGGATGCTCAGGCAACTGGCCTGGGCTTGGCTGCGGTTAGCGACGAGCGCTTCGAGGATCTAGCTACGCGATACGATCCGCAAAAGCGGACCCCGGCCACCATAGAATTTGAAATGCTGCCCGACCTCGAAGAGGACGCGCAAAAAAATGCCGCAGCACTCAAAAGCCTTGAAAGAGTCGATGTGATCTGTCATCTGGTCCGTCGCTTCGCCGACGAGACGGTCTATCATCTGGCCGGCTCCGTCGATCCGGCACGGGATATTCGCAGCTTCGCCGAGGAACTCCAACTCGCCGATATGATCTTTATCGAAAAGCGATTGGAACGCCTGGCC…
Cluster862.COG0012	SAR86	Gamma-Proteobacteria	NA	NA	HOT229_1_0025m_rep_c148610_3	MGFKCGIIGLPNVGKSTLFNAMTQSSMPAENFPFCTIEPNVGVVEVPDSGLNELQEMVMAKKVMPTTLNLVDIAGLVKGASKGEGLGNSFLSNMGEMNALAHVVGCFDDNNITHVDGEINSTGDAEVMNLELIFADLETLSKGKEKIEKKLGSGDKDLANEFNLIENCMKTLESGDFIDMSDFSNKEDLKMIQSFQLLTVKPIFFIANVSDIKSSKENIDNLKEYAKKMNQEVIEVQMKLEEEMTNLDAQDKKDFLELEGMEEPALNKIIKKGYEMLGLDTFFTAGPNELGAWTLKGGSLAPQAAGGIHTDFEGGFIKAEIISFEDYMSFGGEAGSKENGKLGLEGKDYMFKDGDMAHFKFNVWLLLGVNYYFGSMAM	ATGGGCTTTAAATGTGGAATCATTGGTTTACCAAATGTAGGTAAATCAACATTATTTAATGCCATAACTCAATCCTCTATACCTGCTGAAAATTTTCCTTTTTGCACAATTGAACCAAATGTCGGAGTTGTTGAAGTTCCTGACTCAAGACTTAATGAATTACAAGAAATAGTAATAGCTAAAAAAGTTATACCTACAACTTTAAACTTAGTTGATATTGCTGGATTGGTTAAAGGCGCCTCTAAAGGTGAAGGTTTGGGAAATAGCTTTCTATCAAATATAAGAGAAATGAATGCCTTAGCTCATGTTGTAAGATGTTTCGACGACAATAATATCACTCATGTAGATGGTGAAATTAATTCAACCAGAGATGCAGAAGTAATAAATCTTGAGCTTATT…
Cluster5828.COG0012	Unannotated	Alpha-Proteobacteria	NA	NA	HOT238_2_0770m_c66287_1	MLADLESLERRRDVITKKERRGDKDARALLDVIGVAEASLAEGCPVRSISPDLPTSRLLASLELLSAKPVMYVCNVDEGAMIDGNSYSRTLQVYADSRNAACVVTSARIEAEIAAIEEASERSAFLKTLGLADSGLARVISAGYSLLDLVTFFTAGPKEARAWTLRRGSSAVEAAAKVHSDFARGFIRAETISYVDYISLGGETGAREAGRLRQEGRDYLVDDGDVILFRFNV	ATGTTAGCGGATCTAGAGAGTCTTGAGCGACGCCGGGATGTGATTACCAAGAAGGAACGCCGAGGTGATAAGGATGCTCGTGCGCTTCTAGATGTGATAGGTGTGGCTGAGGCATCCCTTGCAGAGGGATGCCCGGTTCGTTCTATATCTCCAGACCTCCCCACGTCCCGCCTGCTAGCGAGTCTCGAGCTGCTTTCAGCAAAACCGGTTATGTACGTCTGTAATGTTGATGAGGGGGCGATGATCGATGGGAATTCATATTCAAGGACGCTCCAGGTGTACGCTGATAGTCGAAATGCGGCGTGCGTGGTCACGTCAGCGCGTATAGAAGCGGAAATCGCTGCTATTGAGGAGGCGAGTGAGCGCAGCGCTTTCTTAAAGACCCTTGGACTAGCGGAT…
Cluster5220.COG0012	Unannotated	Chloroflexi	NA	NA	HOT229_1_0200m_rep_c344768_6	MEIGIIGLPQCGKTTVFGALSGGESSVANAMLNTNKPNLGVAKVQDPRLSILHNMFNPAKTTPAEVKYIDFPKSQEANIKSNGISGEYLNYLQRADALLQVVRSFEDPSVPHIEGSIDPFRDISLMDLELSFSDLTILERRLEKLANELKSTKSNERDIKLKEQVVLSRVKKDLEQEIPIREQDISEEEQKILSNFQFLTAKPMLIVWNIGEDNIDKSQIIEDDLRSQFARPGVGVVTLSGKIEMELGIMDVNESNEFREFMGIDEPALNKAIRSSYELLGLISFFTVGSDEVKAWTIEKDIEASKAAGKIHTDIERGFIRAEVISYQNLLDSGSLAAGKKKGLVKLEGKSYSVRDGDVINFLFNV	GTGGAAATCGGAATAATAGGATTGCCTCAATGTGGAAAAACCACTGTTTTCGGTGCCCTGAGTGGTGGTGAATCCAGTGTTGCAAATGCTATGCTAAACACCAATAAGCCAAACTTGGGCGTGGCAAAAGTACAAGATCCTAGATTAAGTATTTTACACAATATGTTTAACCCGGCCAAAACAACACCAGCAGAAGTGAAGTACATTGACTTCCCAAAATCCCAAGAGGCCAACATTAAATCCAATGGCATATCCGGTGAATATTTGAACTACTTGCAACGTGCTGACGCATTATTACAAGTAGTGAGATCGTTTGAAGACCCTTCAGTTCCTCACATTGAGGGCTCAATAGATCCCTTTAGGGATATTAGCCTAATGGATCTGGAACTATCGTTTTCC…
Cluster450.COG0012	Unannotated	Bacteroidetes	NA	NA	HOT229_1_0200m_rep_c360686_1	MKAGIVGLPNVGKSTLFNCLSDSKAQSENFPFCTIDPNISIINVPDSRLDHLKEIVDPEKLIPTTVKIVDIAGLVKGASKGEGLGNKFLSNIRETDAILHVLRCFDDPNIVHVDGRVDPVNDKEIVQYELQLKDLEIVNKRLEKLKKTLRSGNDDSKKEILILEKIKNNLEDSIINKDDFNEDDYLTFIKPLELITFKPVLYVCNVSENDLLDDNEYVKKVKEFASKENAEVILISAKIESEINELDSPEEKKIFLEDIGVQEPGSSKLIRSTYNLLNLHTFFTAGKKEVRAWTVGIGQNAYDAAGQIHSDFQKGFICSEVISYNDYIDNGSEIKSKEAGKMRLEGKDYIVEDGDIMHFRFNI	ATGAAAGCAGGAATAGTAGGACTCCCTAATGTTGGAAAATCAACATTGTTTAATTGTTTATCTGATAGTAAAGCTCAAAGTGAAAATTTCCCCTTTTGTACTATTGATCCAAATATTAGTATAATAAATGTTCCTGATTCAAGACTTGATCATTTAAAGGAAATAGTTGATCCTGAAAAATTAATTCCAACTACAGTTAAAATAGTTGATATTGCAGGTTTAGTAAAAGGAGCTAGTAAAGGTGAGGGCTTAGGAAACAAATTTCTCTCAAATATAAGAGAAACAGATGCTATACTACATGTTTTAAGATGTTTTGATGACCCAAACATTGTTCATGTTGATGGAAGGGTTGATCCAGTTAATGATAAAGAAATAGTCCAATATGAACTACAGTTAAAA…
Cluster774.COG0012	SAR11	Alpha-Proteobacteria	NA	NA	HOT237_2_0075m_rep_c50942_4	MGFKCGIVGLPNVGKSTLFNALTNSSIAQAENFPFCTIEPNVGNVPVQDDRLDKLSEISKSKKKIYTSISFIDIAGLVKGASKGEGLGNKFLSHIREVDAIIHMIRCFESDDIQNVNKNVDPIRDLEIIETEMKLADIESIEKRLEKRNKNKNSDLQNEILKNTLEGINNNKNLLEILKKYDQKEIKMTGLLSLKPKLYVCNVEEENISKGNNHTKSFISTYGESNTIIISAEIENQINELKDDEKNSFMELLKIKNTGLNSLIKKGYNLLELETFFTSGPEESRAWTIQKNCIAPDAAGVIHSDFKKGFIRAETISFEDFVKFSGWQECRNKGKMRLEGKDYIVKDGDILNFRFNT	ATGGGTTTTAAGTGTGGAATTGTTGGTTTGCCTAATGTAGGTAAATCTACTCTATTTAATGCATTAACAAATTCAAGCATTGCTCAAGCTGAGAATTTTCCTTTTTGTACTATTGAACCTAATGTTGGAAATGTTCCTGTGCAGGATGATAGACTAGACAAATTATCCGAAATATCTAAATCAAAGAAAAAAATATATACATCGATTTCATTTATAGATATTGCAGGATTGGTTAAAGGAGCCTCTAAAGGTGAAGGCCTTGGTAACAAATTTTTGTCGCATATAAGAGAGGTAGATGCAATTATTCACATGATCAGATGCTTTGAGTCAGACGATATTCAAAATGTTAATAAAAACGTAGATCCTATTAGAGACCTAGAAATTATAGAAACTGAAATG…
Cluster1030.COG0012	Unannotated	Gamma-Proteobacteria	NA	NA	HOT229_3_0500m_rep_c87241_4	MGFRCGIVGLPNAGKSTLFNALTRAAVPAENYPFCTIEPNTGVVEVPDGRLSGIAQLSQPEKVIPTVMEFVDIAGLVTGASRGEGLGNRFLSHIREVDAIAHVVRGFQRVDVSHANGRIDPVADIETIDTELALADLETLERALDRAERAAKTGDKTERERERVFAAACSAISSGVGLKTLGVEAAALLRPLCLLTAKPMLFVVNVEEGAMESDAVVAVESHAKAVGAETVAVNAPIEQEIAGLAEMERSEFLHELGLVESGLDRVVEAGYRLLELHTFFTAGPKEVRAWTIPVGTRAAQAAGKIHTDFERGFIRAETIAFDDFISLGGEKGAREAGRLRLEGRDYVVNDGDILNFRFNV	GTGGGATTTCGCTGTGGAATTGTTGGATTGCCAAACGCGGGCAAGTCGACGTTGTTCAATGCACTGACACGGGCTGCGGTACCGGCGGAGAACTATCCGTTTTGTACGATCGAGCCGAACACAGGTGTGGTCGAAGTGCCAGATGGGCGCCTGAGTGGCATTGCCCAGCTGAGTCAACCCGAAAAGGTTATTCCCACGGTGATGGAGTTTGTTGATATTGCCGGATTAGTTACGGGCGCTTCCCGTGGAGAAGGCTTGGGTAATCGGTTCCTTAGCCATATTCGCGAAGTGGATGCGATCGCTCATGTAGTGCGAGGGTTCCAACGTGTGGACGTTTCACATGCGAATGGTCGGATCGACCCGGTGGCCGACATCGAGACAATCGATACCGAGTTGGCC…
Cluster939.COG0012	Unannotated	Chloroflexi	NA	NA	HOT229_1_0200m_rep_c345612_1	MRIGIVGLSFSGKSSLFNNMIKSKTDNSRINSIGITKVPDIRIKKLKNVFQPKKTTYSELEFIDFKESMSTLKDYFIPKHLVQEMQKVDQLMIVIRAFTNDSVPHELKTVDYIRDLKTIMFELAFADIELIEKRIERLTNDKKGLKSVGQKRIEEMINSLKSIQQELEKGVLIKDIKLSNIQKEAIKDTFFISKLPISIVINSSDDNSDLLNDTLNIIEKNTLENVTIINSMLEEELNQLDEKEQEEYRKDYKLGESAINKITEIAYRSSQLISFMTVGEDEVRSWSIQNGTNAVNSASKIHSDIKKGFIRAEVINYNDFISIGSLVESKKLGKLKQESKDYIVQDGDIINFLFSV	ATGAGAATAGGAATTGTGGGTTTAAGCTTTTCAGGAAAATCTAGCTTATTCAATAACATGATAAAGAGCAAAACAGATAATAGTAGGATAAATTCCATAGGGATTACTAAAGTACCTGATATAAGAATCAAAAAGTTAAAAAATGTTTTCCAACCAAAAAAAACAACTTATTCAGAATTAGAATTCATAGATTTTAAGGAATCTATGTCAACATTAAAAGATTATTTTATACCTAAACATTTGGTTCAAGAGATGCAAAAGGTTGATCAACTAATGATAGTTATCAGAGCATTTACAAATGATTCAGTTCCTCACGAGTTAAAAACTGTAGATTATATTAGAGATTTAAAAACCATTATGTTTGAATTAGCATTTGCAGATATTGAATTAATTGAAAAA…
Cluster809.COG0012	SAR11	Alpha-Proteobacteria	NA	NA	HOT232_3_0500m_rep_c108464_8	MGFKCGIVGLPNVGKSTLFNALTTSKKAQAENFPFCTIDPNIGIVSVPDERLNKISKISKSLKTINAAITFVDIAGLVKGASKGEGLGNKFLAHVREVDAIVHLTRCFDSKKIQNVNKNVDPIRDLEIIETEILLSDLESLQKRLEKNNKKKLEKDELKFLEECLKLIGSGKKPDELKKKYGKNLIKKSALLSLKPRIIVCNVDEKSLPSGNKYSDACMKKFFDENIIIVCADIEDQIMGLQTKDRKDFMFQSGIKNTGLNNLIKTGYSTLGLSTFFTSGPEESRAWTVEKNFKAADAAGVIHTDFKKKFIKAETVSHEDFIKYKGFNECKNAGKLRLEGKDYVVKDGDVMLFRTGA	ATGGGTTTTAAGTGCGGAATAGTTGGTTTACCCAATGTTGGTAAATCAACCTTATTTAATGCATTAACTACATCAAAAAAAGCACAAGCAGAAAATTTTCCTTTTTGTACAATAGATCCAAATATTGGAATAGTCTCAGTTCCAGACGAAAGATTAAATAAAATATCTAAAATATCAAAATCATTAAAGACAATTAATGCAGCAATTACATTTGTTGATATTGCTGGTCTTGTCAAAGGAGCATCAAAGGGAGAAGGACTAGGAAACAAATTTCTAGCTCATGTAAGAGAGGTTGATGCGATTGTACATTTAACACGATGTTTTGATTCTAAAAAAATACAAAACGTAAATAAAAATGTTGATCCTATAAGAGATCTTGAAATTATTGAAACCGAAATT…
Cluster893.COG0012	Unannotated	Chloroflexi	NA	NA	HOT229_1_0200m_c81628_1	MSKGDMDRGSFEANLIADLREVDALAHVVRFFKDDTVPHVDGYVNPKRDIETIELELTFADLQIIDKRLERLEKELRTKRDRALEQQQNVLKTCKDALENGIAIRELEITDEEEKTIRGYQFLTQKPMLTICNIGEDQISQSDQIIRSHIEQHAKKPNIETFILSAKLEMEISQFDAMEARIFLEEMGLQESALNRFIQTSYQLLGLITFFTCTNTDELRAWTIQSRTTAIEAAGLIHTDMARGFIRAETIHWSKLVEAEGLIKAKEKGLLRLEGKNYLVQDGDILTIRFNV	ATGTCCAAAGGTGATATGGATCGTGGCAGCTTCGAAGCTAATCTAATTGCTGACCTGCGTGAAGTTGATGCTCTAGCACATGTCGTCAGGTTTTTTAAAGACGATACAGTCCCACATGTTGATGGTTATGTTAACCCAAAGAGAGATATTGAAACGATTGAACTGGAATTAACATTCGCTGATCTACAAATTATTGATAAAAGACTTGAGCGTTTGGAAAAGGAGCTACGCACTAAGCGCGACAGAGCACTTGAACAACAACAAAATGTACTAAAAACATGCAAGGATGCACTTGAAAACGGAATTGCAATTCGCGAACTTGAAATTACTGACGAAGAAGAAAAAACGATACGAGGATACCAATTCCTGACTCAAAAACCAATGTTGACTATTTGTAAC…
Cluster1221.COG0012	Unannotated	Unannotated	NA	NA	HOT236_1_0200m_rep_c124315_1	MKIALVGYSGSGKSTLFELITRVTAERTSQPSGQLAMAKIDDLILDKLVSFYDSPKKTAASLEIQDTPGLTQGASGDNARRLASWREAEALVIVIGTYLGNDFGTERDRFEDDLLLADLEILTGVIERLRIAVTKPRPDRDQQREQLALLEPLESTLSKGDSLYTLDLTDEQRSAVRSYGLLSQKPRLYVSNHSDDQKETADSFIDQQSPDVISACLTLEQELLDLPTEEQTVFLEELGITTLSRTQLIQGLLKISNQLVFYTAGPKESRAWLLPQGETAVDAAAAIHSDLARGFIRAEIISAEKLLQADSEREAKAKNFFHVEGRDYIIQNGDVVLIRFNV	ATGAAAATAGCATTGGTAGGATATAGCGGAAGTGGCAAATCAACTTTATTTGAACTGATTACACGTGTCACAGCAGAAAGAACCTCACAGCCATCTGGACAATTGGCCATGGCCAAGATCGATGATTTAATCTTAGATAAGCTGGTTTCTTTTTACGACAGTCCCAAAAAAACAGCAGCTTCCCTTGAAATTCAAGACACTCCTGGATTAACACAAGGTGCCTCGGGAGATAATGCGCGTCGACTGGCATCTTGGAGAGAGGCAGAGGCGCTGGTAATCGTTATCGGCACCTACCTAGGAAATGATTTCGGTACGGAGCGGGATCGTTTTGAAGATGATCTTCTTTTAGCGGATCTTGAGATTCTAACGGGTGTAATCGAACGTTTGCGGATTGCTGTA…
Cluster815.COG0012	SAR11	Alpha-Proteobacteria	NA	NA	HOT229_3_0500m_rep_c99174_2	MSFKCGIVGLPNVGKSTLFNALTTSKKAEAENFPFCTIDPNVGMVSVPDERLSKISAISKSKKTINAAITFVDIAGLVKGASKGEGLGNKFLSYVREVDTIIHLTRCFDSEKIQNVNKNIDPVRDLEIIETEILLSDLESLQKRLEKNNKKKLEKDELNFLEGCLKLISNGKKPDELKKKYSKDLIKKSALLSLKPRIIVCNVDEKSLPKGNKYSNACKKKFPDENIIIVCADIEDQMMSLQTKDRKDFMLESGIKSTGLDNLITTGYSTLGLSTFFTSGPEESRAWTVEKNSKAAEAAGVIHTDFKKKFIRAETVSHEDFIKYKGFNECKNAGKLRLEGKDYIVKDGDVMFFRTGA	ATGAGTTTTAAGTGCGGGATAGTTGGATTACCCAATGTTGGTAAATCTACCTTATTTAATGCACTAACCACATCAAAAAAAGCGGAAGCAGAAAATTTTCCTTTTTGTACAATAGATCCGAACGTGGGAATGGTGTCTGTACCAGACGAAAGATTAAGTAAAATATCTGCAATATCCAAATCAAAAAAAACAATTAATGCCGCAATAACTTTCGTTGATATTGCTGGTCTTGTTAAAGGTGCATCAAAAGGAGAAGGGCTGGGGAATAAGTTTCTTTCCTATGTTAGGGAAGTTGATACCATTATTCATCTAACACGATGTTTTGATTCTGAAAAAATACAGAACGTAAATAAAAATATAGATCCTGTAAGAGATCTTGAAATTATTGAAACTGAAATT…
Cluster1155.COG0012	Unannotated	Unannotated	NA	NA	HOT236_1_0200m_c32261_2	MKIGLLGFPQVGKRTLFRLLTGQAVGSDGANGTMGVARVRDARFDHLVQMYSPAKVTPALMDFLLLPDLENDAERDADTFRGLEQVDVIGHVVRGFADDAVFHLSGAVDAERDIEAVAAELVLNDLLFIEKRLDRLHRERAQKEGAAQRQRENDLLTRMQAHLEAGQRLSGFGLEESEAKTIASYPFLTRKTMVLIHNVDEAALAAAPDGFDAAAGIETVAVSAKIEEELAELESEERQTFLDDLGVGASALDRLTQVCYRALGYISFFTVGEDEVRAWTIRRDSPAPVAGGAIHSDIEKGFIRAEIMSYGDLAELGSESQAKEAGRLQTRGRDYVVSDGDIIHFLHKT	GTGAAGATCGGACTGCTAGGATTTCCCCAGGTCGGCAAGCGCACCCTCTTCCGACTTTTGACCGGCCAGGCCGTCGGCAGCGACGGCGCCAACGGCACCATGGGCGTGGCCAGGGTCCGCGACGCCCGCTTCGACCACCTGGTGCAGATGTACTCGCCGGCCAAGGTCACGCCGGCGCTGATGGACTTCCTTCTGCTACCGGATCTGGAGAATGACGCTGAGCGGGATGCCGACACCTTCCGCGGCCTCGAACAGGTCGACGTGATCGGCCACGTCGTCCGCGGCTTCGCCGACGACGCCGTCTTCCACCTGTCCGGCGCGGTCGACGCCGAGCGGGACATCGAGGCTGTTGCCGCCGAGCTGGTGCTCAACGACCTGCTGTTCATCGAGAAACGGCTA…
Cluster1210.COG0012	SAR86	Gamma-Proteobacteria	NA	NA	HOT234_3_0025m_rep_c51504_3	MGFKCGIIGLPNVGKSTLFNAITQSSIPAENFPFCTIEPNVGVVEVPDSRLNELQEIVIAKKVIPATLNLVDIAGLVKGASKGEGLGNSFLSNIREMNALAHVVRCFDDNNITHVDGEINSTRDAEVINLELIFADLETLNKRKEKIEKKLRSGDKDLANEFSLIDSCVKTLESGNFINISDYSNKEDLKIIQSFQLLTAKPIFFIANVSDNSSSSDNLDNLKEYAKKMNQEVIAVQIKLEEEIASLDEQDKKDFLELEGIKEPALNKIINKGYEILGLDTFFTAGPNELRAWTLKRGSLAPQAAGRIHTDFERGFIKAEIISFEDYISFGGEAGSKENGKLRLEGKDYIFKDGDIAHFKFNV	ATGGGCTTTAAATGTGGGATTATTGGATTACCTAATGTGGGTAAATCAACATTGTTTAACGCAATTACTCAATCCTCTATACCTGCTGAAAATTTCCCTTTTTGCACAATTGAACCAAATGTCGGAGTTGTTGAAGTTCCTGACTCAAGACTGAATGAATTACAAGAAATAGTAATAGCTAAAAAAGTTATACCTGCAACTTTAAACTTAGTTGATATTGCTGGATTGGTTAAAGGCGCCTCTAAAGGTGAAGGTTTGGGAAATAGCTTTCTATCAAATATAAGAGAAATGAATGCCTTAGCTCATGTTGTAAGATGTTTCGACGACAATAATATCACTCATGTAGATGGTGAAATTAATTCAACCAGAGATGCAGAAGTAATAAATCTTGAGCTTATT…
Cluster902.COG0012	Actinobacteria	Actinobacteria	NA	NA	HOT229_1_0200m_c308778_1	MERFGFVGLPNAGKSSLYNALAGGGALAAPYAFATTDPNEGVARVPDDRLSLLGDMSDSKKIIPATIQFTDIGGLVEGAAKGEGLGNRFLAGIREVDAIVFVLRAFSDSDVPGPTDPVEHLRIVEVELALADLETTQKQLSKMEKAAKADQSISQVLDSLKHASEQLDQGIPIYKSDLTFEERELLSEFFLLTDKPVLAVVNLGEDQVEETKQILEPVIAELPGQEVIGMCVQLESEAALLTPEEQAEMLEALGLGEGALARFVRSAYHLLGLRTFFTTGEKESKAWTFREGSNAPECAGRIHTDFQKGFIRAETIGWHLLLEQGSWLKAREAGLVRSEGKEYKPGDGDVMEFRFNV	ATGGAAAGATTTGGATTTGTTGGTTTACCTAATGCCGGTAAGTCTTCGCTCTACAACGCCTTAGCAGGAGGCGGTGCTTTGGCGGCACCTTACGCATTTGCTACCACGGATCCAAATGAAGGGGTGGCGCGTGTCCCGGATGACAGACTAAGTCTCTTAGGAGATATGAGCGATTCAAAAAAAATAATCCCGGCAACCATTCAATTTACTGATATTGGTGGACTCGTAGAAGGTGCAGCTAAAGGAGAAGGATTAGGGAATCGTTTCCTCGCAGGTATAAGGGAAGTTGATGCAATTGTTTTTGTGCTCAGAGCATTTTCAGACAGCGATGTGCCAGGACCAACAGACCCAGTAGAGCATTTGAGAATTGTAGAGGTGGAATTAGCACTAGCAGATCTA…
Cluster917.COG0012	SAR202	Chloroflexi	NA	NA	HOT229_1_0200m_rep_c323492_6	MDIGIIGLPQSGKTTVFNALTNGRAENSGASGSITEAHLGVVKVPDSRLDRLSQMFNPRKVVPAEVRYFDLPGLGFMSQSKGITGQQRNVLQTADAFLLVIRAFTNSAVVHPLGTDDPLRDMETMVGELIFSDLEILDRAVSRVQDGLKKAKTTDKPGLIKHGDTVSKAKSILEDGKVLRDQEFSDAEMLFLADYQLLTFKPIILAFNTDESAPEFDLDGSDRFDATSFGMGYVSLPAKLENELVLMSDEDQEEFRRELGIAESAMSRVIAKSYEIVGLISFLTVGSDEVRAWSVPYGIPAQDAAGTIHTDFSRGFIRAEVITYPDLDRCGSIAQGRKEGLLRSEGKTYVVKDGDVINFLINV	ATGGACATTGGAATTATAGGACTCCCACAGAGTGGTAAGACTACAGTTTTTAACGCTCTAACCAACGGAAGGGCCGAAAATTCAGGTGCAAGTGGTTCTATCACAGAAGCTCACTTGGGAGTGGTAAAAGTGCCGGACTCAAGGTTGGATCGTTTGTCCCAAATGTTTAATCCAAGAAAAGTAGTCCCCGCGGAAGTGCGATATTTTGACTTGCCTGGTTTGGGCTTTATGAGTCAATCTAAAGGGATAACAGGTCAGCAACGGAACGTACTTCAAACAGCTGATGCGTTCCTTTTAGTGATCCGAGCATTCACGAATTCTGCGGTGGTTCATCCATTAGGTACTGATGATCCTCTTCGTGACATGGAGACTATGGTCGGTGAATTGATATTTTCTGAC…
Cluster1174.COG0012	SAR11	Alpha-Proteobacteria	NA	NA	HOT232_3_0500m_rep_c131005_2	MGFKCGIVGLPNVGKSTLFNALTSSKKAQAENFPFCTIDPNIGMVAVPDERLDKINEISKSLKKINTAITFVDIAGLVKGASKGEGLGNKFLSHVREVDAIIHLTRCFESEKIQNVHEDINPVRDIEIIDTEILLADLESLQKRLEKSHKKKIDKDELIFLEECIKKINNGEKPEELKKKFNKNLIKKSALLSLKPKIIVCNVDEKSLPDGNKYSDACKKKFPNENIIVVCADIEDQIMSLRTKDRKDFMLASGIKSTGLDNLIKTGYSTLGLSTFFTSGPEESRAWTVQKNSKAADAAGVIHTDFKKKFIRAETVSHEDFIKYKGLNECKTAGKLRLEGKDYTVKDGDVMFFRTGA	ATGGGTTTCAAGTGTGGAATAGTTGGTTTGCCAAATGTTGGTAAATCAACTTTGTTTAATGCTTTAACTTCTTCAAAAAAAGCTCAGGCTGAAAATTTTCCTTTCTGTACAATAGATCCAAATATAGGAATGGTTGCGGTACCTGACGAAAGATTAGATAAAATAAATGAAATATCTAAATCGTTAAAAAAAATTAATACAGCAATAACATTTGTTGATATTGCGGGACTTGTTAAAGGTGCTTCAAAAGGCGAAGGATTAGGAAATAAATTTCTTTCCCATGTTAGAGAAGTTGATGCAATTATTCATTTAACTCGTTGTTTTGAATCTGAAAAAATACAAAACGTTCATGAAGATATAAACCCTGTAAGGGATATAGAAATAATTGACACCGAAATT…
Cluster5139.COG0012	SAR324	Delta-Proteobacteria	NA	NA	HOT224_1_0025m_rep_c75407_1	MVHVDGSPDPTRDIEVIQTELILSDLEQVERKLERLRKQAKGNREAAAAIPVFEKMLAHLGDGKLARSGDWATEELVIFAELSLITSKPSLYIANVSEEGLSEASEFEVALRDLAAQEQVEVIPICAQVESELAEIEEDEARAFMEEMGIRHSGTVQLARSGYQLLNQITYFTAGKKEVRAWEVQRGSSAPQAAGKIHSDFEKGFIRAEVYHFDDFSIFI	GTGGTTCATGTTGATGGATCACCAGATCCGACACGAGACATCGAGGTCATCCAAACTGAATTGATTCTGTCTGACCTTGAGCAGGTTGAGCGGAAATTGGAACGACTGCGTAAACAGGCCAAGGGCAATCGAGAGGCTGCAGCAGCTATTCCGGTTTTTGAAAAAATGCTAGCCCATTTGGGAGATGGTAAACTAGCACGCTCCGGAGATTGGGCCACAGAAGAGTTAGTGATCTTTGCAGAGCTAAGCTTGATCACCAGTAAGCCTTCGCTCTACATCGCCAATGTCTCCGAAGAGGGACTGAGCGAGGCTTCAGAATTTGAAGTTGCTCTACGAGATTTGGCTGCACAAGAACAGGTCGAAGTCATTCCAATCTGCGCCCAGGTGGAGTCAGAATTG…
Cluster887.COG0012	Unannotated	Alpha-Proteobacteria	NA	NA	metaMG0009001.COG0012	MGFNCGIIGLPNVGKSTLFNALTSTQSADAENYPFCTIEPNIGRVALNDERLLNISKIATSKSVIPTFVEFVDIAGLVKGASKGEGLGNKFLANIREIDAICHVIRCFENDDITHVSGKIDPIKDLEIVETELIISDIESLEKRKHNLEKKYKAQDINAIKTVEFIDHTLSFLGKGISARQIPLLKDQHEIFKSFNLLSSKPVLYIANVHEEDIKEGNIYSKMLKKEGLDKNIATITLSIKLESEISEISDINEKSEFLSALGIYQSGLNKLTESGYKLLNLITFFTAGKKESRAWTVEKGTKANKAAGKIHNDFFKGFIAAETISYQDYISCNGEQKAKDLGKMRVEGKDYKVNDGDVMLFRFNV	ATGGGATTTAACTGCGGAATTATAGGCTTACCTAATGTCGGAAAATCGACGCTTTTTAACGCTTTGACTAGCACCCAATCTGCTGATGCAGAAAACTATCCTTTTTGTACAATTGAACCAAATATAGGAAGAGTAGCTTTAAATGATGAAAGATTATTAAATATTTCTAAAATAGCAACATCTAAGTCGGTAATACCAACTTTTGTAGAATTTGTAGATATTGCAGGATTAGTTAAAGGAGCTAGCAAAGGAGAAGGCTTAGGAAATAAATTTTTAGCAAACATTCGCGAAATAGACGCTATTTGTCACGTCATAAGATGTTTTGAAAATGATGATATTACTCATGTTTCTGGAAAAATAGATCCTATAAAAGACTTAGAAATCGTTGAAACTGAATTA…
Cluster1190.COG0012	Unannotated	Alpha-Proteobacteria	NA	NA	HOT233_1_0770m_rep_c47504_2	MGFKCGIIGLPNIGKSTLFNALTQTSQAQAENYPFCTIEPNIGEVDVPDDRLNQLSIISSSSKTIPTRLTFVDIAGLVEGASKGEGLGNKFLANIREVDAVAHIIRCFEDDNITHVNGKIDPIRDIEIINTELLLSDLENLQNKIPALEKKERSGNKESKEKLLLIDLLLNNINDGKSIKNIQLDEDQKNYLKEFQLLTNKEILYVCNTDEESVNKENKFSKSVEDYIKDTNAKKINISAEIESQLSLLDNKEQIEFLETIGLKEPGLNKLITEGYRALKLITFFTSGPKESKAWTIKEGSFAPQAAGKIHTDFEKGFIRAETINFEELINLGDFSSAKDNGKIRSEGKDYQVKDGDIINFRFNV	ATGGGTTTTAAATGTGGAATAATTGGTCTTCCAAATATAGGAAAATCGACTTTATTTAATGCCCTAACGCAAACTTCTCAAGCCCAAGCGGAAAATTATCCCTTTTGTACTATTGAACCTAATATAGGAGAGGTTGATGTGCCGGATGATCGACTAAATCAATTATCTATTATCAGTTCTTCATCAAAGACAATACCCACTAGACTTACATTTGTAGATATCGCTGGTCTTGTCGAGGGAGCATCTAAAGGGGAGGGTTTAGGAAACAAATTCCTTGCAAATATTAGAGAAGTTGATGCGGTTGCTCATATAATTAGATGCTTTGAAGATGACAATATTACTCATGTTAATGGTAAAATTGATCCAATCAGAGATATCGAAATCATCAACACAGAACTC…
Cluster757.COG0012	SAR11	Alpha-Proteobacteria	NA	NA	HOT225_1_0075m_rep_c58194_1	MGLKCGIVGLPNVGKSTLFNALTNSNKAQAENFPFCTIDPNIGIVPVPDERLDKLAEISSSKKKINTTISFVDIAGLVKGASKGEGLGNKFLSHIREVDAILHMIRCFDSSNIQNVNQTVDPVRDLEIIETEMMLADLESIQKRLDKKNKKSLDKEQQDILETTADCLNNNKDLIKINEKFDLATINKSGLLSLKPKIYVCNVDEKSIKNGNKYTNLFTEKFGKKNTLIISADIENQINQLSNEEKVNYMKMIGSDETGLKLMIKKGYDILELDTFFTSGPEETRAWTIKKNSTAPNAAGKIHSDFEKGFIKAETVSYLDFVNNQGWTQSRSSGKMRLEGKDYIVKDGDVLNFRFNT	ATGGGATTAAAGTGTGGTATAGTTGGGTTACCAAATGTTGGTAAGTCTACTTTATTTAATGCTTTGACTAATTCTAATAAAGCTCAAGCGGAGAATTTCCCGTTTTGCACAATTGATCCAAATATTGGAATAGTTCCAGTACCAGACGAGAGACTTGATAAGTTAGCGGAAATATCATCATCAAAAAAAAAAATTAATACTACAATTTCTTTCGTCGATATAGCCGGCTTAGTAAAAGGTGCATCTAAAGGTGAAGGCCTAGGGAATAAATTTTTATCTCATATACGAGAGGTGGATGCAATATTGCACATGATAAGATGTTTTGACTCCTCAAATATTCAAAATGTCAATCAAACAGTTGATCCAGTTAGAGATTTAGAAATAATTGAGACAGAAATG…
Cluster3808.COG0012	Unannotated	Marinimicrobia-like	NA	NA	metaMG0008808.COG0012	MALQCGIIGLPNVGKSTLFNALTASGIPAENYPFCTIEPHIGIVELPDDRLTKLGKIYNPKKVTPAHVEFIDIAGLVKGASRGEGLGNQFLGQIRQTSAIIHVIRCFEDENITHVDGSVDSIRDAETIQTELLLTDIGTLEKRKVKLEKSAKTGDKEAGLFIELTESLLDHCSNGNASRTYKCDADHIHLKKSLHLLTDKPVLYVANIDENQIINKDYNKHVKNLNDLAHKEGNTAIHLCASLEQDIATLENNEKLLFLDDFNLKEPGLNTVIRSSFELLGLQTFFTCGDNEVRAWTISTNTPAPLAAGSIHTDFERGFIKAEVFHYKDILEYGSEKGLREQGLIRQEGKTYIVQDGDCIFFKFNV	ATGGCACTTCAATGTGGAATTATAGGTTTGCCAAATGTTGGTAAATCAACATTGTTTAACGCATTAACTGCATCTGGCATTCCGGCAGAGAATTATCCTTTTTGTACTATCGAACCTCATATTGGAATTGTGGAGTTACCAGATGATCGTTTGACCAAACTAGGGAAAATATACAACCCCAAAAAAGTAACCCCCGCTCATGTTGAATTCATAGATATTGCAGGATTGGTAAAGGGAGCAAGTAGAGGCGAAGGCCTAGGAAATCAATTCTTGGGTCAAATACGTCAGACATCTGCAATTATTCATGTTATAAGATGTTTTGAAGATGAAAATATCACACATGTTGATGGCTCCGTCGATTCAATAAGAGATGCTGAAACAATACAAACAGAATTACTC…
Cluster801.COG0012	Unannotated	Chloroflexi	NA	NA	HOT225_1_0200m_rep_c30665_2	MKITILGLPQVGKTTIFNAVTKGDIKVTGYSDKVNIGVAKVPDYRLDNLTDLYNPKRTVQAEITYSDLPFLSDGLGKSEKIEGEHLNLLQQSDVLILVARAFSDLSIPHFGDQVDPFNEINTLLYELIFADLEILERRIDKLNSENKSVKKNERDQLNYELEVLSTFKNLLEDGIPGRDHNFSDKEMKLLARFQFVSFKPLIIVVNIDEDQLHNISDWENKLTQLFSSDYIRSTVLCGKLEMELAQMPNDEQTLFRDSLEIQHESGLDQMVRLSYDALNLISFITVGKDEVRAWPIPKGYVAIKAAGKIHSDLERGFIRAEVVTYKDLISTGSLTESRKKGLLRQEGKDYLVNDGDIMHVLFNV	ATGAAAATTACAATATTAGGGTTGCCTCAAGTTGGGAAAACTACTATTTTTAATGCTGTAACTAAGGGGGATATTAAAGTTACAGGGTATAGTGATAAAGTTAATATTGGAGTGGCAAAGGTTCCTGATTATAGGTTAGACAATTTGACTGATTTATATAATCCTAAGCGAACAGTTCAGGCGGAGATAACGTACTCGGATTTACCTTTTCTTTCTGATGGATTGGGAAAATCTGAAAAAATTGAAGGGGAACACCTTAATTTATTACAGCAATCTGATGTATTGATATTAGTTGCAAGAGCTTTTTCAGATTTATCAATACCTCATTTTGGCGATCAGGTAGATCCATTTAATGAGATCAACACTTTATTGTATGAGTTAATATTCGCTGATTTAGAA…
Cluster793.COG0012	Unannotated	Gamma-Proteobacteria	NA	NA	HOT232_1_0200m_rep_c443967_3	MGFKCGIIGLPNVGKSTLFNALTRSSIEAENYPFCTIEPHVGIVAVPDSRLQELADIVVPEKIIPAHMEFVDIAGLVAGASKGEGLGNKFLANIREMQAIIQVVRCFDDDNIVHVSGKIDPISDIEIINTELCLADLEIVNNALNKANKLNRSGNKNVEKEVETLQKLVAHLDEGLPIRTINISELDHVIIKNLSLLTQKPILYIANIEENGADKNPWLEKIRSFLENENSQLIPICATVEAEVSELDDEDEKKEFLKAMGMSEPGLDLIINAGYKLLGLQNYFTAGPKEVRAWTTPIGITAQRAAGVIHTDFEKGFIRAEVTSYEDYIQHSGEQGAKEAGKYRSEGREYIVNDGDVILFRFNV	ATGGGATTTAAATGTGGAATTATTGGCTTACCTAATGTTGGAAAATCAACCCTTTTTAATGCATTAACTAGATCATCAATAGAAGCAGAAAACTATCCTTTTTGTACAATTGAGCCCCATGTTGGAATTGTTGCAGTTCCTGATTCAAGACTACAAGAATTAGCTGATATCGTAGTACCAGAAAAAATCATCCCAGCGCATATGGAATTTGTTGATATTGCTGGTTTAGTTGCAGGTGCGTCTAAAGGTGAGGGATTGGGTAATAAATTTCTAGCCAATATCCGTGAAATGCAGGCAATTATCCAAGTAGTCAGATGTTTTGATGACGACAATATTGTTCATGTGTCAGGCAAAATTGATCCGATATCAGATATTGAAATTATAAATACTGAACTCTGT…
Cluster348.COG0012	Unannotated	Alpha-Proteobacteria	NA	NA	metaMG0012850.COG0012	MGFKCGIVGLPNVGKSTLFNALTETSSAEAANYPFCTIEPNSGIVSVPDNRLNLLSNLATSQKTIPAQMQFVDIAGLVSGASKGEGLGNKFLSHIREVDAIVHVVRCFENTDITHVDNTINPLRDTETIDTELMLADLESLERQTQNLSKKARSNDIDAKNDLILMRKLTELLSDGIQLRLANLTDEEKTRIKTFNLLTSKPVLYACNVSEDDASNGNNFTKNIFEKAKTENCDAIIISGSIESEIAILEETEKKEFLKDLNLEESGLNRLIRTGFSLLDLITFFTVGPKETRAWTIKNNSTAPEAAGIIHTDFQKGFIRAETISYNDYLNFKSEQAAKDAGRMRVEGADYIVKDGDVFHFRFNV	ATGGGTTTTAAATGTGGAATTGTAGGCTTACCAAATGTAGGGAAATCTACTTTATTTAATGCTCTTACAGAAACTTCGTCAGCAGAAGCGGCAAATTATCCTTTTTGTACAATAGAGCCTAATTCTGGCATTGTATCTGTTCCTGATAACAGATTAAATTTACTCTCTAATTTAGCAACTTCTCAAAAAACTATTCCTGCACAGATGCAATTTGTAGATATTGCTGGACTTGTAAGTGGGGCTAGTAAAGGGGAAGGATTAGGGAATAAATTTTTATCTCATATAAGAGAGGTTGATGCAATTGTACATGTGGTTAGATGCTTTGAAAATACCGACATAACACATGTAGATAATACTATAAACCCGCTAAGAGACACTGAAACCATAGATACTGAATTG…
Cluster829.COG0012	Unannotated	Alpha-Proteobacteria	NA	NA	HOT229_3_0500m_rep_c204254_5	MGFKCGIIGLPNVGKSTLFNALTESMKAEAANYPFATINPNIGRVAVPDKRLKKIGEIGKSNKIIPAYMDFVDIAGLVKGASKGEGLGNKFLAHIREVDAIAHVVRCFKDDNIAHVSSIINPINDIETITTELQLADIEILQSKQASLEKKSKQGNREIKYQLSLIEQMLENLNQEYQFKKNQFNADNLEFLNSLNLISLKPILYICNVDEKSIIHGNSLSKLVQEKAKKNNHDSVIVSALIESQFIELENDNDRIELLKELGINDTTLKKVIIAGYNLLDLINFFTCVPKETRSWTIKKNTLAPQAAGKIHSDFEKGFIRAETISYNDFIKLNGDSACREAGKLRQEGKDYKVKDGDVINFLFNV	ATGGGTTTTAAGTGCGGTATAATTGGTTTGCCTAATGTTGGCAAATCAACTTTATTTAATGCACTTACAGAATCAATGAAGGCTGAAGCAGCTAATTATCCATTTGCAACAATTAACCCAAATATAGGAAGAGTAGCAGTACCTGATAAGAGATTGAAAAAAATTGGTGAAATTGGAAAAAGTAATAAAATAATACCAGCCTATATGGATTTTGTTGATATTGCTGGACTTGTTAAAGGAGCTTCAAAGGGAGAAGGATTAGGAAATAAATTCTTAGCTCATATACGTGAAGTAGATGCAATAGCCCACGTAGTAAGATGTTTTAAAGATGATAATATTGCTCACGTATCCTCTATCATAAACCCAATTAATGATATTGAAACTATTACAACTGAGCTT…
Cluster1063.COG0012	Unannotated	Unannotated	NA	NA	HOT229_2_0770m_c35239_1	MKIGLVGFAGSGKTTVFNTMTGMDVPVGFGGELRLGIVRVPDERIDELSAVFSPKKTTYAEMSFCDVPGEHGAEKKGLSPRGLQQIRDQEALCLVLREFVNPAIEGDPDPAGDLEAFHTECLFADLEVVERRLERAKKERAEPQEVAAFDVMKSTLEAERPLRVLALEELNRDYLRGYGLLTDRPLLVALNRGETEAGKPLPEGLAARLEELDAAGMVLSASVEAEIAGLEPEDQAAFLEDLGVSEPALARFIRTAYGLLDLISFFTVGEDEVRAWTIRRGTRARQAAGRIHSDLERGFIRAEVTPHSIFMELGSEQAVRDAGRLQVEGKDYVVSDGDIMHVRFNV	ATGAAAATTGGACTGGTTGGGTTCGCGGGCTCTGGAAAGACGACCGTCTTCAATACGATGACGGGCATGGACGTTCCGGTAGGTTTCGGCGGGGAACTTCGACTCGGAATCGTACGAGTCCCGGACGAGCGAATCGACGAGCTGTCCGCCGTTTTCTCTCCGAAGAAGACGACCTACGCCGAGATGAGCTTTTGTGACGTTCCCGGTGAGCATGGGGCCGAGAAGAAGGGGCTGTCTCCCCGTGGGCTTCAGCAGATCCGCGACCAGGAGGCGCTCTGTCTGGTGCTGCGTGAGTTCGTGAACCCTGCGATCGAAGGGGATCCGGACCCCGCCGGGGATCTAGAGGCTTTCCACACGGAGTGCTTGTTCGCGGATCTCGAGGTCGTCGAGCGTAGGCTC…
Cluster1127.COG0012	Unannotated	Gamma-Proteobacteria	NA	NA	metaMG0021696.COG0012	MSLKCGIVGLPNVGKSTLFNALTAAGIEAQNFPFCTIEPNKGVVPVPDQRLLKIAEIVQPEKVIPTTTEFVDIAGLVKGASEGEGLGNKFLSHIRETQAIIHVVRCFENSDITHVHDEIDPVVDLETVETELLLSDLESLQKAIQRLEKASRTGDKEILIMMRKFEELSADLNAGVMGRNSKVFNDNEDSFKDLQLITVKPCIYIGNVEDLDAHNPLLDQLISYAKENDSSVIPMCNQLEAEVAELEKDEALEFLKDLGMEEPGLNKLIRESYKMLSLLTYFTAGEKEVRAWTIREGSTAPKAAGVIHTDFEKGFIRAETTSYSDFIEFNGETGAKEAGKLRSEGSEYLVKDGDIMHFRFNV	ATGAGTCTTAAATGTGGAATAGTTGGCCTTCCTAATGTAGGTAAATCCACTCTTTTTAATGCACTAACAGCAGCTGGTATAGAAGCTCAAAATTTTCCTTTTTGTACTATTGAGCCAAATAAAGGAGTTGTACCTGTACCAGATCAAAGATTACTAAAAATAGCTGAAATTGTTCAACCCGAAAAAGTTATTCCTACAACTACTGAATTTGTAGATATAGCCGGTTTGGTCAAAGGTGCTTCTGAAGGAGAGGGTTTAGGTAATAAATTCTTATCTCATATACGGGAAACACAAGCAATTATTCATGTCGTTAGATGTTTTGAAAATTCAGATATTACTCATGTCCATGATGAGATTGACCCTGTTGTTGACCTCGAAACAGTAGAAACGGAATTATTA…
Cluster1159.COG0012	Unannotated	Alpha-Proteobacteria	NA	NA	HOT232_1_0200m_rep_c402047_3	MGFSCGIVGLPNVGKSTLFNALTNSQNAKASNYAFCTIEPNKAIVEVPDFRLEKIGKIENSKNIIPTQLNFIDIAGLVKGASKGEGLGNKFLSHIKEVDLILHVIRCFKDEDIEHIEDSLDPLRDMRIIEEELILSDLLSAEQQLKKFKKEIDKDEFNKEKIQILEKIIKNLTSEQTLKNLDFNKDENKIIKSFNLISTKPKIFICNLNEKENIKNNKYIDLIKKNLKDDKIMVISISAEIESQIAQLDNEKEKKEFLSSLGWDNSGLDRIIKSSYEKLNLITYFTAGEKETKAWTVLKNSKAPDASSVIHTDFKKGFICAETTSYEDYIKFGGSKGAKENGKTRQEGKEYLIKDGDIVHFLFNV	ATGGGGTTTTCTTGTGGGATAGTAGGCTTACCAAATGTTGGCAAATCAACACTGTTTAATGCTTTAACAAATTCACAAAATGCTAAAGCTTCAAATTATGCTTTTTGTACTATTGAGCCAAATAAAGCTATTGTAGAAGTTCCTGACTTTAGACTTGAAAAAATTGGTAAAATCGAAAATTCTAAAAATATAATTCCTACACAATTAAATTTTATTGATATAGCAGGGTTAGTAAAAGGTGCTTCTAAAGGAGAGGGTCTAGGTAACAAATTCTTATCTCATATTAAAGAAGTAGATTTAATTTTACATGTTATAAGATGCTTTAAAGATGAAGATATAGAACATATTGAAGACTCTTTGGACCCTTTAAGAGATATGAGAATCATTGAAGAAGAATTA…
Cluster1094.COG0012	SAR11	Alpha-Proteobacteria	NA	NA	HOT229_3_0500m_rep_c139808_9	MSFKCGIVGLPNVGKSTLFNALTTSKKAQAENFPFCTIDPNIGIVSVPDERLNKISAISKSAKTINAAITFVDIAGLVKGASKGEGLGNKFLSHVREVDTIIHLTRCFDSEKIQNVNKNIDTIRDLEIIETEILLSDLESLQRRLGKSNKKKLEKDELSFLEECLKLISNGKKPVGLKKKYSKDLIKKSALLSLKPRIIVCNVDDKSLPDGNKYSDACKKKFSDENIIIVCADIEDQIMGLQIKDRKDFMLESGIKNTGLDNLIKTGYSTLGLSTFFTSGPKESRAWTIEKNSKASDAAGVIHTDFKKKFIRAETVSHEDFIKYKGFNECKNVGKLRLEGKDYAVKDGDVMLFRTGA	ATGAGTTTTAAGTGCGGAATAGTTGGTTTGCCCAATGTTGGCAAATCAACTTTATTCAATGCATTGACTACATCAAAAAAAGCACAAGCAGAAAATTTTCCTTTTTGTACAATAGATCCAAATATTGGAATAGTTTCTGTGCCAGATGAGAGATTAAATAAAATATCTGCAATATCAAAATCAGCGAAAACAATTAATGCTGCAATAACCTTTGTGGACATTGCCGGTCTCGTTAAAGGTGCTTCTAAGGGAGAGGGATTGGGAAATAAGTTTCTTTCTCATGTTAGAGAAGTTGATACTATTATTCATTTAACACGATGCTTTGACTCTGAGAAAATACAAAATGTAAATAAAAATATAGATACTATAAGAGATCTTGAAATTATCGAAACTGAAATT…
Cluster5528.COG0012	Low-Light Prochlorococcus	Cyanobacteria	NA	NA	HOT236_1_0075m_rep_c91728_1	MKIAVVGSGISGLSAAYYLSKKNHVDLFEKEDHFGGHSHTIDLMIGTKKVPVDIGFIVFNFETYPNLINFFNENKIEIEKSNMSFSVSVQDSNFEYCGKGLSGIFSNKVNLFNIKFLKMFFDIIKFYKKSDKLDNLNEKITLGDYLIKNNLSKEFINYHLIPMVSAIWSMPPYAANKMPLKFFLKFFQNHGLFKLKNRPQWYTVSNRSRTYVNKVLSNISGEYFKNYKINLIKRQPSHVHIYYGEKNEFFEYDKVVLASHADEALNIIEKPSEEEKKLIKPLGLLTGKPIIYATNLGEDELSKGNNFSKEVNNLATKEGSECVKISAQVEAELIDLGEEERDDYLNGLGVEEGGLISLIKATYRLLGLSTYFTTGEKETKAWTISDGMTAPQAAGVIHT…	ATGAAAATTGCTGTAGTTGGTTCAGGCATTTCAGGATTAAGTGCTGCTTATTATCTCTCAAAAAAGAATCACGTAGATCTATTTGAAAAAGAAGATCACTTTGGTGGTCATTCACATACAATTGACCTTATGATTGGAACTAAAAAAGTTCCAGTGGATATAGGCTTTATAGTATTTAACTTTGAAACTTACCCAAATTTAATTAATTTTTTTAATGAAAATAAAATTGAAATTGAAAAAAGCAACATGTCTTTTTCTGTATCAGTACAAGACTCAAACTTTGAATACTGTGGAAAAGGATTAAGTGGAATTTTTTCCAATAAGGTAAATTTATTTAATATTAAATTTCTAAAAATGTTTTTTGATATTATAAAATTTTATAAAAAATCTGATAAACTT…
Cluster997.COG0012	Unannotated	Alpha-Proteobacteria	NA	NA	HOT232_3_0500m_rep_c336155_3	MGFSCGIIGLPNVGKSTLFNALTNSQNAKASNYAFCTIEPNKAIVEVPDDRLNKIGKIENSKNIIPTQLNFIDIAGLVKGASKGEGLGNKFLSHIKEVDLILHVIRCFDDPDIDHVENSLDPIRDMQIVEDELILSDLVSAEEQLKKLKKEIDKDIGNKEKILILEKIIKNLTTEKSLKNLNFNKDEEKILKTFNLISTKPKIFICNLNEKEKLEDNKYINLIKSNLNNDGSTIISISAEIESQIAQLENEVEKKEFLDSLDWNSSGLDRIIKSSYNKLNLITYFTAGEKETRAWTIKKNSTAPDASAVIHTDFKKGFICAETTSYEDYIKYGGLKCAKENGKTRQEGKEYLIKDGDVVHFLFNV	ATGGGATTTTCTTGTGGAATAATAGGGCTACCAAACGTTGGGAAATCAACATTATTTAATGCCTTAACTAATTCGCAGAATGCCAAAGCATCAAATTATGCTTTTTGTACTATTGAACCTAATAAAGCAATAGTTGAAGTTCCTGATGATAGACTTAACAAGATTGGAAAAATTGAAAATTCAAAAAATATCATCCCTACTCAATTAAACTTTATCGATATTGCAGGTTTAGTAAAGGGAGCTTCGAAAGGTGAAGGTCTTGGAAATAAATTTTTATCACATATTAAAGAAGTTGATTTAATTCTTCACGTTATAAGATGTTTTGATGATCCTGACATAGATCATGTTGAAAATTCTCTAGATCCTATAAGAGATATGCAAATAGTTGAGGATGAATTA…
Cluster9750.COG0012	Unannotated	Alpha-Proteobacteria	NA	NA	metaMG0009959.COG0012	MGFKCGIIGLPNVGKSTLFNALTESNKAEAANYPFATIEPNVGRVAVPDPRLEILGKMGKSEKIIPSYMDFVDIAGLVKGASKGEGLGNKFLGHIREVDAIAHVVRCFKDDNVTHVSNNINPLSDIETINTELQLSDIETLEIKKNALEKKSKKGDKLIKNQISIIEKLLTNLSNLNFLQNNEYSEDDNQFINSLNLITIKPMLYICNVDEKSVQNGNELSKKVDAYAIKYNHNSVIISASIESQIAELENKEEKLEMIKEMGLNDTTLTKVIKSGYNLLDLINYFTCGPKETRSWTINKNTLAPQAAGKIHTDFEKGFIRAETISYEDFLKYNGEAGSRDAGKLRQEGKDYTVQDGDVMHFLFNV	ATGGGCTTTAAATGTGGTATTATTGGATTGCCCAATGTTGGTAAGTCAACATTATTTAATGCCTTAACTGAATCAAACAAAGCAGAGGCAGCAAATTATCCTTTTGCTACTATTGAGCCAAATGTGGGAAGGGTTGCTGTTCCAGATCCAAGATTAGAAATATTAGGTAAGATGGGTAAAAGTGAAAAAATAATTCCTTCTTATATGGATTTTGTTGATATCGCTGGACTAGTAAAGGGTGCATCTAAAGGAGAAGGTCTAGGTAATAAATTTTTAGGTCATATACGTGAAGTAGATGCTATTGCTCATGTAGTGCGATGTTTTAAAGATGATAATGTTACACATGTATCTAATAATATTAATCCTTTGAGTGATATCGAGACAATCAATACTGAGCTT…
Cluster1099.COG0012	SAR202	Chloroflexi	NA	NA	HOT229_3_0500m_rep_c222838_3	MDIGIIGLPQSGKTTVFNALTNGKVESSGASGSMTETHLGVVKVPDLRLDRLAEMFNPKKVVPAEVRYFDLPGLGFMGQSKGITGQQRNVLQTADAFLLVVRAFVNPAVVHPLGSDDPLRDMESMVGELVFSDLEILDRAVIRIKDGLNKAKTTERPGLVRHGDTVAKAKMILEDGKVLRGQEFSAAEMLFLADYQLLTFKPIILAFNTDESTPEFKLTGSGSVDDIQVNMGFVSLPAKLENELVLMSDEDQEEFRRELGLAESAMSRVIAKSYETVGLISFLTVGSDEVRAWSVPSGIPAQDAAGTIHTDFSRGFIRAEVITYSDLDRCGSIAQGRKEGLLRSEGKTYLVKDGDVINFLINV	ATGGATATTGGAATAATAGGTTTGCCTCAGAGCGGTAAAACCACAGTCTTTAATGCGCTGACTAATGGAAAAGTCGAAAGCTCGGGTGCCAGTGGTTCTATGACAGAAACCCACCTTGGGGTTGTCAAGGTACCTGATCTCCGGTTGGATCGGTTGGCTGAAATGTTTAATCCAAAAAAAGTTGTACCAGCTGAAGTACGATATTTTGACTTGCCAGGTTTGGGGTTCATGGGTCAGTCTAAAGGGATAACAGGCCAGCAACGGAATGTACTCCAAACAGCGGATGCTTTTCTCTTGGTAGTTCGCGCTTTTGTTAATCCTGCGGTTGTTCACCCACTAGGAAGTGATGATCCATTACGCGATATGGAAAGTATGGTAGGTGAATTGGTATTCTCTGAT…
Cluster5373.COG0012	SUP05_ARCTIC96BD-19	Gamma-Proteobacteria	NA	NA	HOT232_1_0125m_rep_c171784_3	MGFKCGIVGLPNVGKSTLFNALTQAEIDSANYPFCTIEPNVGIVPINDPRLEELGKIVNPKKIIPTAVQFVDIAGLVEGASKGEGLGNQFLTNIRETDAIVHVVRAFENDDIVHVSGKVSPLDDIEVINTELILADLSTVEKIYQKAVKNTKSGQKEGLPLRELLEKILPALEKGESIRTLSFNEEESKLLKAFFLNISKKMNY	ATGGGATTTAAATGCGGCATAGTTGGATTACCAAATGTAGGCAAGTCCACGTTATTTAATGCACTAACGCAGGCTGAAATTGATTCTGCAAACTATCCCTTTTGTACAATTGAACCAAATGTAGGAATCGTGCCAATTAATGATCCGCGTCTAGAAGAATTAGGAAAAATAGTAAATCCAAAAAAAATTATTCCTACGGCTGTACAGTTTGTTGACATTGCTGGACTTGTTGAAGGCGCATCTAAAGGCGAGGGATTAGGTAATCAATTTTTAACCAACATCCGTGAAACTGATGCTATTGTTCACGTTGTACGGGCATTTGAAAATGACGATATCGTACATGTTTCTGGTAAAGTATCACCACTTGATGATATAGAAGTTATTAATACTGAATTAATA…
Cluster1220.COG0012	Unannotated	Gamma-Proteobacteria	NA	NA	metaMG0012373.COG0012	MGFKCGIIGLPNVGKSTLFNALTKSSIEAENYPFCTIEPHLGVVAVPDSRLQKLAEIVIPEKIIPSHMEFVDIAGLVEGASKGEGLGNKFLANIRETQAIVQVVRCFDDDNIVHVSGRVDPISDIEVINTELCLADMETISGVYEKTNKLTRSGDKDAKNLLDTLEKITDHLDKNLPIRTMLNLDDNEMSVIKSFNLLTHKPILYIANVEEDGLSTNLWLEKIRKYLKNDDAHFIIVCATIESEVSELDDEGEKEELVKAMGMKEPGLNLIIKAGYKILGLQNYFTAGPKEVRAWTIPIGTTAQKAAGVIHTDFERGFIRAEVTSFDDYIEHLGEQGAKDAGKYRSEGKEYIVNDGDIILFRFNV	ATGGGATTCAAATGTGGAATTATTGGCCTTCCCAATGTCGGAAAATCTACTCTTTTTAATGCTTTAACCAAATCATCAATAGAAGCAGAAAATTACCCCTTTTGTACGATTGAACCACATCTAGGAGTAGTTGCTGTTCCTGATAGTAGACTACAAAAACTTGCTGAAATTGTTATTCCGGAAAAAATTATACCTTCGCATATGGAGTTTGTTGATATTGCTGGTTTAGTAGAGGGAGCATCTAAAGGAGAGGGATTAGGTAATAAATTTCTCGCAAACATAAGAGAAACACAAGCTATTGTACAGGTAGTTCGTTGTTTTGATGATGATAATATTGTACATGTTTCTGGTAGAGTTGATCCAATATCAGATATCGAAGTTATTAATACGGAACTCTGT…
Cluster981.COG0012	Nitrospinae	Nitrospinae	NA	NA	HOT229_1_0200m_rep_c513276_2	MGFTCGLVGLPNAGKSTLFGALTRTKAQAGNYAFTTIEPNSGIVPVPDKRLEIITSYIKTQKIVPTTMEFVDIAGLIKGASKGEGLGNKFLGHIREVDAIVHVVRCFEDGNVPHVSNTIDPASDIDTINTELMIADMESLERRKTKIEKLAKSGDKEARSQMEVIKKLIHIINEGSPVRAVTGLSDEAQKFLQSLTLLSAKPVLYICNMMDPGDTESDLVLKVKKIAQQDGSAVVALAGKIESEIMEMDDPVEQQMFMQEMGLTKTGLDRMIATGYGLLELSTYFTAGEKETRAWTIPKNSKAPQAAGAIHSDFEKGFIRAEVYCLEDLEKYKTEAAIKDAGKLRVEGKEYIVQDGDIMHFRFNV	ATGGGATTCACCTGTGGCCTAGTTGGCCTTCCTAATGCCGGAAAATCAACGCTATTTGGCGCATTGACACGGACCAAAGCTCAAGCAGGTAATTACGCTTTTACCACTATTGAACCTAACAGTGGCATTGTTCCGGTTCCCGATAAGCGGCTGGAAATCATTACTTCGTACATCAAAACTCAAAAAATCGTACCCACTACTATGGAATTTGTCGACATCGCGGGATTAATTAAAGGCGCTTCTAAGGGCGAAGGATTGGGTAATAAATTTCTTGGTCACATCCGTGAAGTGGATGCCATTGTGCATGTAGTTCGCTGTTTTGAAGATGGCAATGTCCCACATGTCAGTAATACCATCGATCCTGCATCGGATATTGATACCATCAATACCGAGCTCATG…
Cluster875.COG0012	SAR86	Gamma-Proteobacteria	NA	NA	metaMG0021619.COG0012	MGFKCGIVGLPNVGKSTLFNALTKSSIPAENFPFCTIDPNIGKVPLPDKRLEQLNKIVDSKKVIPTTLDLVDIAGLVKGASGGEGLGNSFLSNIREMSAIAHVVRCFDDENITHVDGSVNPKRDVEVINLELILADLESVSKRISRCEKLLKTNDKQNKIHYEILKEIKIELEQGNLIDIGKFKDEEQKIIHQFQLLSTKPTFYIGNISDTKKSNQKLKELEEIASDLGSFVIPTSIKIEQEISTLNNEERKEYLELMNMDEPVLNKIIFKGYELLGLKTFFTAGPNEIRAWTIKKNYSAPNAAGVIHTDFEKGFIKAEVIDFEDFIEFNGELGAREKGKLRLEGKDYLVKDGDIIHFKFNV	ATGGGATTTAAATGTGGAATAGTTGGGCTTCCTAATGTAGGTAAATCTACTCTTTTTAATGCGCTAACAAAATCAAGCATTCCAGCTGAAAACTTCCCCTTCTGCACAATTGATCCAAATATAGGAAAAGTTCCACTTCCAGATAAAAGACTAGAGCAATTGAATAAGATAGTGGATTCTAAAAAGGTCATTCCTACAACACTTGATCTAGTTGATATTGCTGGTCTTGTTAAGGGTGCATCCGGTGGCGAAGGTTTGGGTAATTCATTTTTATCTAATATAAGAGAAATGTCTGCAATTGCTCATGTGGTTAGGTGTTTTGATGATGAAAATATAACGCATGTAGATGGATCAGTTAATCCAAAAAGGGATGTGGAAGTGATTAATTTAGAATTAATT…
Cluster447.COG0012	Marinimicrobia	Marinimicrobia	NA	NA	HOT224_1_0125m_rep_c12808_2	MNLNCGFVGLPNVGKSTLFNALSKNNIAAENYPFCTIEPNTGIVEVPDERLKELAKLFNPEKTIHNTVEFIDIAGLVKNAHQGEGLGNQFLSQIRSVNVIIQVVRFFNDNNITHVENRVDPLDDMEIINTELILADIKTVEKSLEKNVKLIKANKPEGRLAEEVLTGLLDHMNNGFAARSFERNSKENPVIKNLFLLTDKPMIYVANIDGDFENDELYAQAKTIADKNKSSLIKINGKLESEMADFDEDEKRLILNDYGIKESGLDTLIKEAYNTLGLETFFTCGDKEVRAWTMKRGSQAVEAAGEIHTDFSTKFIKAEIYTYEDAMNNKEKINELKTMGLVKMVGRDYIMQEGDIAYFIKGQ	ATGAATTTAAACTGTGGATTTGTAGGACTACCAAATGTGGGGAAATCAACTCTCTTCAACGCTCTAAGTAAAAATAATATTGCTGCAGAAAATTATCCTTTTTGTACTATAGAACCAAACACAGGGATTGTTGAGGTCCCAGATGAAAGGCTAAAGGAGCTTGCTAAGCTATTCAACCCTGAAAAAACTATTCACAACACCGTGGAATTTATTGATATCGCGGGCTTGGTAAAAAATGCACACCAAGGAGAGGGTTTAGGTAATCAATTTCTTTCGCAAATAAGATCTGTAAATGTAATTATTCAGGTTGTTCGTTTTTTTAATGATAACAATATTACACATGTAGAAAACAGGGTTGATCCGCTTGACGACATGGAAATTATTAATACGGAGCTAATA…
Cluster37.COG0012	High-Light Prochlorococcus	Cyanobacteria	NA	NA	HOT227_1_0075m_rep_c97743_1	MLKAGIIGLPNVGKSTLFNALVENAKAQAANFPFCTIEPNKGIVSVPDQRLQELGNLSSSQNIIPTKIEFVDIAGLVKGASKGEGLGNKFLSNIREVDAIVHVVRCFEDSDVIHVSGKVDPLDDIEIINLELNLADLSQLQKRRERIKKQVRTSKEAAKEDTLLEKIEEELEKGPYRKKWDKFTWQNNNEWFQHWSIGETGVPIVDAAMRQLNSTGWMHNRCRMIVASFLVKDLICNWQMGEKKFMETLVDGDLAANNGGWQWSACSGMDPKPLRIFNPYTQARKFDPICEYIKSWIPELSKVSNSELLNGEISILEKNYYSGPIVNHNIQQRLFKSLYAEI	ATGTTAAAAGCAGGTATTATTGGATTACCAAATGTTGGAAAATCAACTCTATTTAATGCACTTGTAGAAAATGCTAAGGCCCAAGCGGCTAATTTCCCCTTTTGTACTATAGAACCAAATAAAGGCATAGTTTCAGTCCCAGATCAAAGGTTGCAAGAGTTAGGTAATTTAAGTTCTAGCCAAAATATTATCCCAACAAAAATTGAATTTGTAGATATAGCAGGACTAGTAAAAGGAGCCAGTAAAGGTGAGGGTTTGGGAAATAAATTTTTATCAAATATTAGGGAGGTTGATGCAATAGTTCATGTTGTTAGGTGCTTTGAAGATAGTGATGTAATTCATGTTTCCGGTAAGGTAGATCCCTTGGATGACATTGAGATAATTAATCTAGAGTTGAAT…
Cluster1192.COG0012	Unannotated	Unannotated	NA	NA	HOT238_2_0770m_c41792_1	MSLICGLAGLPSCGKTAILNAITAAGASSYDGARINRAVVDIPDRRLDNLVEMYHPLKTRAASLEVVDIPGLSSDGSGRPSRQIGDIKDVDALLHVVRCFEDGSIPFAYETIDPARDVEDVEFELMVADGATLESKIQRLTKRVRSGDEQAVRESSDCQKVHNAIQSGIPARKQGLSQQEIDSVRECHLVSLKPVLYVANIKSAEDAENAHVTALREIAESEGTELISVSGQEEADISQLEPDEREEFLQGLGLKESSMERLLRAAYKKLGLISFFTTGEDEVRAWTCRVGDKAPTAAGKIHTDMEAGFIRMEVVTYDDLIELGSETAVARAGLQRLEGSTYEVQDGDIVAVRFNK	ATGAGTTTGATTTGCGGTCTGGCGGGTCTGCCGTCGTGCGGTAAGACCGCCATTTTGAACGCGATCACCGCGGCGGGAGCATCGAGCTACGATGGCGCTAGGATCAACCGCGCTGTTGTCGACATACCCGATCGACGGTTGGATAACTTGGTCGAGATGTACCATCCCCTCAAGACCCGAGCCGCGAGCCTCGAGGTTGTTGACATCCCAGGACTATCCTCCGACGGAAGCGGACGCCCTTCACGGCAGATTGGGGACATCAAGGACGTGGATGCCCTGCTACACGTCGTGCGCTGTTTCGAGGACGGCAGCATCCCGTTTGCGTACGAGACGATCGACCCGGCGAGGGACGTGGAGGACGTCGAGTTTGAGCTGATGGTCGCGGACGGAGCCACGCTC…
Cluster924.COG0012	Nitrospinae	Nitrospinae	NA	NA	HOT232_1_0200m_rep_c321903_3	MGFTCGLVGLPNAGKSTLFGALTRTTAQSGNYAFTTIEPNSGIVPVPDRRLDVITSYIQTKKIVPTTIEFVDIAGLIKGASKGEGLGNKFLGHIREVDAIAHVVRCFEDGNVPHVCDAIDPASDIDTINTELMIADMESLERRKTKIEKLAKSGDKEARSQMEVLKKLIQSIDSNIPARAITGFTDEEKKFAKSLTLLSAKPVLYICNVMDPGDTKSDLVQKVKDIAKQDGSAVVALAGKIEGEIMEMEDPEEQKMFMEEMGLKETGLDRMIATGYSLLELSTYFTAGEKETRAWTIPKNSKAPQAAGAIHSDFEKGFIRAEVYCLEDLEKHKTEAGIKEAGKLRIEGKDYVVQDGDIMHFRFNV	ATGGGTTTCACTTGTGGCCTCGTAGGCCTTCCCAATGCGGGAAAATCTACTCTATTCGGTGCTTTGACGCGCACTACAGCGCAGTCAGGAAATTACGCTTTCACCACCATCGAACCAAATAGCGGCATTGTCCCTGTTCCTGATAGACGTCTAGATGTTATAACGTCGTACATTCAAACTAAAAAAATAGTTCCCACCACCATAGAGTTTGTCGATATTGCGGGACTGATTAAAGGTGCCTCCAAGGGCGAAGGTTTGGGAAATAAGTTTCTCGGCCATATTCGTGAAGTTGATGCAATTGCTCATGTGGTGCGCTGTTTTGAAGATGGCAATGTCCCCCATGTCTGCGACGCAATTGACCCTGCATCTGATATTGATACGATAAATACAGAACTCATG…
Cluster362.COG0012	SAR11	Alpha-Proteobacteria	NA	NA	HOT224_1_0045m_rep_c19256_3	MGFKCGIVGLPNVGKSTLFNALTNSNKAQAENFPFCTIDPNIGIVAVPDEGLDKLAKISISKKKINTTISFVDIAGLVKGASKGEGLGNKFLSHIGEVDAIIHMIGCFDSDDIQNVNPTVDPVGDLEIMETEMKLADLESIQKGLDKKNKKNVDIEELKLLEAAQKMIDEDGDFSLIMNEFDEKLLKSSGLLSTKPKLYVCNVDEESIKSGNKYTDDFMKKFGEKNTLVISADMENQMNQLEDENEKKNYMKMINMSETGLNSLMGKGYELLSLQTFFTSGPEETGAWTITKESTAPNAAGEIHSDFEKGFMGAETISYEDFLNNQGWLKSKEAGKMGLEGKEYIVKDGDILNFRFNTWPDFFHTEMNQNC	ATGGGTTTTAAATGTGGAATCGTTGGATTGCCAAATGTTGGTAAATCTACTTTGTTTAACGCTTTAACAAACTCTAATAAAGCACAAGCAGAAAATTTTCCCTTTTGCACAATTGATCCAAATATTGGCATTGTAGCAGTTCCAGATGAAAGACTTGACAAACTAGCTAAAATTTCGATTTCAAAAAAAAAAATTAACACTACAATCTCATTTGTTGATATCGCGGGTCTTGTTAAAGGAGCCTCTAAAGGGGAAGGATTAGGTAATAAATTCTTATCTCACATCAGAGAAGTTGATGCCATTATTCATATGATCAGATGTTTTGACTCGGATGACATTCAAAATGTTAACCCTACCGTTGATCCTGTCAGAGATTTAGAGATTATAGAAACTGAAATG…
Cluster5148.COG0012	High-Light Prochlorococcus	Cyanobacteria	NA	NA	HOT224_1_0125m_rep_c147643_1	MCEECGKIDECPRCESNLVSYKGSGKLKCHHCSYQKTAVMSCSVCDGKKITVGHGTEKIEEELQKGISVRSISLSEEENLIIKQLGFLTAKPIIYATNLNENDLAEGNDFSSKVQSFASNEKTECIKISAQVESELIELEPEDKKDYLMGLGVQEGGLSSLIKSTYKLLGLKTYFTTGEKETKAWTIKDGMTAPQAAGVIHTDFEKGFIRAQTISYQNLIDSGSIANAKTKGLLRSEGKEYVVNEGDVMEFLFNV	ATGTGTGAAGAATGCGGCAAAATAGATGAGTGCCCAAGATGTGAAAGCAACTTGGTGTCATACAAGGGCTCGGGAAAACTAAAATGTCATCATTGCTCCTATCAGAAAACAGCTGTGATGAGCTGTTCAGTTTGTGATGGCAAGAAGATTACAGTTGGGCATGGCACCGAAAAAATTGAAGAAGAGCTGCAGAAAGGAATTTCAGTTAGATCAATATCTTTGAGCGAAGAAGAAAACCTAATAATTAAGCAGTTAGGCTTCCTTACAGCTAAACCAATTATTTACGCAACAAATTTGAATGAAAATGATTTAGCTGAAGGTAATGATTTCTCATCAAAAGTTCAGAGTTTTGCAAGCAATGAAAAAACAGAATGTATAAAAATATCAGCTCAAGTTGAA…
Cluster427.COG0012	Low-Light Prochlorococcus	Cyanobacteria	NA	NA	HOT232_1_0125m_rep_c139305_2	MLKAGIVGLPNVGKSTLFNALVANAQAQAANFPFCTIEPNVGSVSVPDQRLNLLGELSNSKQIIPTRMEFVDIAGLVKGASKGEGLGNKFLANIREVDAIVHVIRCFRDDDVIHVSGSVDPSRDIEIINLELALADLNQIEKRRTRLKKQISTSKEAKLEDDVLEKLSEALENENAVRSVSLTDEEKKLIKPLGLLTEKPIIYATNLGEDELAKGNSFSEEVNILATKEGSECVKISAQVEAELIELGEEERDDYLNGLGVEEGGLISLIKATYRLLGLSTYFTTGEKETKAWTITDGMKAPQAAGVIHTDFEKGFIRAQTISYKKLLEAGSLAEARNNGWLRSEGKEYIVNEGDVMEFLFNV	ATGCTTAAGGCCGGAATTGTTGGACTCCCTAATGTTGGAAAGTCCACCTTGTTCAATGCTCTTGTTGCGAATGCTCAAGCTCAAGCAGCAAATTTTCCATTTTGTACGATTGAACCCAATGTAGGCTCTGTTTCAGTCCCTGATCAACGTTTGAATTTGCTTGGTGAACTTAGTAATAGTAAGCAAATTATTCCAACGAGAATGGAGTTTGTTGATATTGCTGGTCTTGTTAAGGGAGCAAGTAAAGGCGAGGGACTTGGTAACAAGTTTTTAGCCAATATAAGGGAAGTGGATGCAATAGTTCATGTGATTAGGTGTTTTAGAGATGATGATGTTATTCATGTTTCTGGATCAGTAGACCCATCTAGAGATATTGAGATAATAAATTTAGAATTAGCA…
Cluster942.COG0012	Unannotated	Chloroflexi	NA	NA	HOT229_1_0200m_rep_c347965_2	MEIGIIGLPQSGKTTVFNALTKGKASVASYSGKPNIGVAKVPDYRIDNLAELYQPRKVVPAEVTYTDVPPPPEGFGETKGIGGEYLNDLQNSEALVIVIRAFEDPSIPHVDETIDPFRDGENLLMEMTFSDLDILDRRVTKVKSGFKSAKAQERDYLNKELATLEKFREKMDAGIALRDQTFTTEESRQLSGFGFLSNKPVIIVLNIDEQQLSETESLGTKLSSTFSGTELRTTVICAKLEMELAQMEQEDELVFRKDLGMIESSLSKMIKVSYDVVGQIAFFTVGEDEVRAWEIRVDTAAQKAAGKIHTDLERGFIRAEVVPYEDLIQCRSLSESRKRGVLRQEGKDYIVKDGDIMHVLFNV	ATGGAAATCGGAATAATTGGCCTCCCTCAATCTGGAAAAACTACAGTCTTTAATGCTCTGACCAAAGGGAAAGCTTCTGTAGCAAGTTACTCAGGTAAACCAAACATTGGCGTAGCGAAAGTACCGGACTATAGAATCGACAACTTGGCAGAACTATACCAACCCAGGAAAGTAGTGCCTGCTGAAGTTACATACACTGATGTCCCCCCTCCTCCAGAGGGATTTGGTGAAACCAAGGGCATCGGTGGTGAGTACTTAAACGACCTTCAAAATTCTGAAGCGCTGGTTATTGTAATTAGGGCCTTTGAGGATCCATCAATCCCTCATGTAGATGAAACTATCGATCCATTCAGAGATGGAGAAAATTTATTGATGGAAATGACATTCTCCGATCTCGAC…
Cluster27.COG0012	SAR11	Alpha-Proteobacteria	NA	NA	HOT229_1_0025m_rep_c83079_2	MSFKCGIVGLPNVGKSTLFNALTNSSKAQAANFPFCTIDPNVGVVPVPDERLNKLSEVSKSKKTINTTISFVDIAGLVKGASKGEGLGNKFLSHIREVDAVIHMIRCFDSDDIQNVNPDVDPIRDLEIIETEMMLADLESIQKRLEKNNKKNVDEDQLKILEIALDCINNDKDISILNSQFDTKQLNQSGLLSIKPKIFVCNVDEQSVQDGNKYTKNFIEKFGKDNTLIVSADIENQINELAEDEKKNYMDMIGLKDTGLSMLIQKGYKILQLDTYFTSGPEETRAWTIQKNCTAPKAAGEIHTDFEKGFIRAETISYEDFVANDGWVNSKANGKMRLEGKDYIVKDGDVLNFRFNT	ATGAGTTTTAAATGTGGAATTGTTGGTTTGCCTAATGTAGGTAAATCTACACTCTTCAATGCTCTAACAAACTCAAGCAAAGCCCAAGCTGCAAATTTTCCATTTTGTACGATAGATCCCAATGTGGGAGTAGTCCCTGTTCCAGATGAAAGATTGAACAAATTATCAGAAGTTTCAAAATCAAAAAAAACAATTAACACAACTATTTCATTTGTAGATATAGCTGGTCTTGTGAAGGGAGCATCTAAAGGCGAAGGATTAGGCAATAAATTTCTGTCCCACATAAGAGAAGTTGATGCGGTTATTCATATGATTAGATGCTTTGACTCAGACGATATTCAAAATGTTAATCCAGACGTTGACCCTATAAGAGATCTTGAGATAATTGAAACTGAGATG…
Cluster1188.COG0012	SAR11	Alpha-Proteobacteria	NA	NA	metaMG0023326.COG0012	MSFKCGIVGLPNVGKSTLFNAITNSSKAQAENFPFCTIEPNIGIVPVPDVRLSNLSKISKSKKIINTTISFVDIAGLVKGASKGEGLGNKFLSHIREVDAIIHMIRCFDSDDIQNVNSTVDPIRDLEIIETEMMLADLESIQKRLEKNNKKNIDEKQLKILEIALNCINNDKDISILKSEFEKKQLNQTGLLSIKPKIFVCNVDEQSIQEGNHYTKNFINKFGEENTLIVSADIENQINQLASEEKKNYMKMIGLKETGLNMLIQKGYNILELDTYFTSGPEETRAWTIQKNCTAPKAAGEIHTDFEKGFIRAETVSYEDFIANNGWVNSKTNGKMRLEGKEYIVKDGDVLNFRFNT	ATGAGTTTCAAATGTGGTATTGTTGGTTTACCAAATGTTGGTAAATCTACTTTATTCAATGCAATTACGAACTCAAGTAAAGCTCAGGCAGAAAATTTTCCTTTTTGTACAATAGAACCTAATATTGGTATTGTACCAGTGCCTGATGTAAGATTGTCTAATTTATCTAAAATTTCAAAATCTAAAAAGATAATAAATACTACAATTTCATTTGTAGATATTGCGGGACTAGTAAAGGGGGCATCCAAAGGAGAAGGATTAGGAAATAAATTTCTTTCGCATATTAGAGAAGTAGATGCAATAATTCATATGATTAGATGTTTTGACTCTGATGATATTCAAAATGTTAATTCAACTGTAGATCCAATTAGAGATCTAGAAATTATTGAAACTGAAATG…
Cluster600.COG0012	SAR11	Alpha-Proteobacteria	NA	NA	HOT237_0500m_rep_c862290_2	MNYPVISLVGRPNVGKSTLFNRLSNSRQALVSDFEGLTRDRQYAVVQLDDETKCSIIDTGGLTNEESLIDSGIHGQVLNALDESDVIYFIVSNKDGVTSLDLDIASQLRKLKKNIILVCNKTEGLNKISASEFYELGLGEPCLISAEHNQGIPDLIEITIPLLPEIIEVENPEVKGIAVAVLGRPNVGKSTLFNALTNSSKAQAENFPFCTIDPNIGVVPVPDERLDQLVKISNSKKKINTTISFVDIAGLVKGASKGEGLGNKFLSHIREVDSIIHMIRCFDSDDIQNINPNVDPCSDLEMIKTQMILADVESIQKKLDKKNQKNMDKDQLKILEIASDCINNNKNIKILNKQFNSKVLNQSSLLSIKPKIYVCNVDEKSIQNGNKYTEDFINKFGEK…	GTGAACTACCCTGTCATTTCATTGGTTGGTCGACCTAATGTAGGAAAATCTACCCTCTTCAATCGTTTGAGCAATTCTCGTCAGGCGCTTGTTTCAGATTTCGAAGGACTAACACGTGATCGTCAATATGCAGTCGTTCAACTTGATGATGAAACTAAGTGCTCAATTATTGACACTGGTGGCTTAACAAATGAAGAATCTCTTATTGATTCAGGAATTCATGGACAAGTTTTAAATGCACTAGATGAGTCTGATGTTATTTATTTTATTGTAAGCAATAAAGATGGGGTTACTTCACTAGATTTAGACATTGCCTCTCAGCTAAGAAAGTTGAAAAAAAATATTATTTTAGTATGTAATAAAACCGAAGGCTTAAATAAAATCTCAGCTTCTGAATTC…
Cluster837.COG0012	SAR11	Alpha-Proteobacteria	NA	NA	HOT229_3_0500m_rep_c317241_2	MSFKCGIVGLPNVGKSTLFNALMQSRKAEAANFPFCTIDPNIGNVSVPDERLNVISNISKSKKTINAMISFVDIAGLVKGASKGEGLGNKFLSHIREVDAIIHLVRCFESEKIQNVQKNIDPIRDIEIVETELLLADLESIQKRLEKNKKKNLSEDQLKILNDASNCINNNIDISNLLEKHEKKQIDLSGLLSIKPKIYVCNVDENSLTKGNKYVHSCLKKYGKNKVILVCAETENQIMDLDPKDRKYFMNESGIKETGLNLLIKTGYEILKLETFFTSGPEESRAWTIPIKTKALKAAGIIHSDFEKGFIRAETISYDDFVFYKGYSEAKNSGKLRLEGKDYIVQDGDILLFRFNT	ATGAGTTTTAAGTGTGGAATAGTTGGTTTGCCCAACGTGGGAAAATCAACTTTGTTTAATGCTTTGATGCAATCTAGGAAAGCTGAAGCAGCAAATTTTCCATTTTGTACAATTGATCCTAATATCGGAAATGTCTCTGTCCCTGATGAAAGATTAAATGTTATTTCAAATATTTCAAAATCTAAAAAAACTATTAATGCAATGATTTCATTTGTTGATATTGCTGGACTGGTAAAAGGGGCCTCAAAAGGTGAAGGTTTAGGAAATAAGTTTTTATCTCATATTAGAGAAGTTGATGCAATAATTCACTTGGTTAGATGTTTTGAATCTGAAAAAATACAAAATGTACAAAAAAACATTGACCCAATTAGAGACATAGAAATTGTTGAAACGGAATTA…
Cluster1161.COG0012	Nitrospinae	Nitrospinae	NA	NA	HOT232_1_0200m_rep_c632157_1	MESLERRKTKIEKLAKSGDKEARPQMEVIKKLIRSINENIPARAVNGFSEEDKNFLKSLTLLSAKPVLYICNVLDPGDKESALVLKVKEIAKQDGSAMVALAGKIEGEIMEIEDPEEQKMFMEEMGLTETGLDRMIATGYGLLELSTFFTAGEKETRAWTIPKNSKAPEAAGVIHSDFEKGFIRAEVYRLEELQKYKTEAGIKEAGKLRVEGKDYLVQDGDIMHFRFNV	ATGGAAAGCCTGGAAAGAAGAAAAACAAAAATCGAAAAACTCGCAAAATCGGGAGATAAAGAGGCGCGTCCACAAATGGAGGTAATTAAAAAGCTAATTCGAAGTATCAACGAAAATATTCCAGCCAGAGCCGTTAACGGTTTTTCCGAAGAAGATAAAAATTTTTTAAAAAGCTTAACCCTGTTGAGTGCGAAACCCGTTCTTTATATCTGCAATGTGTTGGATCCTGGGGATAAAGAAAGTGCCCTGGTGCTGAAAGTGAAAGAAATTGCCAAACAAGATGGTTCCGCTATGGTTGCACTTGCCGGAAAAATTGAAGGGGAAATTATGGAGATCGAGGATCCGGAAGAGCAAAAAATGTTTATGGAAGAAATGGGGCTTACAGAAACCGGACTTGAC…
Cluster413.COG0012	Low-Light Prochlorococcus	Cyanobacteria	NA	NA	HOT227_1_0125m_rep_c59840_4	MLKAGIVGLPNVGKSTLFNALVANAQAQAANFPFCTIEPNVGSVSVPDHRLNLLGDLSNSKQIIPTRMEFVDIAGLVKGASKGEGLGNKFLANIREVDAIVHVIRCFSDDDVIHVSGSVDPSRDIEIINLELALSDLNQIEKRRTRLKKQIATNKEAKLEDEVLEKLCEALENENAVRSVSLTDEEKKLIKPLGLLTEKPIIYATNLGEDELAKGNFFSEEVNTLATKEGSECVKISAQVEAELIELGEEERDDYLNGLGVEEGGLISLIKATYRLLGLSTYFTTGEKETKAWTISDGMTAPQAAGVIHTDFEKGFIRAQTISYKKLLEAGSLSEARNKGWLRSEGKEYVVNEGDVMEFLFNV	ATGCTTAAGGCCGGAATTGTAGGACTCCCAAATGTAGGAAAGTCGACTTTGTTTAATGCTCTTGTCGCGAATGCTCAAGCTCAAGCAGCAAACTTTCCTTTTTGTACGATTGAACCCAATGTTGGCTCTGTTTCAGTCCCTGATCATCGTCTGAATTTGCTTGGTGATCTTAGTAATAGTAAGCAAATTATTCCAACTAGAATGGAGTTTGTGGATATTGCTGGTCTTGTTAAGGGGGCAAGTAAAGGAGAGGGACTGGGTAATAAATTCTTAGCAAATATAAGGGAGGTAGATGCAATAGTTCATGTTATTAGGTGTTTTAGCGATGATGATGTGATTCATGTTTCTGGATCAGTAGACCCATCAAGAGATATTGAGATAATAAATTTAGAACTAGCA…
Cluster3667.COG0012	Unannotated	Verrumicrobia	NA	NA	metaMG0005408.COG0012	MLRAGIVGLPNVGKSTLFNAVTRTRKAESANYPFCTIDPNVGVVSVPDKRLDELAAISSSQEIIPAAVEFVDIAGLVKGASAGEGLGNQFLSHIREVDAIVHVVRCFEDSDIHHVEGSIDPIRDIETIATELIVADLDAVQRRSEKLNKEAKRGKKEAAALMDIIAKIEPHLGEGKPAITCELTPDEAALAKQLYLLSSKPTLFAANVKDSELAEAENNPFVAKVREYAAEHHGCETVVISAQIESELIDLSNEEAGEFLSEMGVKESGVGQLIQKSYSLLGLQTYFTTGEKESRAWTIRKGDTAPKAAGVIHGDFERGFIKAETVAYTDLIECGSIAAARDRGLYRMEGKEYVVQEGDVMLFKFNV	ATGCTGAGAGCCGGAATCGTCGGCTTGCCCAATGTCGGCAAGTCCACCTTGTTTAACGCCGTTACCCGCACGCGAAAAGCGGAGTCGGCGAATTATCCGTTTTGCACCATCGACCCCAATGTCGGTGTCGTCAGCGTTCCCGACAAGCGACTGGATGAACTGGCAGCAATCTCGAGTTCGCAGGAGATCATTCCCGCAGCGGTGGAGTTCGTCGATATCGCCGGGCTGGTCAAGGGCGCCTCGGCGGGGGAAGGGTTGGGCAACCAGTTTCTGAGCCACATCCGTGAGGTCGATGCGATCGTGCACGTGGTGCGCTGTTTTGAGGACAGCGACATTCACCATGTCGAGGGAAGCATCGACCCAATCCGTGACATTGAGACAATCGCGACCGAGTTGATC…
Cluster11418.COG0012	Unannotated	Unannotated	NA	NA	metaMG0025033.COG0012	MKIGIIGYQGSGKSTLFQWLTGEVPDPSLGHKSQSAMATVPDERIGPLCEVYQPKKVTRASLEIVDTPGLSRTHEGSAQKLALIREAGCLVFVVTDVDGSDPLADLKNFADDLLIADLEILAGRLERLRDQVRKPRPNRDELQAELVALEPLHAELEAGRSLRDFELNPDQQRAIRSFQLFSEKPRLVVINVADDEGNSERYLQGASQEAPRFAVALGLQLELAQLPEGEREEFCLEMDVQQIGTDSLLRQIMHTSGQMLFFTAGEKEVRTWMLRQGGTALEAADGIHTDLARGFIRAETMNVDDLIRLGSEREVKAARLVRQEPKDYVIQDGDVITVRHN	ATGAAGATTGGTATTATCGGATATCAAGGGTCAGGCAAGAGTACGCTATTTCAATGGCTGACTGGAGAGGTGCCGGATCCGTCACTGGGGCACAAGTCTCAGAGCGCTATGGCAACCGTTCCCGACGAGAGAATCGGCCCGCTGTGTGAGGTGTATCAGCCCAAGAAAGTCACGCGTGCGTCCCTCGAGATCGTCGATACGCCGGGCCTCAGCCGGACGCATGAAGGCAGCGCGCAGAAGCTGGCGCTGATCCGAGAAGCAGGCTGCCTGGTGTTCGTGGTTACTGATGTGGATGGCAGTGATCCACTGGCTGATCTGAAGAACTTTGCGGACGATCTGCTGATTGCGGATCTTGAGATCCTCGCCGGTCGACTGGAGCGGCTACGTGACCAGGTCCGC…
Cluster395.COG0012	Low-Light Prochlorococcus	Cyanobacteria	NA	NA	HOT225_1_0125m_rep_c11426_1	MLKAGIVGLPNVGKSTLFNALVANAQAQAANFPFCTIEPNVGSVSVPDQRLNLLGELSNSKQIIPTRMEFVDIAGLVKGASKGEGLGNKFLANIREVDAIVHVIRCFSDDDVIHVSGSVDPSRDIEIINLELALSDLNQIEKRRTRLKKQISTNKEAKLEDEVLYKLSLALENEKAVRSISLTDEEKKLIKPLGLLTEKPIIYATNLGEDELAKGNPFSEEVNTLATKEGSECVKISAQVEAELIELGEEERDDYLNGLGVEEGGLISLIKATYRLLGLSTYFTTGEKETKAWTITDGMTAPQAAGVIHTDFEKGFIRAQTISYKKLLEAGSLAEARNKGWLRSEGKEYVVNEGDVMEFLFNV	ATGCTTAAGGCCGGAATTGTTGGACTCCCAAATGTTGGAAAGTCCACTTTGTTCAATGCTCTTGTAGCGAATGCTCAAGCTCAAGCAGCAAACTTCCCTTTTTGTACGATTGAACCCAATGTAGGCTCTGTTTCAGTACCTGATCAACGTTTGAATTTGCTTGGTGAACTTAGTAATAGTAAGCAAATTATTCCAACGAGAATGGAGTTTGTTGATATTGCTGGTCTTGTTAAGGGAGCAAGTAAAGGGGAGGGACTGGGTAACAAATTCTTAGCAAATATAAGGGAGGTGGATGCAATAGTTCATGTGATTAGGTGTTTTAGCGATGATGATGTTATTCATGTTTCTGGATCAGTAGACCCATCAAGGGATATTGAGATAATAAATTTAGAATTAGCA…
Cluster1109.COG0012	Unannotated	Unannotated	NA	NA	HOT232_1_0770m_c17042_1	MLRAALIGFPAVGKTTLFRLMTSVEEARDGTRRAEAHVGIAKVPEPRLDRLVEIFRPKKRVPATVELAEMVGHATTQSLVDIAAFRDADALLHIVRAFRDERVPHASGSINPVRDTRTMEEELILADLGVAERRIERLHRDLKKHKSDDLEAEQAVLTKCQATLEAGTPLRRMALEPQASKLLRGFQFLSAKPLLVINNLDESDLPSGLEETDPSLQEVLREADAKTVAVCAKIELEIGQLDKESAEAFSADLGLAESGLDRIIRASYELLGYISFFTVGEDECRAWTLPRGTVAQDAAREIHSDIARGFIRAEVVAYADLIEHGSLASCRERGLVRLEGKTYVVCDGDVITFRFAT	ATGCTAAGAGCAGCACTTATCGGATTCCCTGCTGTCGGTAAGACAACGCTATTCCGTCTGATGACGAGCGTGGAAGAAGCGCGCGACGGAACCAGGCGCGCCGAAGCACACGTTGGTATCGCCAAGGTACCTGAGCCAAGGCTAGACCGTTTGGTTGAAATCTTTCGGCCGAAAAAGCGCGTTCCAGCAACTGTGGAGTTGGCCGAAATGGTCGGCCACGCCACCACCCAGTCACTTGTGGACATTGCAGCGTTCAGAGACGCCGACGCGCTCCTCCACATCGTCCGTGCATTTCGCGACGAACGGGTACCCCACGCCTCCGGCAGTATCAACCCAGTGCGGGATACACGCACCATGGAGGAAGAACTGATTCTGGCCGACCTCGGAGTCGCTGAGCGT…
Cluster286.COG0012	SAR11	Alpha-Proteobacteria	NA	NA	HOT224_1_0025m_rep_c24773_6	MGFKCGIVGLPNVGKSTLFNALTNSSKAQAANFPFCTIDPNIGVVPVPDYRLDELVKISNSKKKINTTISFVDIAGLVEGASKGEGLGNKFLSHIREVDAVIHLIRCFDSDDIQNVNPTVDPIRDLEIIETEMSLADLESIQKRLDKKNKKNNDENQNQILDRAQNLINDNDDINKLYDEFDKKDVKLSGLLSIKPKLYVCNVDENSIDKGNDYTKSFIEKYGSKNTLTISAEIENQLNELENEERKNYMKMINVDDTGLNLLIKKGYDLLSLETFFTSGIEETRAWTINKNCMAPQAAGIIHTDFEKGFIRAETVSYQDFVGSGGWLKSRENGKMRLEGKDYIVKDGDVLNFRFNT	ATGGGTTTTAAGTGTGGTATAGTTGGTTTACCAAACGTTGGTAAATCTACTTTATTTAATGCACTTACAAATTCAAGTAAAGCTCAAGCAGCAAATTTTCCTTTCTGTACGATAGATCCAAATATAGGAGTAGTTCCTGTACCAGATTATAGGTTAGATGAATTAGTTAAAATTTCAAATTCAAAAAAAAAAATAAATACTACAATATCTTTTGTTGATATAGCAGGATTAGTCGAAGGAGCCTCTAAAGGTGAAGGATTAGGTAACAAATTCTTATCCCACATAAGAGAAGTAGATGCTGTTATTCATTTAATTAGGTGTTTTGATTCTGATGATATTCAAAATGTAAATCCAACAGTTGATCCAATTAGAGATTTAGAAATAATTGAAACAGAGATG…
Cluster602.COG0012	SAR11	Alpha-Proteobacteria	NA	NA	HOT229_3_0500m_rep_c58057_4	MSFKCGIVGLPNVGKSTLFNALTNSSKAQAENFPFCTIDPNIGVVPVPDDRLDQLVKISNSKKKINTTISFVDIAGLVKGASRGEGLGNKFLSHIREVDSIIHMIRCFDSDDIQNVNPNIDPVRDIEIIETEMMLADLDSIQKRLDKKNKKNMDKNQLKILEIALDCINNNKNLKILNEQFNNKVLNQSGLLSIKPKIYVCNVDEKSVQNGNKYTSDFINKFGDKNTLIVSAEIENQINQLENGEKTNYMKMIGLKKTGLNMLIQKGYNVLELETFFTSGPEETRAWTIKRNCSAPKAAGEIHTDFEKGFIRAEAIAYEDFIKNQGWVNSRTNGKMRLEGKDYIVKDGDILNFRFNT	ATGAGCTTCAAATGTGGAATTGTTGGCTTGCCAAATGTTGGTAAATCAACTTTATTCAATGCTTTAACAAATTCCAGCAAAGCACAAGCTGAAAATTTTCCTTTCTGTACTATTGATCCAAATATAGGTGTTGTTCCTGTCCCTGATGATAGATTAGATCAATTAGTTAAAATTTCTAATTCTAAAAAAAAAATAAACACTACAATATCTTTTGTTGATATAGCAGGTCTTGTAAAAGGTGCCTCTAGAGGTGAAGGATTGGGAAATAAATTCTTATCACACATCAGAGAAGTTGATTCAATTATTCATATGATTAGATGCTTTGACTCTGATGATATTCAAAATGTTAATCCAAATATAGATCCTGTAAGGGATATAGAAATTATTGAAACTGAGATG…
Cluster1091.COG0012	SAR11	Alpha-Proteobacteria	NA	NA	HOT232_3_0500m_rep_c355436_3	MGFKCGIVGLPNVGKSTLFNALTVSKKAQAENFPFCTIDPNIGIVAVPDERLNQISSISKSQKTINTTITFVDIAGLVKGASKGEGLGNKFLSHIREVDAIVHLTRCFESEKIQNVNKTIDPIRDIEIIETEILLADLESLQKRLEKNKKKNLDKDKLVFLEQCLNLINKGEKPELLKKKINKNLIKGSGLLSLKPKIIVCNVDEKSLPAGNKYSDACKKKFSKENIIIVCADIEDQIMGLGEKDRENFMLGAGIKKTGLDTLIKTGYDILGLNTFFTSGPEETRAWTTEKNSKAVNAAGVIHTDFKKSFIRAETVSYDDFVKYKSFNECKIAGKLRLEGKDYIIKDGEVLFFRVNT	ATGGGTTTTAAGTGCGGAATAGTGGGTTTGCCAAATGTTGGCAAATCAACTCTCTTTAATGCGTTAACTGTTTCTAAAAAGGCACAAGCTGAAAATTTTCCTTTTTGCACAATTGATCCAAATATTGGAATAGTTGCTGTGCCTGATGAAAGACTAAATCAAATATCCTCGATATCAAAATCTCAAAAAACAATTAATACAACAATAACTTTCGTTGACATAGCTGGGCTTGTGAAGGGAGCTTCAAAAGGTGAAGGTTTAGGTAATAAATTTCTTTCTCATATTAGGGAGGTTGATGCGATCGTTCATTTAACACGTTGTTTTGAATCTGAAAAAATACAAAATGTAAACAAAACTATAGATCCTATTAGAGATATTGAAATTATTGAAACTGAAATT…
Cluster1051.COG0012	Unannotated	Alpha-Proteobacteria	NA	NA	HOT229_3_0500m_c15536_3	MGFNCGIVGLPNVGKSTLFNALTAATVDASNYPFCTIEPNVGRVPVPDTRLHEIATIARSKSVTPTSLEFIDIAGLVKGASAGEGLGNQFLAQIRSVDAIAHVVRCFGGNEVSHSQGSIDPVADVQIVEAELMLADLDSLVRRRESLIRKERGGDKDAMSLMDAIAVAESALEQGNPVRSLSLTAPMEQLVVSLELLSSKPVMYICNVDEAAIADGNDYSRSFQIYAESQGASCVTTSARLEAEIGLIEELDERDKFLMALGLGESGLSRVIKAGYALLELITFFTAGPKEARAWTIRSGSRAVEAAGRIHSDFARGFIRAETISFEDYLSLGGESPCRDQGRLRQEGRDYVVEDGDIILFRFNV	ATGGGGTTTAACTGTGGAATTGTCGGGCTCCCTAATGTTGGGAAGTCAACACTGTTTAACGCCCTTACTGCCGCCACTGTAGATGCGTCTAATTACCCTTTTTGCACAATCGAGCCAAATGTGGGACGGGTTCCAGTTCCAGACACAAGACTCCATGAAATTGCAACAATAGCTCGTTCAAAATCAGTCACCCCAACGAGTCTCGAATTCATTGATATTGCTGGTTTAGTAAAGGGGGCAAGTGCCGGCGAGGGGTTGGGCAACCAATTTCTCGCACAAATTCGAAGTGTCGACGCAATAGCTCACGTCGTACGCTGTTTTGGTGGAAATGAGGTTAGTCATAGCCAAGGGTCTATCGACCCGGTAGCAGACGTTCAGATTGTTGAAGCGGAATTAATG…
Cluster668.COG0012	SAR11	Alpha-Proteobacteria	NA	NA	HOT229_3_0500m_rep_c123920_2	MGFKCGIVGLPNVGKSTLFNALTISKKAQAENFPFCTIDPNIGIVSVPDERLSKISAISKSTKTINAAITFVDIAGLVKGASKGEGLGNKFLSHVREVDTIIHLTRCFDSKKIQNINKDVDPVRDLEIIETEILLSDLESLQKRLEKSNKKKLKKDELSFLEECKKLISDGKKLGELKKKYSKDLIKKSALLSLKPRIIVCNVDEKSLPGGNKYSDSCKKKFINESIIIVCADIEDQIMSLQTKDRKDFMLESGIKSTGLDNLIKTGYSTLGLSTFFTSGPEESRAWTIEKNSNAAEAAGVIHTDFKKKFIRAETVSHENFIKYKGFNECKNAGKLRLEGKDYLVNDGDVMYFRVGS	ATGGGCTTTAAGTGTGGAATCGTTGGATTACCCAATGTTGGTAAATCAACATTGTTTAACGCATTAACTATATCAAAAAAAGCACAAGCTGAAAATTTTCCTTTCTGTACAATTGATCCAAATATTGGAATAGTTTCGGTTCCAGATGAAAGATTGAGCAAAATATCTGCAATATCAAAATCAACAAAAACTATTAATGCGGCAATAACATTTGTTGATATTGCGGGTCTTGTTAAAGGAGCATCCAAAGGTGAAGGATTAGGAAATAAGTTTCTTTCTCATGTTAGAGAAGTTGATACTATTATTCACCTAACCAGATGTTTTGACTCCAAAAAAATACAAAACATAAATAAAGATGTAGATCCTGTACGTGACCTTGAAATTATTGAAACTGAAATT…
Cluster927.COG0012	Unannotated	Chloroflexi	NA	NA	HOT232_1_0200m_rep_c651845_1	MEVGIIGLPKSGKTTIFNAVTAGSATVDGFAKSSNIGVAKVPDKRLLTLSNLFNPKRTTPAEITFIDLPPPPDGIGDTRGISGEFLNNLQAVDVLLLVCRSFSDPSVIHVDDLVDFKRDAESMMYELIFSDIDLVSRRIDKLLEKYKGASKIDRASLDKEKDFFSRLKDQLGSNIAIREQAITTEEWKILVGYQLLTAKPVITVVNIDENQIQEQQAMLDQLGLFKDKSDMGMTTMCGKLEMELAQMDKASEKEFREDLGMQQSGMDQAIDLSYQVGGKISFFTVGEDEVKAWEIPSGISVQRAAGKIHTDLERGFIRAEVIHYEELISCSGVLSDARKKGLLRSEGKDYIVRDGDVVNVLFNV	ATGGAAGTTGGTATTATAGGTCTTCCTAAAAGTGGAAAAACCACCATATTCAACGCTGTCACTGCTGGTTCTGCGACTGTAGACGGATTCGCAAAAAGTTCGAATATTGGAGTGGCTAAAGTTCCTGATAAACGCTTATTAACCTTATCGAATCTATTTAACCCTAAACGTACGACTCCTGCAGAGATAACATTTATAGATTTACCGCCACCACCTGATGGGATTGGTGATACGAGAGGGATTTCCGGTGAGTTTTTGAATAATCTTCAGGCAGTAGACGTACTTTTACTGGTCTGCAGGAGTTTTAGTGATCCTTCTGTTATACATGTTGATGATCTTGTCGATTTTAAAAGAGATGCAGAAAGCATGATGTACGAATTAATTTTTTCTGATATTGAT…
Cluster859.COG0012	SUP05_ARCTIC96BD-19	Gamma-Proteobacteria	NA	NA	HOT229_1_0025m_rep_c9438_1	MGFKCGIVGLPNVGKSTLFNALTQAGIESENYPFCTIEPNIGVVTVNDTRLDELSEIVNPKKTIPAVIEFVDIAGLVEGASTGEGLGNQFLSNIRETDAIIHVVRAFENDDIVHVSGKVSPIDDIEIINTELILSDLSIVEKLYQKAQKNTKSGQKEGMPMKELVEKILTALKEGTSLRKLTFGKEELVLLKNFQLLTLKPVLYVANVNENGFENNPHMDLILEYAIEDHSRVVPICAEIEAEICELSNDEKKEFLLEMGQSESGIDRLIKAGYDLLGLHTYFTAGEKEVKAWTITVGDSAPAAAGKIHTDFEKGFIRAETISFQDYITYKGEKGAKDAGKLRTEGKDYVVKDGDIMHFLHNT	ATGGGTTTTAAATGTGGAATTGTAGGATTGCCAAATGTTGGAAAATCAACATTATTTAACGCTTTAACTCAGGCCGGTATAGAGTCTGAGAATTATCCATTTTGTACTATAGAACCAAATATAGGCGTAGTTACTGTCAACGACACGAGATTAGACGAGCTATCAGAAATTGTAAATCCTAAAAAAACTATACCTGCTGTTATCGAATTTGTAGATATTGCTGGTTTAGTTGAAGGAGCTTCAACCGGGGAGGGTTTGGGAAATCAGTTTTTATCAAATATCAGAGAAACAGATGCGATTATACATGTAGTACGAGCATTCGAAAATGATGATATTGTTCATGTTTCTGGAAAAGTATCACCAATAGATGATATTGAAATTATCAACACTGAACTAATA…
Cluster5448.COG0012	SAR202	Chloroflexi	NA	NA	HOT232_1_0770m_c11031_1	MTETHLGVVKVPDPRLDRLAEMFNPKKVVPAEVRYFDLPGLGFMGQSKGITGQQRNVLQTADAFLLVVRAFTNPAVVHPLGNDDPLRDMESMLGELVFSDLEILDRAAIRIKDGLTKAKTTEKPGLIRHGDAVAKAKMILEDGKVLRGKEFSDAEMLSLADYQLLTFKPIILAFNTDESTPEFELAGSDRVEDIQFDMGFVSLPAKMENELVLMSDEDQEEFRRELGLAESAMSRVIAKSYETVGLISFLTVGSDEVRAWSVPSGIPAQDAAGTIHTDFSRGFIRAEVITYPDLDRCGSIAQGRKEGLLRSEGKTYVVKDGDVINFLINV	ATGACAGAAACCCACCTTGGGGTTGTAAAGGTACCTGATCCTAGGCTGGATCGGTTGGCTGAAATGTTTAATCCAAAAAAAGTTGTACCTGCTGAAGTACGATATTTTGATTTGCCGGGTTTAGGGTTCATGGGTCAGTCTAAAGGTATAACAGGCCAGCAACGAAATGTCCTCCAAACAGCAGATGCTTTTCTCTTGGTAGTTCGCGCTTTTACTAACCCTGCGGTCGTTCACCCACTAGGCAATGATGATCCACTGCGTGATATGGAGAGTATGCTAGGTGAATTAGTATTCTCTGATTTGGAGATCTTGGATCGGGCCGCAATCAGGATTAAAGATGGTTTGACAAAGGCTAAAACAACTGAGAAGCCAGGGCTGATTCGGCATGGCGATGCCGTC…
Cluster1143.COG0012	SUP05_ARCTIC96BD-19	Gamma-Proteobacteria	NA	NA	HOT232_1_0025m_rep_c165098_1	MGFKCGIVGLPNVGKSTLFNALTQAGIESANYPFCTIDPNIGVVPVNDSRLGQLAKIVNPKEIIPTSMEFVDIAGLVEGASKGEGLGNQFLSNIRETDAIVHVVRAFENEDIVHVSGKVSPKDDIEIINTELVLADLSTVENLYQKAIKTTKAGQKEGLPLKDLLEKILPILEQGGSLRTMSFNEAELKLLNGFQLLTIKPVLYVANVDEGGFENNPYLKQIYDIANKEGTEVVPICAELEAEISALTNDEKIEFLKELGLEESGLDRLSNAGYKLLGLQTYFTAGEKEVRAWTINIGDSAPKAAGKIHTDFERGFIRAETVTFEDYIQNNGEKGSKEAGKLRSEGKEYIVQDGDVIHFLFSV	ATGGGGTTTAAGTGCGGTATAGTCGGCCTACCTAATGTAGGGAAGTCTACATTATTCAATGCATTGACACAGGCTGGAATTGAATCTGCAAATTACCCTTTTTGCACAATTGATCCAAATATTGGCGTGGTACCAGTTAATGATTCTCGGTTAGGTCAATTAGCAAAAATTGTAAATCCAAAAGAAATTATTCCTACTTCCATGGAGTTCGTAGATATTGCTGGCCTAGTTGAGGGTGCCTCAAAAGGTGAAGGATTAGGTAATCAATTTTTAAGCAATATTAGAGAAACTGATGCTATTGTGCATGTTGTTCGAGCTTTTGAAAATGAAGATATTGTACATGTTTCAGGAAAAGTTTCACCCAAAGATGATATTGAAATTATAAACACAGAGTTAGTT…
Cluster1130.COG0012	Euryarchaeota	Euryarchaeota	NA	NA	HOT232_1_0025m_c11900_1	MKVGLVGKPNAGKSTFFNAVTSAVAQIGDYPFTTIDKNVGIAHVRKPCPSKELGLIPNPNNSLSEDGIRYIPIEVIDVAGLVPGAHEGKGMGNKFLDDLRQADVLIHVVDSSGKTDLEGNSVELADPLEEISFLENELHHWIANIIIRNWSRSARAVEAGEKIENFLSERLAGLKISREAVILSLRKSAISKPIMKWDIDDALILARTIQQVSKPIVIAANKADVASEQNKKNLERASAILTSSDFELALKNASKANLIEYSPGSSKFSSGSSNLKDNQINALKLISDFLDENGSTGVQECLEKAVLDKLDLIAIYPVEDETHFTDGQQRVLPDAFLLPRGSTALDLAYKVHTDIGDSFIRAIDCNSKRVIGRDHELSDGDIIKIVAGS	ATGAAAGTAGGTTTAGTAGGAAAACCTAATGCTGGCAAATCAACTTTTTTTAATGCGGTAACATCAGCCGTAGCACAAATAGGAGATTATCCATTTACAACAATAGATAAAAACGTGGGAATTGCCCATGTTCGAAAACCGTGCCCGAGTAAAGAATTAGGATTGATACCAAATCCCAATAATTCATTGTCTGAAGATGGAATACGCTATATTCCAATTGAAGTAATCGATGTTGCAGGCTTAGTTCCTGGGGCTCATGAAGGTAAGGGAATGGGCAATAAGTTTCTCGACGACCTTAGGCAAGCAGATGTACTTATTCATGTCGTAGATTCTTCTGGTAAAACGGATTTAGAGGGTAACTCAGTTGAATTAGCTGATCCCTTGGAGGAAATTTCTTTT…
Cluster1088.COG0012	SAR11	Alpha-Proteobacteria	NA	NA	HOT229_3_0500m_rep_c109998_3	MGFKCGIVGLPNVGKSTLFNALTTSKKAQAENFPFCTIDPNIGIVSVPDERLNKISAISKSIKTINTAITFVDIAGLVKGASKGEGLGNKFLSHVREVDTIIHLTRCFDSEKIQNVNNDVNPIRDIEIVETEILLSDLESLQKRLEKSNKKKLEKEELDFLEECLKLINNGKKLDGLKKKYSKELIKKSALLSLKPRIIVCNVDEKTLPDGNKYSDACKKKFSDENIIIVCADIEDQIMGLQAKDRKDFMLESGIKSTGLDNLIKTGYNTLGLSTFFTSGPEESRAWTIEKNSKAANAAGVIHTDFKKKFIRAETVSHEDFIKYKGFNECKNAGKLRLEGKDYIVKDGDVMFFRTGA	ATGGGTTTTAAGTGTGGAATAGTTGGGCTACCCAATGTAGGGAAATCAACATTATTTAATGCATTAACCACATCAAAAAAAGCTCAGGCAGAAAATTTCCCCTTTTGCACAATTGATCCCAATATTGGAATAGTTTCAGTCCCAGATGAAAGATTAAATAAAATATCAGCAATATCAAAATCAATAAAAACAATAAATACAGCAATTACCTTTGTTGATATTGCGGGACTGGTTAAAGGCGCATCTAAGGGAGAAGGATTAGGAAATAAGTTTCTTTCACACGTTAGAGAAGTTGATACGATTATCCACTTAACGCGATGTTTTGATTCTGAAAAAATACAAAACGTGAATAATGATGTTAATCCAATAAGAGATATTGAAATTGTTGAAACCGAAATT…
Cluster877.COG0012	Unannotated	Chloroflexi	NA	NA	HOT229_1_0200m_c3832_5	MKIGIVGLPFVGKTTIFNALTGAEAKTGTYAGGQNSNISSVQVPDPRLDALAEIFQPESVMPTAINYIDVTGVSKGDLERGGFEAGFIAELREVDALAHVVRVFEDTSVPHIDGAVDPARDIETLDLELAFADLKIVEKRLERLERDLRVSKDADLEYQFETLKQCEQALQEGIAIRELNLSKAAEKSIRGYQFLTQKPLFIILNVGENQSEPVAKIESQFEAYAQKENTDLFTLSAQIEMEIAQLDSEEAEIFLTEMGLPESALNRFIQASYHLLGLITFLTVAGSNEIRAWTVQNGTTAVEAAGTIHTDMARGFIRAETISWQELVDLGGFTQAKDAGRLRLEGKDYIVQDGDVLTIRFNI	ATGAAAATTGGTATTGTTGGCTTACCTTTCGTTGGGAAGACGACAATCTTTAATGCCCTGACAGGAGCAGAAGCCAAAACCGGCACTTATGCTGGGGGGCAAAATTCTAACATCAGTTCGGTTCAGGTCCCAGATCCACGCCTTGACGCACTAGCCGAGATTTTCCAACCAGAGAGCGTAATGCCCACGGCTATCAACTATATCGATGTCACCGGAGTCTCCAAAGGGGACTTAGAACGAGGCGGTTTTGAAGCCGGTTTTATCGCTGAATTACGGGAGGTCGATGCACTCGCACACGTGGTGCGAGTGTTTGAAGATACGTCAGTGCCCCACATCGATGGGGCGGTCGATCCGGCTCGTGATATTGAGACCTTAGATCTGGAATTAGCTTTTGCCGAT…
Cluster525.COG0012	SUP05_ARCTIC96BD-19	Gamma-Proteobacteria	NA	NA	HOT224_1_0770m_rep_c120012_1	MGFKCGIVGLPNVGKSTLFNALTKAGIDSANYPFCTIEPNIGIVPVNDSRLESLANIVSPQKILPTTMEFVDIAGLVKGASKGEGLGNQFLSNIRETDAILHVVRCFENDDIVHVVGKVSPLDDVDTINTELALADLLTAEKVYQKAIKNSKSGQKEGLPLKNLLEKILPALEEGQPVRSLEFNEDELKLLRSMQLLTSKPVLYVANVNENGFSENPYLTQLEDLASKENSQVVAVCAEIEAEIAELDEEDKQGFLAEMGQVESGLDRLIIAGYSLLGLQTYFTAGEKEVRAWTINIGDTAPAAAGKIHGDFEKGFIRAETVAFNDFLEFGGEKGAKEAGKLRSEGKEYVVKDGDVIHFLFNV	ATGGGATTTAAATGTGGCATTGTAGGTCTGCCTAATGTTGGCAAATCAACACTATTTAATGCGCTCACCAAAGCTGGCATAGATTCAGCTAATTACCCTTTTTGCACCATTGAACCAAATATTGGGATCGTACCAGTAAACGATTCTCGCTTAGAAAGTCTGGCCAATATTGTATCACCACAGAAAATATTGCCAACCACTATGGAATTTGTTGATATTGCAGGGCTTGTTAAGGGCGCCTCAAAGGGTGAAGGACTTGGTAATCAATTTCTATCTAATATCCGTGAAACTGATGCAATCCTCCATGTCGTACGTTGCTTTGAAAACGATGATATTGTGCATGTCGTTGGAAAAGTTAGCCCTCTTGATGACGTTGATACGATTAATACAGAACTAGCG…
Cluster958.COG0012	Unannotated	Marinimicrobia-like	NA	NA	HOT229_1_0200m_rep_c395113_2	MSLRCGIIGLPNVGKSTLFNALTSSNVPTENYPFCTIDPHVGIVKLPDKRLNLLKKIYNPNTVTNSTVEFTDIAGLVEGASKGEGLGNQFLGQIRQVNTIIHVVRCFKDDNITHVSGKVNPINDVEIIETELLLSDIQTLEKQYKKSEKLARSGDKNDQIKLSLIKSLLDHCNNGKKVKSFNINKEENEIIRNLNLLTNKPILYIANVSESNIINNEISDLSNKLSEYAKDENNISIRLCSKLEQEIAVLSEDEKGLFLNEYGLSEPGLNKLIKSAFNLLGLETFFTAGPKEVRSWTIKKGTTAPFAAGEIHTDFQRGFIKAEVINYTDLINFGSEKAVKEAGLAKLQGKEYIVCDGDCILFYFNV	ATGTCATTACGTTGCGGAATAATTGGTCTACCAAATGTTGGAAAGTCTACACTATTTAATGCTTTGACTTCTTCAAATGTGCCAACAGAAAACTATCCATTTTGTACAATTGATCCCCATGTAGGGATTGTTAAGCTCCCAGATAAAAGATTAAACTTATTAAAAAAAATATATAATCCTAATACTGTAACAAACTCAACCGTTGAATTTACTGATATAGCAGGTCTAGTAGAGGGGGCCAGTAAAGGTGAAGGATTAGGTAATCAATTTTTGGGACAAATTCGTCAAGTGAATACAATAATTCATGTAGTACGTTGTTTTAAAGATGATAATATAACTCATGTCTCAGGAAAAGTTAATCCTATTAATGATGTAGAAATTATTGAAACTGAACTACTA…
Cluster5817.COG0012	Unannotated	Unannotated	NA	NA	HOT238_1_0200m_rep_c149678_2	MKIGLVGYQGSGKSTLFEWITGETADPSQAFSAQTAMAAVPEPRVEPLCEIYQPKKITLASLEIVDTPGLSRDHSGSAQKLALIREAGCLVIVVADFGGNDAKDDISNFDADLLIADLDIISGRIERLREQVKKPRPDRDELQKELEVLEPMHAALEEGKALRDLELNPDQEKMVRSFQLLTLKPRLILVNSGDEAVEQSQYEDSIPEGADLLALNIGLEQELDQMDESERDEFISEMGIERSDRDHLIRKIMHVSEQMLFFTAGEKEVRTWMIRKGGTAVEAAGNIHTDLAQGFIRAETMNIDDLVRLGSEREVKAENLLRREPREYVIQDGDIITIQHN	ATGAAAATTGGACTTGTAGGATATCAAGGAAGCGGGAAAAGCACTTTATTTGAATGGATTACAGGTGAGACTGCAGATCCATCACAGGCTTTTTCTGCCCAGACTGCGATGGCGGCGGTACCGGAACCGCGAGTCGAACCACTTTGTGAAATCTACCAGCCCAAGAAGATCACGCTCGCCTCATTGGAAATTGTGGATACACCAGGTTTAAGTCGTGATCATTCCGGCAGTGCTCAAAAGCTGGCATTAATCAGGGAAGCCGGATGTCTGGTGATCGTTGTTGCAGACTTCGGTGGAAACGATGCAAAAGATGATATAAGCAATTTTGACGCGGATCTGTTAATCGCGGATCTTGATATCATTTCGGGTCGCATCGAACGCTTGCGAGAGCAGGTCAAA…
Cluster1250.COG0012	Unannotated	Marinimicrobia-like	NA	NA	HOT237_0500m_rep_c210050_1	MNNGTLVHDIALEQNQKKHIRQRDLLTNKPTLYVANVDEAEITAETRSDTLQILFDFAEKKQNSAIRLCGKLEAEIAVLPEDEKQLFLEEYNLAEPGLDKLIHASYQLLNLETFFTGGDKQVRAWTISKDATAPRAAREIHTDIERGFIKAEIYSYNELMQYKSELALKDAGKIRQEGKNYIVKDGDIIFFKFNV	ATGAATAATGGAACGCTGGTACATGATATAGCTTTAGAGCAAAATCAGAAAAAACATATTCGACAACGCGATTTATTGACAAATAAACCCACTTTATACGTTGCCAATGTAGATGAAGCAGAAATTACAGCAGAGACCAGAAGCGATACCTTACAGATATTGTTTGATTTTGCAGAAAAAAAACAAAACTCTGCCATTCGTCTCTGCGGAAAATTGGAGGCAGAAATCGCAGTCCTTCCGGAAGATGAAAAACAGCTTTTTCTGGAAGAATATAATCTTGCAGAACCGGGACTTGATAAATTAATTCATGCAAGCTATCAATTGTTAAATCTGGAAACCTTCTTTACTGGCGGTGACAAACAAGTTCGCGCCTGGACTATTTCTAAAGATGCAACCGCA…
Cluster957.COG0012	Marinimicrobia	Marinimicrobia	NA	NA	HOT229_1_0200m_rep_c391892_4	MKLNCGFVGLPNVGKSTLFNALSNNSVAAENYPFCTIEPNVGIIEIPDERVKSLSKIFTPKKTTYNTVEFIDIAGLVKNAHQGEGLGNQFLSQIRSVKVLIQVVRFFEDKNVAHVENKISPLDDIETINTELVLSDIKIVENNLEKNEKLVKAKMPGSKLTRTVLNALLEHLNRGGFSRSFQRNSKEDVIIKSLFLLTDKPMVCVANIGENNTETNQIQEAESLAKQNRSSFIRINGKLESQITDLSQEEKQLMLNEYGLKEPGLNSLIKESHKILGLQTFFTCNKEEVRARTIARGATAIQAAEEVHTDFAKKFIKAEIYTFNDAIKYKNNIKDLKTLGLVKIVGKDYIMQEGDVAYFIKGQ	ATGAAGTTAAATTGTGGATTTGTAGGTCTTCCTAATGTTGGAAAATCAACCTTGTTCAATGCTCTTAGCAATAACAGCGTTGCTGCAGAAAATTATCCTTTCTGTACTATTGAACCAAATGTTGGCATTATAGAAATTCCAGATGAAAGAGTAAAATCTTTATCAAAAATTTTTACACCAAAAAAAACAACCTACAACACTGTTGAATTTATTGATATTGCAGGATTGGTAAAAAATGCGCACCAAGGAGAAGGGTTGGGAAATCAATTTTTATCACAGATTAGATCTGTAAAGGTTCTTATACAGGTTGTGCGTTTTTTTGAGGACAAAAATGTTGCGCATGTTGAAAACAAAATAAGCCCGTTAGATGATATAGAAACTATTAACACTGAGCTGGTG…
Cluster5234.COG0012	SAR11	Alpha-Proteobacteria	NA	NA	HOT229_1_0200m_rep_c558383_1	MLGFSLVQLNPKAEPQSWITKLILFKESSSKIQNVNKDVDPIRDLEIIETEILLSDLESLQKRLEKSNKKKLEKEELIFLEECKSFINEGKQLNELKKKYNESLIKKSGLLCLKPKIIVCNVDEKSLEKGNEYSDLCKRKFSENNVIVVCADIEDQIMNLKAKEREEFMAESGIKNTGLNNLIKTGYHTLGLSTFFTSGPEESRAWTIKKNFNAAEAAGVIHTDFKKKFIRAETVSYKDFIKYQGFNECKNEGKLRLEGKDYIVEDGDVMFFRTGA	TTGCTGGGGTTTAGTCTTGTCCAGTTAAACCCCAAAGCAGAACCCCAGTCATGGATTACAAAGTTGATATTATTTAAAGAAAGTTCTTCAAAAATACAAAATGTGAATAAAGATGTAGATCCCATACGTGATCTTGAAATTATTGAAACTGAAATTCTCTTGTCTGATTTAGAATCTCTTCAAAAAAGACTGGAAAAAAGTAATAAAAAAAAACTAGAAAAAGAGGAATTAATTTTTTTAGAAGAATGTAAAAGTTTTATCAACGAAGGAAAACAATTAAACGAATTGAAAAAAAAATATAACGAGAGTTTGATTAAAAAATCAGGCCTTTTGTGCCTTAAACCCAAAATAATAGTATGTAATGTTGATGAAAAGAGTTTAGAAAAAGGTAATGAGTAT…
Cluster1009.COG0012	SAR11	Alpha-Proteobacteria	NA	NA	HOT229_2_0770m_rep_c219552_3	MSFKCGIVGMPNVGKSTLFNALTTSKKAQAENFPFCTIDPNVGIVAVPDERLNKISAISRSTKTINAAITFVDIAGLVKGASKGEGLGNKFLSHVREVDTIIHLTRCFDSEKIQNVNKDVDPIRDIEIIETEILLSDLESLQKRLEKSNKKKLEKEELNFLEECQKLIGDGKKPDELKKKYSKYLIKKSALLSLKPRIIVCNVDEKSLPSGNKYSKACKKKFPNENIIVVCADIEDQIMSLQAKDRKDFMLESGIKSTGLDNLIKTGYNTLGLSTFFTSGPEESRAWTIEKKSKAADAAGVIHTDFKKKFIRAETVTYEDFIKYKGFNECKNAGKLRLEGKDYLVNDGDVMFFRTGA	ATGAGTTTTAAGTGTGGCATAGTTGGTATGCCCAATGTTGGTAAATCCACATTATTTAACGCATTAACAACATCAAAAAAAGCACAAGCTGAAAATTTTCCTTTTTGTACCATTGACCCAAATGTTGGAATAGTTGCGGTTCCAGATGAAAGATTAAATAAAATATCTGCAATATCTAGATCGACTAAAACAATTAATGCCGCAATAACTTTTGTTGATATTGCGGGTCTTGTCAAAGGAGCCTCCAAAGGTGAAGGATTAGGAAATAAGTTTCTTTCTCATGTTAGGGAGGTTGATACCATTATTCATTTAACGCGTTGTTTTGACTCTGAAAAAATACAAAACGTAAATAAGGATGTTGATCCTATAAGAGATATTGAGATTATCGAAACAGAAATT…
Cluster1315.COG0012	Unannotated	Alpha-Proteobacteria	NA	NA	HOT238_1_0200m_rep_c109932_1	MGFNCGIVGLPNVGKSTLFNALTDTAAAEAANYPFCTIEPNVGRVAVPDTRLREVFTITGSAQEVPTYLEFVDIAGLVRGASQGEGLGNQFLGHIRSVAAIVHVLRCFDDGNVTHVEETVDPIRDAETVETELMLADLESLERRIKPLEKRATSGDKEAKASMPVMQRTLAALRDGKPARTVERSDDEAPIFRSLQLITAKPVLYVCNVDEDSAATGNEFSARVAAMAEETGQGYVLISAAIEAEVAELETEDEKAEYLESLGLAETGLARVIRAGYALLDLVTFFTTGPNESRAWTVGRGSKAPQAAGTIHTDFQKGFIRAETIAYDDFVACQGEQGAKDSGKMRLEGKEYTVQDGDIMLFRFNV	ATGGGATTCAATTGTGGCATTGTCGGGCTGCCCAATGTCGGCAAGTCGACCTTGTTCAACGCCTTGACGGATACCGCCGCCGCCGAGGCGGCGAACTATCCGTTCTGTACGATCGAGCCGAATGTCGGCCGTGTCGCGGTGCCGGATACGCGGTTGCGCGAGGTCTTTACGATTACCGGTTCGGCACAGGAAGTGCCGACCTATCTCGAATTCGTCGATATCGCCGGTCTCGTGCGCGGCGCGTCGCAGGGCGAAGGGCTGGGCAACCAGTTCCTCGGCCATATTCGCAGCGTCGCGGCGATCGTTCATGTGCTGCGCTGCTTCGACGACGGCAACGTGACCCATGTCGAAGAAACCGTCGATCCGATCCGCGATGCGGAGACGGTCGAGACGGAATTG…
Cluster1187.COG0012	SAR11	Alpha-Proteobacteria	NA	NA	metaMG0023345.COG0012	MGFKCGIVGLPNVGKSTLFNALTNSTKAQAENFPFCTIDPNIGIVPVPDERLENLVLISNSKKKINTTISFVDIAGLVKGASKGEGLGNKFLSHIREVDAIIHMMRCFDSDDIQNVNPNVDPVRDLEIIETEMRLADLESIQKRLDKKNKKNSTENEINILETALKCINDDIKFELLFQKFSKKEINQVGLLSTKPGLYVCNVDEKSIKNGNKYTKEFISKFGETNTIIVSADIENQINELNEEEKINYMKMIDLKETGLNVLIKKGYNLLELQTFFTSGPEETRAWTVQKNSLAPVAAGVIHSDFEKGFIRAETVSYEDFIKCEGWLNSKNKGKLRLEGKDYIVNDGDILNFRFNT	ATGGGATTTAAATGTGGTATTGTTGGCTTGCCTAACGTAGGAAAATCTACCTTGTTTAATGCCTTAACAAATTCAACTAAAGCTCAGGCAGAAAATTTTCCTTTTTGTACGATAGATCCTAATATTGGAATAGTTCCAGTTCCTGATGAGAGATTAGAAAATTTAGTTTTAATATCAAATTCTAAAAAAAAAATTAATACTACTATTTCTTTTGTAGATATTGCCGGTCTTGTAAAGGGTGCATCAAAAGGCGAAGGTTTGGGTAATAAATTTTTATCTCATATAAGAGAAGTAGACGCAATTATACACATGATGAGATGCTTTGATTCTGATGATATACAAAATGTAAATCCAAATGTTGATCCTGTAAGAGATCTTGAAATAATTGAAACAGAAATG…
Cluster898.COG0012	Unannotated	Alpha-Proteobacteria	NA	NA	HOT229_1_0200m_c215556_1	MPLLKRYPKRQKNNMGFNCGIVGLPNVGKSTLFNALTATIQAQAANYPFCTIEPNTGRVAVPDERLNTLASLAKSEEIVPTYIEFVDIAGLVKGASCGEGLGNQFLGQIREVDAICHVVRCFEDEDITHVEGHVDAIRDAEIIETELMISDLESVEKRIENLKKRSQNIDNSLKNQLEVLSLAQETLSKGEPLRKLLIPTELKKDFSNLKLLSSKPVLFICNVDEESASTGNFFSEKLSIMANEKDAKSVIVSAAIEAEVAQLNNQDQLEFLHGLGLSETGLSRVIQMGYKLLDLITFLTAGPKESRAWTIPRGTLAPDAAGTIHSDFKKGFISAETISYNDYISNGGEQKARENGKMRLEGKDYVIRDGDVVLFRFNV	GTGCCTTTATTAAAGCGTTATCCAAAAAGGCAAAAAAATAATATGGGTTTTAATTGTGGTATAGTCGGCCTGCCTAACGTGGGAAAATCAACATTATTCAATGCATTAACAGCTACTATTCAAGCCCAGGCTGCAAATTATCCTTTTTGTACTATTGAACCTAATACTGGAAGAGTAGCTGTTCCTGATGAACGCCTAAATACTCTAGCCTCTCTGGCTAAATCAGAAGAAATCGTTCCGACTTATATCGAGTTTGTTGACATCGCTGGTCTGGTAAAAGGTGCAAGTTGTGGAGAGGGTTTGGGAAATCAATTTCTTGGTCAAATTCGAGAAGTGGACGCGATATGTCATGTTGTAAGATGTTTTGAAGACGAGGATATTACACATGTTGAAGGTCAT…
Cluster697.COG0012	SAR11	Alpha-Proteobacteria	NA	NA	HOT232_1_1000m_rep_c266309_1	MGFKCGIVGLPNVGKSTLFNALTASNKAQAENYPFCTIDPNIGIVAVPDERLNKIATISKSLKTINTTITFVDIAGLVKGASKGEGLGNKFLSHIKEVDAIVYLTRCFESEKIQNINKTIDPVRDIEIVETEILLADLESLQKRLEKSKKKNLDKEELNFLEQCLNLINKGKKPESLKKTVNKDLIKRSGLLSLKPRIIVCNVDEKSLPEGNKYSDACKSAFSQGCIIVVCADIEDQIMSLQAKDRKVFMLESGIKKTGLDTLIKTGYNILGLNTFFTFNSKETRAWTIEKNSKAVDAAGIIHTDFKKGFIRAETVSHNDFIKYKGFNECKVAGKLRLEGKDYIIKDGDVLFFRVNT	ATGGGTTTTAAGTGCGGAATAGTAGGTTTGCCAAATGTTGGTAAATCAACTTTATTTAATGCCTTAACAGCTTCAAATAAAGCCCAAGCCGAAAATTATCCTTTTTGCACAATAGATCCAAATATTGGAATAGTTGCCGTACCCGATGAAAGACTAAACAAAATAGCCACAATATCAAAATCATTAAAAACAATTAATACAACAATTACATTTGTTGATATAGCCGGTCTTGTAAAGGGAGCTTCAAAAGGTGAAGGTTTAGGTAATAAATTTCTTTCTCATATTAAGGAAGTTGATGCGATCGTTTATTTAACACGTTGTTTTGAATCTGAAAAAATACAAAATATTAATAAAACTATCGATCCTGTTAGAGATATTGAGATTGTTGAAACTGAAATT…
Cluster1199.COG0012	Unannotated	Alpha-Proteobacteria	NA	NA	HOT237_3_0025m_rep_c63332_1	MGFKTGIVGLPNVGKSTLFNALTKTSSAQTANFPFCTIDPNTGEVAVPDEKLNKLAIIADSKIIIPTKMTFVDIAGLVKGASKGEGLGNKFLANIRECDALIHVLRCFEDENITHVSGKIDPVNDAKIIETELLLSDIESVEKKIFTIKKKANSGDNLAKKELIILEKLLISLSNEIPARAIEIEKDDFTVVKSLQLLTLKPILYVCNVEENSASVGNLHSLKVNEFAKANSAKCLIISAVIEEEISKFENLEDINMFLNDLGLDEPGLHKIIKVGYRLLNLITFYTVGPKEAHAWTVTEGSIAPQAAGKIHSDFEKGFIRAEIISYNDYVNCGGEQASKEAGKMRVEGKTYIMNDSDIINVLFNI	ATGGGATTTAAAACAGGTATTGTAGGACTACCAAATGTAGGAAAATCCACTCTTTTCAATGCTCTTACAAAAACATCAAGTGCACAAACTGCCAATTTTCCTTTTTGTACAATTGATCCAAATACTGGGGAAGTTGCTGTTCCTGATGAAAAACTTAATAAATTAGCAATAATAGCTGATTCTAAGATCATCATTCCTACAAAAATGACTTTTGTAGATATAGCAGGGTTGGTAAAGGGAGCATCTAAAGGTGAAGGTTTAGGTAATAAATTTTTGGCTAATATAAGAGAATGCGACGCTTTAATTCATGTTTTGAGATGTTTCGAAGATGAAAACATTACACATGTTTCAGGAAAAATTGATCCAGTTAATGACGCTAAAATTATTGAAACTGAGCTG…
Cluster632.COG0012	SAR11	Alpha-Proteobacteria	NA	NA	HOT229_1_1000m_rep_c177559_2	MSFKCGIVGMPNVGKSTLFNALTTSKKAQAENFPFCTIDPNVGIVAVPDERLNKISTISKSAKTINAAITFVDIAGLVKGASKGEGLGNKFLSHVREVDTIIHLTRCFDSEKIQNVNKDVDPIRDIEIIETEILLSDLESLQKRLEKSNKKKLDKEELSFLEGCLKLIGNGKKPDELKKKYSKDLIKKSALLSLKPRIIVCNVDEKSLPDGNKYSDACKKKFPNENIIVVCADIEDQIMSLQAKDRKDFMLESGIKNTGLNNLIKTGYNILELNTFFSSTPKETRAWTIEKNSKAVDAAGVIHTDFKKKFIRAETVSHEDFIKYKGFNECKSAGKLRLEGKDYIVKDGDVMFFRTGA	ATGAGTTTTAAGTGTGGCATAGTTGGTATGCCCAATGTTGGTAAATCCACATTATTTAACGCATTAACTACATCAAAAAAAGCACAAGCAGAAAATTTTCCTTTTTGTACCATTGACCCAAATGTTGGAATAGTTGCAGTTCCAGATGAAAGATTAAATAAAATATCTACAATATCTAAATCGGCTAAAACAATTAATGCCGCAATAACTTTTGTTGATATTGCAGGTCTTGTTAAAGGAGCCTCTAAAGGTGAAGGATTAGGAAATAAGTTTCTTTCTCATGTTAGAGAGGTTGATACTATTATTCATTTAACACGTTGTTTTGACTCTGAGAAAATACAGAACGTAAATAAAGATGTAGATCCAATAAGAGATATTGAAATTATTGAAACTGAAATT…
Cluster947.COG0012	Unannotated	Alpha-Proteobacteria	NA	NA	HOT237_0500m_rep_c171649_7	MSLTDKIAEIEEEITNTKYNKATQHHIGKLKAKLSQLREEVVISSSGPKGSGYGVRKAGDATVALVGLPSVGKSTLFNALTQTAQGQAANYPFCTIEPNIGEVTVPDERLDNLAEIAHSDNKIPTRMTFVDIAGLVEGASKGEGLGNKFLANIREMDAVAYVLRCFDNDDISHVNGKIDPVSDSQTVETELMMADMESLERRLPTLEKKSRGGDKESQEMLPVVKDLLALLEEGQPARSLKIAADQTRPLRGLQLLTSKPVLYVCNVDEGAASAGNDYSHAVEELAASEGASSVVISAEIESELSQLENSERTEYMLELGVKEAGLDRMISSGYELLDLMTYFTAGPKESRAWTVPNGSTAPEAAGVIHTDFEKGFIRAEVIPYQEYVSLGGEQKCKEA…	GTGTCCCTTACTGATAAGATTGCAGAAATCGAGGAAGAAATCACCAATACTAAATACAATAAGGCAACTCAACATCATATTGGCAAATTAAAGGCCAAGTTGTCCCAATTAAGAGAAGAAGTAGTAATCAGTTCTTCAGGACCTAAAGGTAGTGGCTATGGAGTACGTAAGGCAGGCGATGCTACTGTGGCCTTAGTAGGCCTACCCAGTGTTGGAAAATCCACCTTATTTAATGCACTAACGCAGACCGCCCAGGGCCAAGCTGCCAATTACCCATTTTGCACAATAGAACCAAATATCGGTGAGGTAACTGTACCTGATGAGAGACTGGACAACTTGGCAGAAATTGCTCATTCTGATAACAAAATTCCGACGCGTATGACCTTTGTAGACATCGCG…
Cluster616.COG0012	SAR11	Alpha-Proteobacteria	NA	NA	HOT229_2_0770m_rep_c156664_5	MSFKCGIVGLPNVGKSTLFNALTNSSKAQAENFPFCTIDPNVGIVSVPDERLKKISTISKSLKTINASITFVDIAGLVEGSSKGEGLGNKFLSHIREVDAIVNLTRCFESEKVQNVNKNVDPIRDIEIIETEILLSDLESLQKKLEKNKKKKLEKEELNFLEECLNQISKGKKPEITENKFDKNLVKKSGLLSIKPRIIVCNVDEKSLPNGNKYSNTCKKKFPDENIIVVCADIEDQIMNLQAKDKEDFMFESGIKNTGLNNLIKTGYNILELNTFFSSTPKETRAWTIEKNSKAIEAAGVIHTDFKKKFIRAETVSHEDFIKYKGFNECKNAGKLRLEGKDYIVKDGDVMFFRTGA	ATGAGCTTCAAATGTGGAATTGTTGGCTTGCCAAATGTTGGTAAATCAACTTTATTCAATGCTTTAACAAATTCAAGCAAAGCACAAGCTGAAAATTTTCCTTTTTGTACTATCGATCCTAATGTTGGCATAGTTTCAGTTCCAGATGAAAGGTTAAAAAAAATATCTACAATATCAAAATCACTCAAAACAATTAATGCATCAATTACATTTGTTGACATTGCTGGTCTTGTTGAGGGTTCTTCTAAAGGTGAAGGGCTAGGTAATAAATTTCTTTCTCACATTAGAGAAGTTGATGCAATTGTTAACTTAACACGTTGTTTTGAATCAGAAAAAGTACAAAACGTTAATAAGAACGTAGATCCAATAAGAGATATCGAAATTATTGAAACCGAAATT…
Cluster1177.COG0012	Unannotated	Gamma-Proteobacteria	NA	NA	HOT232_3_0500m_rep_c166769_4	MGFKCGIIGLPNVGKSTLFNALTKSAIEAENYPFCTIEPHVGIVAVPDSRLQQLAEIVKPEKIIPAYMEFVDIAGLVEGASKGEGLGNKFLANIRETHAVIQVIRCFDDDNIVHVSGKVDPISDIEVINTELCLADLETVNNALEKVNKLSRSGNKDVKIEQEGLKELIVHLDRGLPIRTMNIPESHNNIIKDLHLLTQKPILYIANIEEDGFDSNPWLEKLQVFLESENSHLIPVCATIESEVSEIDEGDEKIEFLKALGMEEPGLNRIIKSGYQLLGLQNYFTAGPKEVRAWTIAIGATASKAAGVIHTDFERGFIRAEVTSFTDYIEYMGEQRAKDAGKCRSEGKDYIVSDGDVILFRFNV	ATGGGTTTTAAATGTGGAATTATTGGTCTCCCCAATGTTGGAAAATCGACTCTTTTTAATGCGCTAACCAAATCGGCAATAGAAGCAGAAAATTACCCCTTTTGCACAATTGAACCCCACGTTGGTATTGTTGCTGTTCCTGATTCACGACTACAACAATTAGCTGAGATAGTTAAGCCAGAAAAAATTATTCCTGCTTATATGGAGTTTGTTGATATTGCTGGTTTAGTTGAGGGCGCATCTAAAGGTGAGGGACTGGGAAATAAATTTCTCGCTAATATTCGTGAAACTCACGCTGTTATCCAAGTAATTCGTTGTTTTGATGATGATAATATCGTTCATGTCTCAGGCAAAGTTGACCCGATATCCGATATTGAAGTTATCAATACTGAGCTATGC…
Cluster342.COG0012	Unannotated	Alpha-Proteobacteria	NA	NA	metaMG0014240.COG0012	MGFKTGIIGLPNVGKSTLFNALTKSKSAQAANFPFCTIDPNIGEVTVPDQRLLELSKISVSNETIPTKMTFIDIAGLVKGASKGEGLGNKFLANIRECDALAHVTRCFEDENITHVNSAIDPVADIDIINTELLLADLESVTKRIENYKKRGGKKNDEVLTLVFLEKVLKLLEDGIPVRQGEFFDDELKMLHLSQFLTSKPILFICNVDENSVREGNEYSKRVEALAKTLEASTLNISVSIEQELSEISDKNELQELLFEMGMESTGLEKLIKTGYELLGLCTYFTSGPKETRAWTITNSTFAPEAAGKIHTDFKKGFIRAETVSYSDFVSAGGWLKAKELGNVRSEGKDYLVKDGDIMNFLFSS	ATGGGTTTTAAGACAGGAATTATTGGTCTTCCGAATGTGGGAAAGTCAACTTTGTTCAATGCTTTGACAAAATCCAAAAGTGCACAAGCGGCAAATTTTCCATTCTGTACAATAGACCCAAATATTGGTGAGGTAACGGTTCCTGACCAAAGACTTTTGGAGCTTTCAAAAATTTCTGTATCTAATGAAACAATACCTACCAAAATGACGTTTATCGATATTGCTGGTTTGGTAAAGGGGGCTTCAAAAGGCGAGGGTTTGGGCAATAAGTTCTTGGCAAATATTAGAGAATGTGATGCGTTGGCCCATGTCACAAGATGCTTTGAGGATGAAAACATAACTCATGTTAATAGCGCTATAGATCCAGTAGCTGATATTGATATTATTAATACTGAGCTT…
Cluster1102.COG0012	SAR11	Alpha-Proteobacteria	NA	NA	HOT229_3_0500m_rep_c252188_3	MGFKCGIVGLPNVGKSTLFNALTNSSKAQAENFPFCTIDPNIGVVPVQDKRLDKLVSISNSIKKIYTTISFVDIAGLVKGASKGEGLGNKFLSHIREVDAIIHMIRCFDSDDIQNVNPNVDPTRDLEIIETEMKLADLDSIEKRLDKKNRKNVEEKLFKILEKARELINNDKDLWILKDEHEKKDLKQCALLSTKPKLYICNVDEQSIEKGNEYSEKFIIKYGEKNTLIISAEIENQINQLGDKIEKENYMKMIKMKETGLNNLIKKGYDLLSLETFFTSGPEESRAWTVTKNCTAPKAAGEIHTDFEKGFIRAETVSYKDFVENGGWLKSKESGKMRLEGKDYIVNDGDVLNFRFNT	ATGGGTTTTAAATGTGGAATAGTTGGATTGCCAAATGTTGGTAAATCTACTTTATTCAATGCTTTAACCAATTCTAGTAAAGCTCAAGCAGAAAATTTTCCATTTTGTACCATAGATCCAAATATAGGTGTAGTCCCAGTTCAAGATAAAAGACTAGACAAACTAGTTTCTATTTCAAATTCAATTAAAAAAATTTATACCACTATTTCGTTTGTAGATATAGCAGGACTGGTAAAAGGAGCTTCTAAAGGTGAAGGTTTGGGGAATAAGTTTTTATCACACATAAGAGAAGTTGATGCAATAATTCATATGATTAGATGTTTTGATTCTGATGATATTCAGAATGTAAACCCAAATGTAGATCCTACTAGAGACTTGGAAATTATTGAAACCGAAATG…
Cluster1004.COG0012	SAR11	Alpha-Proteobacteria	NA	NA	HOT232_1_0200m_rep_c887605_2	MSFRCGIVGLPNVGKSTLFNALTNSNKAQAENFPFCTINPNEGIVPVPDERLDKLVKISSSKKKINTTISFVDIAGLVKGASKGEGLGNKFLSHIREVDAIIHMIRCFDSDSIQNVNPNVDPVRDLEIIETEMLLADLESIQKRLEKKKKKILDDGQIEILENALEYINNNQNLDALIDKFEKKTLNQTGLLSIKPKIFVCNVDEQSIKNGNKYTKAFIDKYGEYNTIIVSAEIENQINQLDREEKINYMKMIDIKETGLDTIIRKGYEILQLNTFFTSGPEESRAWTIPKNCSAPKAAGVIHTDFEKGFIRSETVSFKDFVDNKGWSNSRTNGKMRLEGKDYIVKDGDVLNIRFNT	ATGAGTTTCCGTTGTGGCATAGTAGGTTTGCCTAATGTTGGTAAATCTACACTATTTAATGCTTTAACAAATTCTAACAAAGCTCAAGCAGAAAATTTTCCTTTTTGTACAATAAATCCAAATGAAGGTATAGTGCCCGTCCCAGATGAAAGATTGGATAAGTTAGTAAAAATATCATCCTCTAAAAAAAAAATAAACACAACAATATCTTTTGTTGATATTGCTGGCTTGGTAAAAGGAGCTTCTAAAGGTGAAGGCCTTGGAAATAAATTTTTATCTCACATAAGGGAGGTAGATGCAATAATACATATGATTAGATGTTTTGATTCTGATAGCATCCAAAATGTTAACCCAAACGTTGATCCTGTAAGAGATCTTGAAATTATTGAAACTGAAATG…
Cluster698.COG0012	SAR11	Alpha-Proteobacteria	NA	NA	HOT225_1_1000m_rep_c115792_1	MGFKCGIVGLPNVGKSTLFNALTASKKALAENFPFCTIDPNIGIVAVPDERLNKIASISKSQKTINTTITFVDIAGLVKGASKGEGLGNKFLSHIREVDAIVHLTRCFESEKIQNVNKTIDPVRDIEIVESEILLADLESLEKKLEKSKKKDLDKEELNFLEQCLNLINKGEKLESLKKKFDQSLIKKSGLLSLKPKIIVCNVDEKSLPEGNKYSDACKRTFSQENIIVVCADIEDQIMSLQTKDRKVFMLESGIKKTGLDTLIKTGYNILGLNTFFTFNSKETRAWTIEKNSKAVDAAGIIHTDFKKGFIRAETVSHNDFIKYKGFNECKIAGKLRLEGKDYIVKDGDVLFFRVNT	ATGGGTTTTAAGTGCGGAATAGTTGGTTTGCCCAATGTTGGCAAATCAACTCTATTCAATGCGTTAACTGCTTCCAAAAAGGCCCTGGCTGAAAATTTTCCTTTTTGCACAATCGATCCAAATATTGGAATAGTTGCAGTACCTGATGAAAGACTAAACAAAATAGCCTCGATATCAAAATCACAAAAAACAATTAATACAACAATTACATTTGTTGATATAGCAGGTCTTGTTAAAGGAGCCTCAAAAGGCGAGGGTTTGGGTAACAAATTTCTTTCTCATATTAGGGAAGTTGATGCGATCGTTCATTTAACACGTTGTTTTGAATCTGAAAAAATACAAAATGTTAATAAAACTATCGATCCCGTTAGAGATATTGAGATTGTTGAATCTGAAATT…
Cluster5188.COG0012	SAR11	Alpha-Proteobacteria	NA	NA	HOT229_1_0025m_rep_c127376_1	MGFKCGIVGLPNVGKSTLFNALTSSKNAQAANFPFCTIDPNIGIVDVPDDRVNILHELSKSKKKINTNITFVDIAGLVKGASKGEGLGNKFLSHIREVDAIVHLVRCFDSTNIQHVNKKIDPINDLETIKTEIVLSDISILEKKLEKNSRKKLSEKEIILLEDVLKKLNEENNIKEYDVESHKILREIGLISIKPYIIVCNVDEENVKKGNNYTEILKQKYPNEKFVIICADIEDQITELKAEEKEMYMKNIGLERTGLNKLINTGYELLNLNTFFTSGPEETRAWTIKKNTIAPKAAAVIHTDFEKKFIRAEAVSYNDFKKYGSFEKAKENGKLRLEGKDYLVKDGDVLFFRVNP	ATGGGATTTAAATGTGGAATAGTTGGGCTTCCAAACGTGGGAAAGTCAACATTATTTAATGCTTTAACATCATCAAAGAATGCACAGGCTGCCAATTTTCCTTTTTGTACAATAGATCCAAATATTGGAATTGTTGATGTTCCAGATGATAGAGTTAATATTTTACACGAATTATCAAAATCAAAAAAAAAAATTAACACAAATATAACTTTTGTTGATATTGCAGGTTTAGTAAAGGGGGCATCAAAAGGAGAAGGCTTAGGTAATAAATTTTTATCACACATTAGAGAGGTAGATGCAATTGTTCATCTAGTAAGGTGTTTTGACTCAACTAATATACAACATGTAAATAAAAAAATTGATCCAATAAATGATTTGGAAACAATTAAAACTGAGATT…
Cluster174.COG0012	High-Light Prochlorococcus	Cyanobacteria	NA	NA	HOT225_1_0045m_rep_c162991_1	MLKAGIVGLPNVGKSTLFNALVENAKAQAANFPFCTIEPNKGIVSVPDQRLQELGDLSSSQNIIPTKIEFVDIAGLVKGASKGEGLGNKFLSNIREVDAIVHVVRCFEDSEVIHVSGKVDPLDDIEIINLELNLADLSQLQKRRERIKKQVKTSKEAAKEDALLEKIEEELEKGLSVRSISLSEEENLIIKQLGFLTAKPIIYATNLNENDLAEGNDFSSKVQSFAGNENTECIKISAQVESELIELEPEDKKDYLMGLGVEEGGLSSLIRSTYKLLGLKTYFTTGEKETKAWTIKDGMTAPQAAGVIHTDFEKGFIRAQTISYQNLIDSGSIANAKTKGLLRSEGKEYVVNEGDVMEFLFNV	ATGTTAAAAGCCGGTATTGTTGGACTGCCAAATGTTGGGAAATCAACCTTATTTAATGCACTTGTAGAAAATGCCAAAGCACAAGCTGCAAATTTCCCGTTTTGTACAATTGAACCTAATAAAGGGATAGTTTCAGTCCCAGATCAAAGGTTGCAAGAGCTGGGTGATTTAAGTTCAAGTCAAAATATTATCCCAACAAAAATTGAATTTGTAGATATCGCAGGTCTTGTGAAAGGAGCAAGTAAAGGAGAGGGTTTGGGAAATAAATTTTTATCAAATATTAGGGAAGTAGATGCAATTGTTCATGTTGTAAGGTGCTTTGAAGACAGTGAAGTAATTCATGTATCAGGGAAGGTAGATCCCCTTGATGACATAGAGATTATTAATCTGGAACTGAAT…
Cluster794.COG0012	Unannotated	Gamma-Proteobacteria	NA	NA	HOT229_1_0200m_rep_c387639_1	MGFNCGIVGLPNVGKSTLFNALTSTAQAETANYPFCTIEPNTGRVRVPDCRLGILAEIANSTKISPTYLEFVDIAGLVKGASKGEGLGNKFLANIREMQAIIQVVRCFDDDNIVHVSGKIDPISDIEIINTELCLADLEIVNNALNKANKLNRSGNKNVEKEVETLQKLVAHLDEGLPIRTINISELDHVIIKNLSLLTQKPILYIANIEENGADKNPWLEKIRSFLENENSQLIPICATVEAEVSELDDEDEKKEFLKAMGMSEPGLDLIINAGYKLLGLQNYFTAGPKEVRAWTTPIGITAQRAAGVIHTDFEKGFIRAEVTSYDDYIEYSGEQGAKEAGKYRSEGREYIVNDGDVILFRFNV	ATGGGGTTTAATTGCGGAATTGTTGGCTTGCCCAATGTTGGTAAATCGACGCTCTTTAATGCCCTTACCTCGACGGCGCAGGCCGAAACAGCCAACTACCCATTTTGCACAATTGAACCCAATACGGGGCGGGTAAGGGTGCCTGATTGTAGATTGGGTATTCTTGCCGAAATTGCCAATTCTACTAAAATCAGTCCTACTTACCTTGAGTTTGTAGATATTGCTGGCTTGGTAAAAGGAGCTTCTAAAGGTGAGGGATTGGGTAATAAATTTCTAGCCAATATCCGTGAAATGCAGGCAATTATCCAAGTAGTTAGATGTTTTGATGACGACAATATTGTTCATGTGTCAGGCAAAATTGATCCAATATCAGATATTGAAATTATAAATACTGAACTC…
Cluster1240.COG0012	Euryarchaeota	Euryarchaeota	NA	NA	HOT237_0500m_c81356_2	MKVGLVGKPNSGKSTFFSAATAADAQIGDYPFTTIDTNVGVAHVRRECPCISLEVSCDPHNSPCLEGTRYLPVELVDVAGLVPGAHEGKGMGNKFLDDLRQADVLIQIVDASGNTDLEGNHAEGADPMAEVEFLAGEVHQWLAGIILRNWKRSARAVESGRALEDFLAERLGGLGFSREQVVAALRECDLPENVQTWSDVDGLALARTLQALGKPIVVAANKTDIAPAQNLEALVKAGGIPVTADYELALRNASKAGLITYRPGDPEFTVPEDSALNDAQRSGLEKIAEFISGDGTGVQRCLEQAVLGQLDLISAFPVEDETHYADSHGKVLPDGYLLPRGATALELAYMVHSDIGDGFIRAIDCRTKRIIGKDHVLRDGDVVKIVAG	ATGAAGGTCGGGCTGGTCGGCAAGCCCAATTCGGGCAAGTCAACCTTCTTCAGCGCTGCAACAGCGGCCGACGCACAGATTGGCGATTACCCGTTTACAACGATTGACACCAATGTCGGTGTCGCCCATGTCCGCCGAGAATGTCCCTGCATTTCACTCGAGGTATCTTGCGATCCGCACAATTCACCCTGTCTGGAAGGTACCAGGTATCTTCCGGTAGAGCTGGTCGACGTAGCTGGCCTCGTTCCGGGCGCGCACGAAGGCAAGGGCATGGGCAACAAATTCCTCGATGATTTGCGACAGGCGGATGTCCTCATCCAGATAGTCGACGCCAGTGGCAACACCGACCTCGAGGGCAACCACGCCGAAGGGGCGGACCCGATGGCCGAAGTGGAATTC…
Cluster225.COG0012	High-Light Prochlorococcus	Cyanobacteria	NA	NA	HOT225_1_0075m_rep_c192714_2	MGFKCGIVGLPNVGKSTLFNALVENAKAQAANFPFCTIEPNKGIVSVPDQRLQELGNLSSSQNIIPTKIEFVDIAGLVKGASKGEGFGNKFLSNIREVDAIVHVVRCFEDSDVIHVSGKVDPLDDIEIINLELNLSDLSQLQKRRERIKKQVRTSKEAAKEDNLLEKIEEELQKGLSVRSISLSEEENLIIKQLGFLTAKPIIYATNLNENDLAEGNDFSSKVQSFASNENTECIKISAQVESELIELEPEDKKDYLMGLGVEEGGLSSLIRSTYKLLGLKTYFTTGEKETKAWTIKDGMTAPQAAGVIHTDFEKGFIRAQTISYQNLVDSGSIANAKTKGLLRSEGKEYVVNEGDVMEFLFNV	ATGGGATTTAAGTGTGGAATTGTTGGATTGCCAAATGTTGGAAAATCAACATTGTTTAATGCACTTGTAGAAAATGCTAAGGCCCAAGCGGCTAATTTTCCCTTTTGTACTATAGAACCTAATAAAGGCATAGTTTCAGTCCCAGATCAAAGGTTGCAAGAGTTAGGTAATTTAAGTTCTAGCCAAAATATTATCCCAACAAAAATTGAATTTGTAGATATCGCAGGACTAGTAAAAGGAGCTAGTAAAGGCGAAGGTTTTGGAAATAAATTTTTATCAAATATTAGGGAGGTTGATGCAATAGTCCATGTTGTAAGGTGCTTTGAAGATAGTGATGTAATTCATGTTTCTGGAAAGGTAGATCCCTTGGATGACATTGAGATAATTAATCTGGAATTG…
Cluster5568.COG0012	SAR11	Alpha-Proteobacteria	NA	NA	HOT236_2_0770m_rep_c378702_3	MGKTVITFDLNPLSRTARKADITIVDNVIRGMKLLVSACKKSKSTKTINAAITFVDIAGLVKGASKGEGLGNKFLSHVREVDTIIHLTRCFDSEKIQNVNNDVDPIRDIEIIETEILLSDLESLQKRLAKSNKKKLEKKELNFLEECLKLINHGKKLDELKKKFSKNLIKNSNLLSLKPRIIVCNIDEKSLPDGNKYSDACKKKFSDENIIIVCADIEDQIMNLKAKDRKDFMLESGIKNTGLNNIIKTGYNILELNTFFSSTPKETRAWTIEKNTKAIDAAGVIHTDFKKKFIRAETVTHEDFIKYKGFNECKNAGKLRLEGKDYLVNDGDVMYFRVGS	ATGGGGAAAACTGTCATTACATTTGATCTTAACCCGCTCTCCAGAACTGCCCGGAAAGCGGATATTACAATAGTGGACAATGTTATCCGAGGAATGAAGCTTCTCGTCTCAGCTTGTAAGAAATCAAAATCAACAAAAACTATTAATGCGGCAATAACATTTGTTGATATTGCTGGGCTTGTCAAAGGCGCTTCTAAAGGAGAAGGATTAGGAAACAAGTTTCTTTCTCATGTTAGAGAAGTAGATACTATTATTCATTTAACTAGATGCTTTGACTCTGAAAAAATACAAAACGTTAATAATGATGTAGATCCAATAAGAGATATTGAAATTATTGAAACTGAAATTTTATTATCCGATTTAGAATCTCTTCAAAAAAGGTTGGCAAAAAGTAATAAA…
Cluster3289.COG0012	Euryarchaeota	Euryarchaeota	NA	NA	metaMG0000043.COG0012	MISMRIGLVGKPNVGKSTSFSALTETPVEIANYPFTTIDPNVGVAWIPLRDPCACLELRQKREREGRLESVADQDPRKGSICTPNSGGCTGYTRLVPVTMIDVAGLVPGAHKGRGRGNQFLSDLARCDALIQVVDASGSTDIEGNPVGSGGSNPIQEYEFLTAELDAWISGILSNGWERGARRVQAEGERALNDFILDRLTGIGANERHVSVGISSVNEANPDAGMPWTWTENEITILASAIRTQLFPIFVAANKADKASTESWTELKKIVSESGGIVVPTSAEAELALRRASSAGLIENIPGEFEFQITDSGEKNLSEKQRSALESISSSLRDWEGGGLLGLLGEVIFGNLGRRVAYPVQDETHWTDGDGKILPDALLVPSGTTARELAFLVHTDLGQ…	ATGATATCCATGCGAATAGGACTAGTGGGGAAGCCCAATGTGGGCAAATCTACTTCATTCTCAGCACTTACAGAGACCCCTGTAGAGATCGCAAACTACCCCTTTACCACTATAGATCCTAACGTCGGTGTCGCATGGATTCCACTAAGGGACCCATGTGCCTGCCTCGAGCTCAGGCAAAAGAGAGAACGAGAAGGAAGGCTGGAGAGTGTGGCCGATCAAGATCCACGCAAAGGAAGCATATGTACTCCCAACTCCGGTGGATGTACAGGATATACTAGGCTGGTCCCAGTTACGATGATTGATGTAGCGGGGTTAGTCCCTGGTGCACATAAGGGGAGAGGAAGAGGGAATCAGTTTCTCTCAGACTTAGCAAGATGCGACGCGCTAATCCAAGTC…
Cluster998.COG0012	Unannotated	Alpha-Proteobacteria	NA	NA	HOT229_1_0200m_rep_c735611_2	MGFSCGIVGLPNVGKSTLFNALTNSQNAKASNYAFCTIEPNKAIVEVPDDRLNKIGKIENSKNIVPTQLNFIDIAGLVKGASKGEGLGNKFLSHIKEVDLILHVIRCFEDPDIDHVENSLDPIRDMQIIEDELILSDLVSAEEQLKKLKKEIDKDIGNKEKILILEKIIKNLTAEKSLKNLNFNEDEEKILKTFNLISTKPKIFICNLNEKEKLDNNKYINLIRSNLNDERSIIISISAEIESQISQLENEVEKKEFLDSLDWNSSGLDRIIKSSYSKLNLITYFTAGEKETKAWTIKRNSTAPDASAIIHTDFKKGFICAETTSYEDYIKYGGSKGAKENGKIRQEGKEYLIKDGDVVHFLFNV	ATGGGATTTTCTTGTGGAATAGTAGGACTACCAAACGTTGGAAAATCAACATTATTTAATGCATTAACTAATTCACAGAATGCTAAAGCATCAAATTACGCTTTTTGTACTATTGAGCCTAATAAAGCAATTGTTGAAGTTCCTGATGATAGACTTAACAAGATTGGTAAAATTGAAAATTCAAAAAATATCGTCCCTACACAATTAAACTTTATAGATATTGCAGGTTTGGTGAAGGGAGCTTCAAAAGGTGAGGGTCTTGGGAATAAATTTTTATCACATATTAAAGAAGTTGATTTAATTCTTCACGTTATAAGATGTTTCGAAGATCCTGACATAGATCATGTTGAAAATTCTCTAGATCCAATAAGAGATATGCAAATAATTGAGGATGAATTA…
Cluster4458.COG0012	Unannotated	Chloroflexi	NA	NA	metaMG0019137.COG0012	MKVGIVGLPFVGKTTIFNALTRSDAETGNYAASQSSNVSSVQVPDPRLTKLAELFEPKKVTPTTIDYIDVAGLSKGDSERIGFEASFLADLREVDALAQVVRVFEDESVPHIDGSIDPIRDIETIELEFAVADLKIIEKRIERIERDLRVQNNADLQNQLEVLRRCEESLQDGTAIRELNFSEAEEKMIRGYQFLSQKPLLIILNIAEDEIERVEKIEGVFSSYAERSETEIFALSARLEMEIAQLDSDESAIFQEEMGLPEPALSRFIQVSYRLLGLITFLTAGGPNEVRAWTLPKGSTAIEAAGTIHSDLARGFIRAETIFWQDLVQLGGFSEAKSTGKLRLEGKEYTVQDGDVLTIRFNV	ATGAAAGTAGGTATAGTCGGTTTACCTTTTGTAGGGAAGACTACCATTTTTAATGCTTTGACTCGATCGGATGCAGAAACCGGCAATTACGCTGCCAGCCAATCCTCGAATGTAAGTTCCGTACAGGTTCCAGATCCTCGTTTGACAAAGTTAGCGGAACTTTTTGAGCCTAAAAAAGTAACACCAACCACCATTGACTATATTGATGTGGCAGGGCTTTCTAAGGGCGACTCTGAAAGAATCGGGTTCGAAGCTAGTTTTCTCGCTGACCTAAGAGAAGTTGATGCTCTGGCTCAAGTTGTACGTGTATTTGAGGACGAGTCCGTACCACACATCGACGGTTCAATCGATCCAATTAGAGATATTGAAACAATTGAGTTAGAATTTGCTGTTGCAGAT…
Cluster5523.COG0012	SAR11	Alpha-Proteobacteria	NA	NA	HOT234_3_0025m_rep_c100369_1	MSFKCGIVGLPNVGKSTLFNALTNSSKAQAANIPFCTIDPNIGVVPVPDERLEKLSKVSNSKKTINTTISFVDIAGLVKGASKGEGLGNKFLSHIREVDAVIHMIRCFDSDDIQNVNPTVDPIRDLEIIETEMMLADLESIQKRLEKNNKKNVEEEQLKILEIALDCINNDKDISVLKSQFETKQLNQSGLLSIKPKIFVCNVDEQSVKEGNNYTNAFIEKYGTENTLIVSADIENQINELENEEKKNYMDMIGLKDTGLSMLIQKGYKILELDTYFTSGPEETRAWTIQKNCTAPKAAGEIHTDFEKGFIRAETISYEDFVANDGWVNSKNNGNMRLEGKDYIVKDGDVLNFRFNT	ATGAGTTTTAAATGTGGAATAGTTGGTTTACCCAATGTTGGTAAATCTACATTATTCAATGCACTCACAAATTCTAGTAAAGCTCAGGCTGCGAACATTCCCTTTTGCACAATAGACCCTAATATAGGAGTAGTTCCTGTTCCAGACGAGCGACTTGAAAAATTATCCAAAGTTTCTAATTCAAAAAAAACAATTAATACGACAATTTCGTTTGTTGATATAGCGGGCCTTGTGAAAGGTGCCTCAAAAGGTGAGGGTTTAGGAAATAAATTTCTTTCTCATATAAGAGAGGTAGATGCTGTAATTCATATGATTAGATGCTTTGACTCTGATGATATTCAAAATGTTAACCCAACTGTTGATCCCATTAGAGATTTAGAGATTATTGAAACAGAAATG…
Cluster899.COG0012	Unannotated	Chloroflexi	NA	NA	HOT238_1_0125m_rep_c98370_1	MQIGIIGLPKSGKTATFNALTKGDVPVDVYANKSNIGVAKVPDIRLDELAGLFNPRRVVSAEVNYLDIPTVAENFADSKGIPKEYLNGLQSCDALLVVLRSFDDPSIVHLDGSIDPLRDAENILLELIFSDVGIVSNRIQRLTEQLKSAKTAQRDQLKKEQAIWEKIKDQLEDNVPIREQSFTKEEEELLVGFQLLTNKPIILAVNIDEAQIDSSESIESDFAGSFDLQGMKVVAICSRLEMELAKMDEESEAEFREGLGAGESSLEKMIRISYELLGLISFLTVGEDEVRAWEIKRDTVAQKAAGKIHTDIERGFIRAEVVHYSDLLSCGSIAECKKNALLRTEGKDYVVKDGDVMNMLFNV	ATGCAGATAGGAATAATTGGATTACCTAAAAGTGGTAAAACCGCTACGTTCAATGCGTTGACTAAGGGAGACGTTCCGGTGGACGTATATGCCAATAAGAGCAATATTGGCGTAGCGAAAGTGCCTGATATACGTTTGGATGAATTAGCGGGACTGTTCAATCCTCGGAGGGTCGTATCCGCAGAAGTGAATTATCTTGATATACCCACTGTAGCTGAGAATTTTGCTGACAGTAAAGGGATACCTAAGGAATACCTCAATGGCCTGCAGTCATGTGATGCCCTACTCGTTGTCTTACGTTCGTTTGATGACCCCAGTATTGTTCATTTAGATGGATCTATAGATCCACTGAGAGATGCAGAAAACATTCTGTTGGAACTGATATTCTCTGATGTTGGC…
Cluster5816.COG0012	Unannotated	Verrumicrobia	NA	NA	HOT238_1_0200m_rep_c120141_1	MPNVGKSTLFNALTKSRKAEAANYPFCTIDPNVGVVQVPDERLEPLAKMAGTTTIVPAAIEMVDIAGLVEGASKGEGLGNKFLANVREVDAIVHVVRCFEDEDVIHNMGEVNPVRDAEVIMTELVLSDAESVESQLHKNLKKARGQDKDAAANVALLERLGPHLNEGKPANLLSMDDEERARMRQFFLLSGKSMLYACNVKEEDVADPSSNQHVKTLRDWAASQQFADSCVISAKMEEEFSELEEEEAAEYLEAMGVEDSGVSQLIQSTYGLLGLASFLTAGEKEARAWTFRMGMTAPQCAGVIHTDFEKTFIKADVISYEDLMSAGSMQAARDTGKWRLEGKEYVFVDGDVALFKCGA	TTGCCCAATGTGGGCAAAAGCACCCTGTTCAATGCGCTGACCAAGAGCCGCAAGGCGGAGGCAGCGAACTATCCCTTCTGTACCATCGACCCGAACGTAGGAGTCGTGCAGGTTCCCGATGAGAGACTGGAACCTCTCGCCAAAATGGCGGGAACGACCACGATTGTCCCGGCGGCCATCGAGATGGTAGACATCGCCGGACTGGTGGAAGGCGCAAGTAAGGGAGAAGGCCTGGGAAACAAGTTCCTCGCAAACGTCCGCGAGGTGGACGCGATCGTACACGTGGTTCGTTGTTTCGAGGACGAGGACGTAATACACAACATGGGGGAAGTGAACCCGGTTCGCGACGCCGAGGTCATAATGACCGAACTGGTCTTGTCCGATGCCGAGTCCGTCGAA…
Cluster4657.COG0012	Unannotated	Gamma-Proteobacteria	NA	NA	metaMG0021486.COG0012	MSIKCGIVGLPNVGKSTLFNALTSQKIDAENFPFCTIEPNIARVNIPDERLDQLASLVKPEKVIPSFMEFVDIAGLVKGAHSGEGLGNKFLSHIRETQCFAHVIRCFEDTNIIHVEGKISPISDLETIDTELILSDLEIVQKRRERIFKQLRSGDKETQSEHDLLEKLESGLNQNIPIRNITIEENDKEFLKQMQLVTGKPFFFIANLHEDENKNTHLPELEDYAAKNNLSIIKVFAKAEGELVDLDQEEKKEYLNLLGLEEPALNLVIRKGYEMLDLFSYFTAGPKEVRAWSVKTGSTAPEAAGKIHTDFERGFIKAEVISFKDYIESGSESGAKEQGKLKMEGKDYIVNNGDVIHFKFNV	ATGAGCATTAAATGTGGAATCGTTGGCTTGCCCAATGTTGGTAAATCGACTTTATTTAACGCCCTTACCTCTCAAAAGATTGATGCAGAGAATTTTCCTTTCTGCACAATAGAACCAAACATAGCACGCGTTAACATACCTGATGAAAGGCTTGATCAATTAGCTTCCTTAGTTAAACCTGAAAAAGTAATACCCTCCTTCATGGAATTTGTTGATATAGCTGGCTTAGTTAAAGGCGCACATTCTGGAGAAGGTCTAGGTAATAAGTTTCTTTCCCACATTAGAGAGACACAATGTTTTGCTCACGTTATTAGATGTTTTGAAGACACTAATATTATTCATGTAGAAGGAAAAATTTCACCTATCAGTGATCTAGAGACTATTGATACAGAACTAATC…
Cluster1133.COG0012	Unannotated	Bacteroidetes	NA	NA	HOT232_1_0025m_rep_c112660_2	MGLKCGIVGLPNVGKSTLFNCLSSNKAQSENYPFCTIEPNLGIIPVPDKRLDKLSDLIQPEKKINTNIEIYDIAGLVKGASKGEGLGNKFLSNIRETNAIIHVLRCFDNDNITHVEGNTDPVRDLEIINTELIFKDMETIEKAIEKNNKLIKIGNKDAMIKKDKLSKIYDHLSSGNLIINLDLKHDEIELIRSYNLLTEKPTLYVCNVDENSVLNGNHYVDAVRKYLKPDDKIILIAASIESEIIDLSTEDQLVFLKEMGLSESGLNKLISTCYELLNLETFFTAGEKEVRSWTIRKNTIAPKAAGVIHSDFERGFIRAEVISYKDYVFYGNEIKCKENGKLRIEGKDYIVKDGDIMHFRFNV	ATGGGATTAAAATGTGGTATAGTTGGTCTTCCTAATGTTGGAAAGTCAACACTTTTTAATTGTTTGTCATCAAACAAAGCTCAATCTGAAAATTATCCCTTCTGTACAATTGAACCAAATTTGGGTATTATTCCAGTTCCCGATAAAAGATTGGACAAGTTAAGTGATTTAATTCAGCCTGAAAAAAAAATAAATACAAATATTGAGATTTACGATATTGCAGGTCTTGTCAAAGGAGCAAGTAAAGGCGAAGGTTTAGGTAATAAATTTTTATCAAATATTAGAGAAACTAACGCAATCATACATGTTTTAAGATGTTTTGACAATGACAATATAACGCATGTTGAAGGAAATACAGATCCTGTTAGAGACCTTGAAATCATCAATACTGAACTTATT…
Cluster986.COG0012	Unannotated	Gamma-Proteobacteria	NA	NA	HOT229_1_0200m_rep_c545577_5	MGFRCGIVGLPNVGKSTLFNALTRAGVQAENYPFCTIDPNVGMVEVPDERLPKIAEFVKPTRVIPAAMEFVDIAGLVSGASRGEGLGNRFLAHIREVDAIAHVVRAFEDPDVSHVANQVDPLSDIVTVDTELALADLETVERALDKSLKGSKAGDKAQLQMAHLLERVRVWLDSGTPVRSMALTQIEQAALKPLCLLTAKPVLYVSNVDEHDLDGGKGSNVEAVKAHAHDFGDELVLVSARIEQEIATLDHQERSAFIDDLGFTESGLDRVIRAGYSLLGLQTFFTAGPKEARAWTIKSGITASAAAGVIHTDFERGFIRAETIGYDDFIALGGEQGARDAGRLRLEGRDYVVNDGDIMNFRFNV	ATGGGGTTCCGCTGCGGTATTGTTGGACTGCCCAATGTTGGCAAGTCCACATTGTTTAATGCCCTGACCCGTGCGGGTGTCCAGGCCGAAAACTACCCTTTTTGTACTATTGATCCGAATGTCGGGATGGTAGAGGTCCCGGACGAGCGGTTGCCTAAGATTGCTGAGTTCGTAAAACCGACCAGAGTGATTCCTGCTGCCATGGAGTTCGTAGATATTGCCGGATTGGTGTCCGGTGCCTCCCGGGGTGAAGGGCTCGGCAATCGGTTCCTCGCCCACATCCGTGAAGTCGACGCGATAGCTCACGTGGTACGTGCGTTTGAAGATCCCGATGTCAGTCACGTCGCAAATCAAGTCGACCCTTTGTCTGATATTGTCACTGTCGACACCGAGCTGGCC…
Cluster5819.COG0012	Unannotated	Alpha-Proteobacteria	NA	NA	HOT238_1_0200m_rep_c219667_2	MGFNCGIVGLPNVGKSTLFNALTSTALAEAANYPFCTIEPNVGRVAVPDSRLHQVFTITGSAQKVPTYLEFVDIAGLVRGASQGEGLGNQFLGHIRSVAAIVHVLRCFDDGNVTHVEETVDPIRDAETVETELMLADLESLERRIEPLQKRATSGDKEAKASLPVMRRTLEALRDGKPARVVECSDDEMLIFHSLQLITAKPVLYVCNVDEDSAASGNEFSARVAEMAEETDQGYVLISAAIEAEVAELETQQEKTEYLESLGLAETGLTRVIRAGYFLLDLVTFFTTGPNESRAWTVRRGSKAPEAAGTIHTDFQKGFIRAETIAYDDFVTCQGEQGAKDGGKMRLEGKGYSVQDGDIMLFRFNV	ATGGGATTCAATTGTGGCATTGTAGGTTTACCCAATGTCGGTAAATCGACTTTGTTCAACGCTTTGACAAGTACCGCATTGGCGGAAGCGGCGAACTATCCGTTCTGTACGATTGAACCAAATGTTGGGCGTGTCGCGGTGCCCGATTCGCGACTTCACCAGGTCTTTACGATTACCGGATCGGCGCAGAAGGTTCCGACCTATCTCGAATTCGTAGATATCGCAGGTCTTGTACGCGGCGCATCGCAGGGCGAGGGGTTGGGCAATCAGTTCCTCGGTCATATCCGCAGTGTCGCGGCGATTGTCCACGTATTGCGCTGTTTTGACGATGGCAACGTGACCCATGTTGAAGAAACGGTAGATCCGATCCGTGATGCGGAAACTGTCGAGACGGAACTA…
Cluster1305.COG0012	Unannotated	Alpha-Proteobacteria	NA	NA	HOT237_3_0125m_rep_c40688_4	MGFKCGIVGLPNVGKSTLFNALTSTAVAQAENYPFCTIEPNVGEVAIPDSRLNNLSIISNSQNVVPTRMTFVDIAGLVKGASKGEGLGNQFLANIREMDAIAYVLRCFEDPNIIHVDGNVDPISDAETVETELMLSDLENLEKRLPALEKKSKSNDSESKDLLKLIKLCLETLQNGNPIRSIKFNESDCHLINSLQLLTSKPVLYVCNVDESSAASGNKFSEKVFQLAKSEGAKSVIISASIESELSQLDKEDQSELLEDLGLDEPGLVRVIQAGYDLLGLMTYFTSGAKESRAWTIPRNSTAPRAAREIHTDFEKGFIRAEVISYEDYVEFQGEHKSREAGRMRVEGKDYIVQDGDVILFRFNV	ATGGGTTTTAAATGTGGGATAGTAGGACTTCCTAATGTAGGAAAATCCACCCTTTTTAATGCCCTAACTAGCACTGCTGTTGCTCAAGCTGAAAACTATCCTTTTTGTACTATAGAGCCTAATGTAGGTGAAGTAGCAATTCCTGATTCTCGTTTGAATAATCTTTCTATAATCTCTAATTCTCAGAATGTTGTGCCTACGAGAATGACTTTTGTAGATATTGCGGGATTAGTGAAAGGTGCCTCTAAAGGCGAGGGGTTAGGTAATCAGTTTTTAGCAAATATTCGTGAAATGGATGCTATCGCCTATGTTTTAAGATGTTTTGAAGATCCAAACATTATTCATGTAGATGGAAATGTTGATCCCATTAGTGATGCTGAAACAGTTGAAACTGAATTG…
Cluster1031.COG0012	Unannotated	Bacteroidetes	NA	NA	HOT229_3_0500m_rep_c262565_1	MKAGIVGLPNVGKSTLFNCLSDNKAQSENFPFCTIDPNISIINVPDLRLEHLRKIVEPEKIIPTTVKIVDIAGLVKGASKGEGLGNKFLSNIRETDAILHILRCFDDPNIVHVDGRIDPVNDKEIVQYELQLKDLEIVNKRLEKLTKTLRSGNDDSKKEIIVLEKIKYNLENSTINKNNFTDDDYLTFIKPLELITFKPVLYVCNVSEKDLLVDNEYVKKVKDFAAAENAEVILISAKIESEINELDSFDEKKIFLEDIGMKEPGFNKLIRSTYKLLNLHTFFTASKKEVKAWTVGIGKNAYDAAGQIHSDFQKGFICSEVISYNDYIYNGSEIKAKEAGKMRLEGKDYVVEDGDIMHFRFNI	ATGAAAGCAGGAATAGTAGGATTACCCAATGTTGGTAAATCAACATTATTTAATTGTTTGTCTGATAACAAAGCTCAAAGTGAAAACTTCCCTTTTTGTACTATAGATCCTAACATTAGTATAATTAATGTTCCAGATTTAAGACTTGAGCATTTAAGAAAAATAGTAGAACCAGAAAAAATAATTCCAACAACTGTTAAAATAGTTGACATTGCAGGATTAGTTAAAGGTGCAAGTAAAGGGGAAGGCTTAGGTAACAAATTTCTTTCTAATATAAGAGAAACAGATGCTATACTTCATATTTTAAGATGCTTTGATGATCCTAATATTGTTCATGTTGATGGGAGAATAGACCCTGTTAATGATAAAGAAATAGTTCAATATGAGTTGCAGTTAAAA…
Cluster10557.COG0012	Marinimicrobia	Marinimicrobia	NA	NA	metaMG0020169.COG0012	MKLNCGFVGLPNVGKSTLFNALSNNSIAAENYPFCTIEPNVGIVEVPDSRLKVLSKIFSPKKTIYNTVEFIDIAGLVKNAHQGEGLGNQFLSQIRSVKVIVQVIRVFDDKNVTHVENRVDPINDIEIINTELVLADIKTVEKSLEKNEKLIKANKPEGKLAKTVLNSLLEHLNSGLSARSFERNSKENVPVKNLFLLTDKPMIYVANIGENQASDEKISGIKKVADKNGSSFVMINGKLESEMAGLEEEEKKLLLNEYGLKEPGLNSLIRESYKKLGLQTFFTCGEEEVRAWTITKGAAAVEAAEEIHTDFAKKFIKAEIYSFEDATKHENNIKDLKTLGLVKIVGKDYIMQEGDIAYFIKGQ	ATGAAGTTAAATTGTGGATTTGTTGGATTGCCGAATGTGGGAAAATCAACGCTGTTTAATGCTTTAAGTAATAACAGTATTGCAGCCGAAAATTATCCATTTTGTACTATTGAACCAAATGTTGGAATAGTTGAGGTCCCAGACAGCCGTCTAAAGGTTTTATCAAAAATATTTTCTCCTAAAAAAACAATTTATAATACTGTTGAGTTTATTGATATTGCTGGTCTTGTAAAAAATGCACACCAGGGCGAAGGCTTGGGAAATCAATTTTTATCACAAATACGATCAGTAAAGGTGATAGTTCAGGTAATACGAGTTTTTGATGATAAAAATGTAACCCATGTTGAAAACAGGGTTGACCCAATAAATGACATAGAAATTATTAATACTGAACTGGTT…
Cluster291.COG0012	SAR11	Alpha-Proteobacteria	NA	NA	HOT234_3_0025m_rep_c52151_1	MGFKCGIVGLPNVGKSTLFNALTNSSKAQAANFPFCTIDPNIGVVPVPDYRLDELVKISNSKKKINTTISFVDIAGLVEGASKGEGLGNKFLSHIREVDAVIHLIRCFDSDDIQNVNPTVDPIRDLEIIETEMSLADLESIQKRLDRKNKKNNDENQNQILERAQNLINDNDDINKLYEEFDKKDVKLSGLLSTKPKLYVCNVDEKSIKTGNDYTKSFIKKYGNDNTLIVSADIENQINELEKEEERKEKDAKDREKKRKQLEKELEETNNEISEEFNDETLDRYSY	ATGGGTTTTAAGTGTGGTATAGTTGGTTTACCAAATGTTGGTAAATCTACTTTATTTAATGCACTTACAAATTCAAGTAAAGCTCAAGCAGCAAATTTTCCTTTCTGTACGATAGATCCAAATATAGGCGTAGTTCCTGTACCAGATTATAGGTTAGATGAATTGGTTAAAATTTCAAATTCAAAAAAAAAAATAAATACTACAATATCTTTTGTTGATATAGCAGGATTAGTCGAAGGAGCCTCTAAAGGTGAAGGATTAGGTAACAAATTCTTATCCCACATAAGAGAAGTAGATGCTGTTATTCATTTAATTAGGTGTTTTGATTCTGATGATATTCAGAATGTAAATCCAACAGTTGATCCCATTAGAGATTTAGAAATAATTGAAACAGAAATG…
Cluster999.COG0012	Unannotated	Marinimicrobia-like	NA	NA	HOT229_1_0200m_rep_c739725_3	MALRCGIVGLPNVGKSTIFNALTKSLVPSENYPFCTIEQHIGIVSLPDSRLDKLNKIFTPEEITPASVEFIDIAGLVRGANKGEGLGNQFLGQIRQASAIVHVVRCFENDKITHVEGSIDPIRDAELIETELLLADLQTIEKNIERFEKLVNKEKNADKKLGALVKLKKYCDEGNMARTFSASKDDINFIKSLFLLTRKPILYVANVDEGEIVNTKRNDYVEALFDFAQKENNLAIRLCGKIEQEIATLDKKEKSLFLDEYNLHEPGLNKLINAGFNLLGLETYFTGGPKEVRAWTINKGTTAPEAAGGIHTDFERGFIKAEVIKYNDLIKFGSEKKVKDAGLSKLQGKEYIVEDGDCIYFHFNI	ATGGCACTTAGGTGTGGTATTGTTGGTTTACCTAATGTGGGTAAATCAACCATTTTTAATGCGTTGACAAAATCTTTAGTCCCCTCAGAAAACTATCCCTTTTGTACTATTGAACAGCACATAGGTATTGTTTCACTCCCAGATTCGCGACTAGATAAATTAAATAAAATCTTTACACCTGAAGAGATTACACCAGCCAGTGTAGAATTTATTGATATTGCAGGCTTAGTGAGAGGTGCTAATAAGGGTGAGGGCTTAGGTAACCAATTTCTAGGTCAAATAAGACAAGCGTCTGCAATAGTACATGTTGTACGATGTTTTGAAAATGATAAAATCACTCATGTTGAAGGATCAATTGACCCAATTCGAGATGCTGAACTAATTGAAACCGAGCTTTTA…
Cluster260.COG0012	High-Light Prochlorococcus	Cyanobacteria	NA	NA	HOT237_1_0025m_rep_c33366_7	MLKAGIIGLPNVGKSTLFNALVENAKAQAANFPFCTIEPNKGIVSVPDQRLKELGDLSSSQNIIPTKIEFVDIAGLVKGASKGEGLGNKFLSNIREVDAIVHVVRCFEDRDVIHVSGKVDPLDDIEIINLELNLADLSQLQKRRERIKKQVRTSKEAAKEDSLLEKIEEELEKGLSVRSISLNEEENLIIKQLGFLTAKPIIYATNLNENDLAEGNDFSSTVQSFASNENTECIKISAQVESALIELEPEDKKDYLIGLGVEEGGLSSLIRSTYKLLGLKTYFTTGEKETKAWTIKDGMTAPQAAGVIHTDFEKGFIRAQTISYQNLIDSGSIANAKTKGLLRSEGKEYIVNEGDVMDFLFNVK	ATGTTAAAAGCCGGTATTATTGGATTACCAAATGTTGGAAAATCAACTTTATTTAATGCACTTGTAGAAAATGCTAAAGCTCAAGCGGCTAATTTTCCCTTTTGCACTATAGAACCTAATAAAGGTATAGTTTCAGTACCAGATCAAAGGTTGAAAGAGTTAGGTGATTTAAGTTCTAGTCAAAATATTATCCCAACAAAGATTGAATTTGTAGATATCGCAGGACTAGTAAAAGGAGCCAGTAAAGGGGAGGGTTTAGGAAATAAATTTTTATCAAATATTAGGGAGGTTGATGCAATAGTTCATGTTGTAAGGTGCTTTGAAGATAGGGATGTAATTCATGTTTCCGGGAAGGTAGATCCCTTGGATGACATTGAGATAATTAATTTGGAATTGAAT…
Cluster1306.COG0012	Actinobacteria	Actinobacteria	NA	NA	metaMG0020409.COG0012	MEAGIVGLPNVGKSTLFNALTSSQGAESANYPFCTIEPNEGIVPVPDPRLDVISSHITTQKVIPAILKLVDIAGIVKGASEGEGLGNKFLSHIREVDAIMQVVRCFEDDDVIHVSGKIDPLDDIEIIEAELMLADIQTLENSLNKAERTARSGDQDAKATVEIVTKCLEHLGKDKPLRSLGLNDAELKYVHSYGLLTLKPVLYVANVSEDDLNGENELVQRVRDYASEANAGVVHVCARLEAEIAELDEEDREEMLESVGLTEPSLAALAREAYVTLGLQSYFTAGEKEVRAWTVPIGATAPQAAGVIHTDFERGFIRAEVFSLADLQELGSEKEIRNAGRLRLEGKGYEMRDGDICHFLFNV	ATGGAAGCAGGAATAGTCGGTTTACCGAATGTAGGGAAAAGCACCTTGTTTAACGCCCTTACCAGTTCTCAAGGAGCTGAAAGTGCGAACTATCCCTTCTGCACAATCGAGCCGAACGAAGGGATTGTGCCGGTCCCTGATCCTCGTCTGGATGTGATCAGCAGCCACATTACAACGCAGAAAGTGATTCCCGCGATCCTTAAGCTTGTCGACATCGCAGGTATTGTCAAAGGGGCCAGCGAAGGCGAAGGTTTGGGTAATAAATTCCTCAGTCATATTCGTGAAGTGGATGCCATTATGCAGGTTGTACGTTGTTTCGAAGACGATGACGTGATCCATGTGTCAGGTAAGATCGATCCACTTGACGATATCGAAATTATCGAAGCTGAGCTGATGCTG…
Cluster5217.COG0012	Unannotated	Chloroflexi	NA	NA	HOT229_1_0200m_rep_c321326_1	MRIGIIGLPASGKTTLFNALTRGRAATGFAAGRGANIGVAHVPDHRLDALTELYKPQRTVPAEVTYVDLPGPSDYDGPKGGMFAGEALTQLQTVDAVLIVVRAFDDDSVPHVKGDTDWRRDIDDIAFDLLFADIALLDRRIERISKDLKGASQAERTSMNGDIESLRALQGELEAGTPLRAKEFTEQELRAVRDTFLLSALPFLVAVNIGESGIPSSDQISGEALESVGTQRSGAVAVCASLEEELAGMEATEEADFRESMQAGESGLSRIINLSYDVLGLISFLTVGEDEVRAWTVERNTSASSAAGQIHSDIERGFIRGEVVAYDDLLECGSQSEARTRGLLRSEGRDYMMQDGDTVNFLFSV	ATGCGAATAGGGATCATAGGATTACCCGCCAGCGGTAAGACAACACTTTTTAATGCTCTCACCCGGGGCCGTGCTGCAACCGGATTCGCAGCGGGTCGTGGAGCAAACATAGGGGTTGCGCACGTCCCTGACCATCGACTGGATGCCTTGACCGAGCTTTACAAGCCACAGCGCACGGTACCCGCAGAGGTTACATACGTAGACTTACCGGGACCGTCCGATTACGACGGTCCGAAAGGTGGGATGTTCGCTGGAGAAGCACTCACCCAGTTGCAAACAGTGGACGCCGTACTAATCGTCGTACGGGCTTTTGACGATGATTCTGTGCCACACGTTAAGGGAGATACGGACTGGCGGCGTGACATCGACGATATTGCTTTCGACCTATTATTTGCAGAT…
Cluster641.COG0012	SAR11	Alpha-Proteobacteria	NA	NA	HOT236_2_0770m_rep_c400251_2	MGFKCGIVGLPNVGKSTLFNALSTSKKAQAENFPFCTIDPNIGVVSVPDKRLNKISEISKSAKTINAAITFVDIAGLVKGASKGEGLGNKFLSHVREVDNIIHLVRCFDSEKIQNVNKNVDPIRDLEIIETEILLSDLESLQKRLEKSNKKKLEKDELSFLEDCQKLISDGKKPDELKKKYSKDLIKKSALLSLKPRIIVCNVDEKSLPDGNKYSDACKKKFLNENIIVVCADIEDQIMNLQAKDRKDFMLESGIKNTGLNNLIKTGYNILELNTFFSSTPKETRAWTIEKNSKAVDAAGVIHTDFKKKFIRAETVSHEDFIKYKGFNECKNEGKLRLEGKDYIVKDGDVMFFRTGA	ATGGGTTTTAAGTGTGGGATAGTTGGATTGCCCAACGTTGGTAAATCAACATTATTTAACGCATTATCCACATCAAAAAAAGCACAAGCTGAAAATTTTCCTTTTTGCACTATAGATCCAAATATAGGAGTAGTTTCGGTTCCAGATAAAAGATTAAATAAAATATCTGAAATATCAAAATCAGCAAAAACGATTAATGCTGCAATAACATTTGTCGATATTGCAGGTCTAGTTAAAGGTGCCTCTAAAGGAGAGGGACTAGGAAATAAATTTCTTTCTCATGTCAGGGAGGTTGATAACATTATTCATTTAGTAAGATGCTTTGACTCTGAAAAAATACAAAATGTAAATAAAAATGTAGATCCTATAAGAGATCTTGAAATTATTGAGACTGAAATT…
Cluster5316.COG0012	SAR11	Alpha-Proteobacteria	NA	NA	HOT229_2_0770m_rep_c382757_2	MGFKCGIVGLPNVGKSTLFNALTASNKAQAENYPFCTIDPNIGIVAVPDERLNKIATISKSQKTINTTITFVDIAGLVKGASKGEGLGNKFLSHIREVDAIVHLTRCFESEKIQNVNKTIDPVRDIEIVETEILLADLESLQKRLEKNKKKSLDKYELNFLEQCLNLINNGEKPELLKKKFDKNLIKNKKVSIIGFGSQGHAHAMNLKDSGVKNIVIGLKKNSSSINKAKKAGFTVLSPEKAIENGEVIMVLIPDEVQPELYKNIIKKKIAKNAYLGFAHGFSIHFKFIKPRKDLNIFMVAPKGPGHLVRSEYKNKRGVPCLLAIEKSVSNDTKNIGLSYASAIGGGRTGVIETTFKEECETDLFGEQVVLCGGLTSLIKSGFETLVKAGYKPEMAYFE…	ATGGGTTTTAAGTGCGGAATAGTAGGTTTGCCTAATGTTGGTAAATCAACTTTATTTAATGCCTTAACAGCTTCAAATAAAGCCCAAGCCGAAAATTATCCTTTTTGCACAATAGATCCAAATATTGGAATAGTTGCCGTACCTGATGAAAGACTAAACAAAATAGCCACAATATCAAAATCACAAAAAACAATTAATACAACAATTACATTTGTTGATATAGCAGGTCTTGTTAAAGGTGCCTCAAAAGGCGAGGGTTTGGGTAATAAATTTCTTTCTCATATTAGGGAAGTTGATGCGATCGTTCATTTAACACGCTGCTTTGAATCTGAAAAAATACAAAATGTTAATAAAACTATCGATCCTGTTAGAGATATTGAGATTGTTGAAACTGAAATT…
Cluster9641.COG0012	Unannotated	Alpha-Proteobacteria	NA	NA	metaMG0008938.COG0012	MGFKCGIVGLPNVGKSTLFNALSDAAKAETGNFPFCTIEPNTGRVPVPDSELETLARVARSATVVPTALEVMDIAGLVRGASKGEGLGNQFLQHIREVDAILHLVRCFEDDQISHVEGPTNPVRDIDLVETELLLADLESVERQSEGVIKRARSGDKDAKELHPLIERVLACLRDGKPVRCLNITPVDQPKLKMLHLLSDKPVLYICNVDERSAATGNVMSDAVVAHAAEEYAETVIVSAAIEAEITALGEPEEKRAFLDDLGIETAGLERVIHAGHKVLGLIRFFTAGPKEARAWTIAKGTRARETAGKIHSDMARGFICAETISFVDYVEAGGEAAAKAAGKMRQEGAEYEVAENDVILFRFNV	ATGGGATTTAAATGTGGCATCGTTGGTCTACCCAACGTCGGCAAATCAACGTTATTCAACGCCTTGAGTGATGCGGCCAAAGCAGAGACCGGAAATTTCCCGTTCTGCACAATCGAGCCCAACACCGGTCGCGTGCCGGTGCCAGACAGCGAGCTTGAAACTCTTGCCCGGGTGGCTAGATCCGCCACGGTTGTGCCCACGGCGCTGGAGGTGATGGATATTGCTGGACTAGTGCGCGGCGCGAGCAAGGGCGAAGGACTCGGCAATCAATTTCTCCAGCATATCCGCGAAGTTGATGCCATCCTGCATCTCGTACGCTGTTTCGAGGACGATCAGATCAGCCATGTCGAAGGCCCCACCAATCCAGTTCGCGATATCGATCTGGTCGAAACTGAGTTA…
Cluster1232.COG0012	Unannotated	Marinimicrobia-like	NA	NA	HOT237_0500m_c5810_3	MALRCGIIGLPNVGKSTLFNALTASSVPSENYPFCTIEPHVGVVSLPDPRLNRLKKIFSPETVTPATVEFTDIAGLVKGASKGEGLGNRFLGQIRQVEALVHVVRCFEDKNITHVDSDVNPVRDAETIETELLLADLETIEKRLTRAEKLAKSGDKIIKKEADFLSKLNHHCNEGHRARTLNRDKDENKIIKTLHLLSAKPILYIANVSEREISSKTRNTHVQGLFDFAQKEGNGAVRICGKIEQEISTLPQEEKQDFLKEYGLEEPGLNKVIHASFDLMGLQTYFTGGPKEVRAWTIKRGVTALEAAGIIHTDFQRGFIKAEVYKYADLNRLGSEKAVRDRGLVNMEGKQYVVEEGDCIYFRFNV	ATGGCCTTGCGCTGCGGAATTATTGGCTTACCAAACGTAGGCAAGTCCACTCTTTTTAATGCTCTAACTGCGTCTTCTGTCCCTTCGGAAAATTATCCGTTTTGCACAATAGAACCCCATGTGGGGGTGGTATCTTTACCAGACCCGAGACTTAACCGCCTTAAAAAAATATTTTCTCCTGAAACGGTAACCCCTGCCACAGTAGAGTTCACTGATATCGCTGGACTGGTTAAGGGAGCCAGCAAGGGTGAGGGTCTGGGAAACCGTTTTTTGGGACAAATCCGGCAGGTTGAGGCATTGGTGCATGTGGTTCGTTGTTTTGAAGATAAAAACATCACCCATGTTGATAGTGATGTTAATCCTGTTCGGGATGCAGAAACCATTGAAACTGAACTCTTG…
Cluster883.COG0012	Unannotated	Gamma-Proteobacteria	NA	NA	HOT229_1_0200m_c13894_4	MGIKCSIVGLPNVGKSTLFNSLTTAGIPAENYPFCTIEPNVGIVSVPDARLEAISQIVQPQRTVHTVVEFVDIAGLVRGASKGEGLGNQFLAHIRETDAVAHVVRCFASDDVSHVSGNLDPIGDIETVNTELLLADLETAQRSFEKAVKQAKTNEKGALAWRNLLQQVITELEAGRPVRDIELQAHERTLLQSLQFITAKPLMYVANLDETTPQNNPHLNLVLDFAKREDVPVVTISAAFEADLVQLPIDEQGAFLEETGLKEPGLNRMIRAAYNLLELQTFYTAGPQEARAWTIRKGSSAYDAAGEIHTDFQRGFIRAEVISFDTFINRQGEQGAKAAGEARLEGREYIVAEGDVIHFRFNV	ATGGGGATCAAGTGCAGCATCGTCGGGCTGCCAAACGTGGGCAAGTCGACGCTATTTAACTCGCTCACCACCGCTGGGATCCCGGCAGAGAATTACCCCTTCTGCACCATTGAACCTAACGTGGGGATCGTTAGCGTCCCCGACGCACGCCTAGAGGCCATTTCACAGATCGTGCAACCACAACGTACCGTGCACACGGTTGTGGAATTCGTCGACATCGCTGGACTGGTGCGTGGCGCATCTAAAGGTGAGGGCCTAGGCAATCAATTCCTCGCGCATATTCGAGAGACCGACGCGGTCGCTCATGTCGTGCGCTGCTTTGCGAGCGACGACGTCTCTCACGTTTCAGGCAATCTCGATCCCATCGGTGATATTGAGACTGTCAACACGGAACTTCTG…
Cluster5405.COG0012	Euryarchaeota	Euryarchaeota	NA	NA	HOT232_1_0200m_rep_c361930_5	MKIGLVGKPNAGKSTFFTAATSATAQIGDYPFTTIDKNVGVAYVRKPCPSKELGLEPNPNNSLSIDGTRFIPIEVIDVAGLVPGAHEGKGMGNKFLDDLRQADVLIQVVDCSGKTDLEGNSVEDANPLEEVQFLKDELHHWIGEIVVRNWSRSARAVESGEKIEDFLSDRLAGLKFTREQVILSLRKANISKPVMQWGSEEGLILAQHLQNIGKPIVISANKADISSKENIARMFEASAITTASDYELALKNATKAALISYNSGDSDFSLNDKSQLNEGQTKALEKIRDFLKEYDSTGVQNCIETAVLEKLNLISVYPVEDETHFTDGQGRVLPDAYLVPRESTAIDLAYKVHTDIGDSFIRAIDCRTKRIIGKDYELQDGDIIKIVAGS	ATGAAGATAGGCTTAGTCGGAAAACCTAACGCCGGTAAATCAACATTTTTTACAGCTGCAACCTCAGCCACAGCTCAGATTGGAGATTATCCTTTCACAACTATAGACAAGAATGTTGGCGTTGCGTATGTAAGAAAACCGTGTCCCAGCAAAGAATTGGGTTTAGAACCTAATCCTAACAATTCTCTTTCAATAGATGGTACACGTTTTATTCCAATTGAAGTCATTGATGTGGCAGGCTTGGTCCCCGGGGCTCATGAGGGTAAAGGAATGGGTAACAAATTTCTGGATGATCTTAGGCAAGCAGATGTTCTAATTCAGGTAGTCGATTGTTCTGGTAAAACTGATTTGGAAGGGAATTCTGTAGAAGATGCAAATCCCTTGGAAGAGGTACAATTT…
Cluster4745.COG0012	Unannotated	Chloroflexi	NA	NA	metaMG0022137.COG0012	MKIGIIGLPSSGKTTIFNSLTHGNAEVGGFGTPQSANIGVAHVPDERVDILVDLFNSKKKVYAEVTYVDLPGNSSGDMFGGDALAQLQQVDAILHVVRAFEDGSVPHLEGSVDYKRDIEKVAFDALFADISLLERRIERLTLGLKTLKSSDRDAAFKNIETLKQLQEDLENGIPFRDRDLDAAQQNAISDTFTISSLPLLVALNIGEDEIPRTPDIENEMSSLLEGRLTGGTAICGSLEAELAGMSEAEETEMREELNVGESGLSRMIKLSYEVLGLASFLTVGEDETRAWTIPNGALAPKAAGVIHSDLERGFIRAETVSYQDFIDAGSIAEARNRGQYRQEGRDYVVEDGDIINFLFSV	ATGAAAATCGGAATTATCGGTCTCCCATCGAGCGGGAAAACAACCATTTTTAATTCTTTAACCCACGGCAATGCCGAAGTTGGTGGATTTGGTACTCCCCAATCTGCAAATATTGGTGTAGCGCACGTCCCCGATGAACGCGTCGACATACTAGTGGATTTGTTTAATTCCAAAAAAAAAGTTTATGCCGAAGTAACGTATGTTGATTTACCCGGAAATAGCTCAGGCGATATGTTCGGTGGTGATGCTTTAGCACAATTGCAGCAAGTAGATGCAATACTCCACGTAGTACGAGCTTTTGAAGACGGTTCGGTTCCGCATCTCGAAGGTTCCGTCGACTATAAACGTGACATTGAGAAAGTTGCATTCGATGCTCTTTTTGCCGACATATCACTACTC…
Cluster1276.COG0012	Unannotated	Alpha-Proteobacteria	NA	NA	HOT237_0500m_rep_c566226_2	MGFKCGIIGLPNVGKSTLFNALTESMRAEAANYPFATINPNIGRVAVPDKRLEKIGKIGKSERIIPAYMNFVDIAGLVKGASKGEGLGNKFLAHIREVDAIAHVVRCFKDDNIAHVSSIINPINDIETITTELQLADIEILQSKQALLEKKSKQGNKEIKHHLSLIEQMLENLSQEYQFKKNQFNADDLEFLNSLNLISLKPILYICNVDEKSIIQGNNLSKLVQDEAEKNNHNSVVVSALIESQFAELENDSDRIELLKELRINETTLKKVITAGYNLLDLINYFTCGPKETKSWTIKKNTLAPQAAGKIHSDFEKGFIRAETISYNDFIKFKGESACREVGKLRQEGKDYKVKDGDVIHFLFNV	ATGGGTTTTAAGTGCGGTATAATTGGTTTGCCTAATGTTGGCAAATCAACATTATTTAATGCACTTACAGAATCAATGAGGGCTGAAGCCGCTAATTATCCATTTGCAACAATTAATCCGAATATAGGAAGAGTAGCAGTGCCTGATAAGCGACTAGAAAAAATTGGAAAAATTGGAAAAAGTGAAAGAATAATACCTGCCTACATGAACTTTGTTGATATTGCTGGACTTGTTAAAGGTGCTTCAAAGGGAGAGGGGCTAGGAAATAAATTCTTAGCGCATATAAGGGAAGTAGATGCAATAGCCCACGTAGTAAGATGTTTTAAAGATGATAATATTGCTCATGTATCCTCTATCATAAACCCAATTAATGATATTGAAACTATTACAACTGAGCTA…
Cluster5611.COG0012	Unannotated	Alpha-Proteobacteria	NA	NA	HOT237_0500m_rep_c342296_4	MGFKCGIIGLPNVGKSTLFNALTESNNAEVANYPFTTIEPNIGRVVIHDKRLKIIGTISKSAKIIPTYIDFVDIAGLVKGASTGEGLGNKFLAHIREVDAIAHVVRCFENENITSTSSSINPIDDIETIDIELKLADLETLQGKLNSLQKKVKSNDKEIKMKFEIINIFSNFINNEIIIIANIVSIQLLENTDSFSEKEWNQLYKLSEETFVEESDSLKETAAGAGLTDND	ATGGGTTTTAAATGTGGAATTATTGGTTTGCCTAATGTTGGTAAATCAACTTTATTCAATGCTCTAACTGAATCAAATAATGCAGAGGTTGCTAATTATCCGTTTACAACAATTGAGCCAAATATTGGGAGAGTAGTTATTCATGATAAAAGACTAAAAATTATAGGTACAATAAGTAAAAGTGCTAAGATTATTCCAACTTACATTGATTTTGTCGATATCGCAGGATTAGTTAAGGGAGCTTCCACTGGAGAAGGACTTGGAAATAAATTTCTTGCTCATATTCGTGAAGTTGATGCTATTGCTCATGTTGTAAGGTGTTTTGAGAATGAAAATATTACTTCTACATCTTCTTCGATTAATCCTATTGATGATATAGAAACTATTGATATAGAATTA…
Cluster948.COG0012	Unannotated	Alpha-Proteobacteria	NA	NA	HOT229_1_0200m_rep_c360546_3	MGFKCGIVGLPNVGKSTLFNALTQTATAQALNYPFCTIDPNVGEVAVPDKRLFELGSVARSNNITPTRMTFVDIAGLVRGASKGEGLGNQFLGNIREMDAIAYVVRCFEDKSIPHVQGMIDPVEDCRTVETELMLADIDSLESRLSTLMKKAKSNDPYSKDLVTVMNKALEILSKGQPARSTELAEKEIPLFSNLGLLTAKPVIYVCNVDETSLIGGNKFSDAVELYASKEEADVIVISAAIEAEISQLDKEDRLSFMSDLGVKQPGLDKLITAGYKLLGLLTYFTAGAKETRAWTIPKGSAAPRAARAIHTDFEKGFIRAEVISYMDFVNLGGEQGAKNAGKMRIEGKDYVVKDGDVILFRFNV	ATGGGTTTTAAGTGTGGTATCGTAGGTCTTCCAAACGTCGGCAAGTCAACGCTCTTCAATGCACTTACTCAAACTGCCACTGCACAAGCATTAAACTACCCATTTTGCACGATTGACCCCAATGTAGGAGAGGTCGCAGTTCCAGACAAAAGACTTTTCGAGTTGGGCAGTGTGGCGAGATCCAATAACATCACCCCTACTCGTATGACCTTTGTTGATATAGCAGGCCTGGTCCGAGGTGCATCTAAAGGCGAAGGCTTAGGCAATCAATTCCTCGGCAATATCAGAGAAATGGATGCCATAGCTTATGTTGTCCGATGCTTCGAAGATAAAAGCATCCCCCATGTCCAAGGAATGATTGATCCCGTAGAAGACTGTAGGACGGTCGAAACAGAGCTT…
Cluster1042.COG0012	Unannotated	Alpha-Proteobacteria	NA	NA	HOT229_3_0500m_rep_c638335_2	MGFKCGIVGLPNVGKSTLFNALTESDKAEAANYPFATIEPNIGRVSVPDKRLQNLSNIRKSEKTIPAYIDFVDIAGLVKGASTGEGLGNKFLAHIREVDAVAHVVRCFENDNVTHVTPSINPLDDIDTIETELKLADLETLQNKLNSLEKKSKSGDKKIKEQINIVLKTQNQLNKDEKISNSELKEEEKNFFNSLNLITPKPKLYICNVDEKSVAKGNSFSNLVKERADKESVDVVLVSAAIESQIAELENEADKLEMLKELELKDTTLKKVIHAGYNLLNLITFFTCEPKETRAWTITKNTTASQAAGKIHTDFEKGFIRAEAVTYEDFANLKGEAACREEGKLRLEGKDYVVKDGDVFHFLFNV	ATGGGCTTTAAATGCGGCATAGTAGGATTGCCAAATGTTGGTAAATCAACTCTTTTCAATGCATTAACAGAATCAGATAAGGCCGAAGCTGCTAACTATCCATTTGCCACAATTGAACCAAATATTGGGAGAGTTTCTGTCCCTGATAAGAGATTACAAAATTTATCAAATATTAGAAAAAGTGAAAAAACCATACCAGCTTACATTGATTTTGTTGATATCGCAGGATTAGTTAAGGGCGCATCAACAGGAGAAGGTTTAGGAAATAAATTTCTCGCTCATATACGAGAAGTTGACGCTGTTGCGCATGTAGTAAGATGTTTTGAGAATGATAATGTTACACATGTGACCCCTTCCATAAATCCTCTAGATGATATTGATACTATAGAAACGGAATTA…
Cluster1205.COG0012	Unannotated	Alpha-Proteobacteria	NA	NA	metaMG0009438.COG0012	MGFRCGIVGLPNVGKSTLFNALTETQAAQAANYPFCTIEPNVGQVAVPDARLDQIAEIAKSAKVIPTQLAFVDIAGLVKGASQGEGLGNQFLGNIREVDAIVHVLRCFEDDDIQHVSNKVDPLADAEVVETELLLADLESLEKRVPAAAKRATGGDKEAKLMASVLGQALDLLKDGKPARLTEPKDEEEARVFRQAQLLTAKPVLYVCNVAEEDAASGNALSEQVFAKAAAEGAEAVVVSAAIEAELVAMPVEDRAEFLAELGLEESGLSRVIRAGYKLLGLQTFFTAGPKEARAWTFPTGAKAPQAAGEIHTDFERGFIRAETIAFDDYVALGGESGAREAGKLRQEGKEYLVQDGDVMLFKFNV	ATGGGTTTCCGCTGCGGGATCGTCGGCCTGCCGAATGTCGGCAAGTCCACCCTGTTCAATGCACTGACCGAGACGCAGGCCGCGCAGGCCGCGAACTATCCCTTCTGCACGATCGAGCCCAATGTCGGGCAGGTCGCGGTGCCCGATGCGCGGCTCGACCAGATCGCGGAGATCGCGAAGTCGGCCAAGGTCATTCCGACCCAGCTCGCGTTCGTCGATATCGCGGGTCTGGTTAAGGGTGCGAGCCAGGGCGAAGGCCTTGGCAACCAGTTCCTCGGCAATATCCGCGAAGTCGATGCCATCGTCCACGTGCTGCGCTGCTTCGAGGACGACGACATCCAGCATGTCTCGAACAAGGTCGATCCCCTCGCCGATGCCGAGGTGGTCGAGACCGAACTG…
Cluster1073.COG0012	SAR11	Alpha-Proteobacteria	NA	NA	HOT229_2_0770m_rep_c522601_1	MSFHCGIVGLPNVGKSTLFNALTNSSKAQAENFPFCTIDPNEGVVPVPDERLNKLAIISSSIKKINTTISFVDIAGLVKGSSKGEGLGNKFLSHIREVDAIIHMIRCFESDSIQNINPNVDPVRDLEIIETELLLADLESIQKRLEKNKKKSLEDSQLEILESALKCINNNQNLDILIKKFEKKTLNQTGLLSIKPKIFVCNVDEQSVKNGNKYTKAFINKYGKNNVIIISAEIENQLNQLDKKERINYMRMINIKETGLDTIISKGYEILELNTFFTSEPKESRAWTIPKNCTALKAAGIIHSDFEKGFIRSETISYKDFVENQGWVNSKTNGKMRLEGKDYIVKDGDVLNFRFNT	ATGAGTTTCCATTGCGGTATAGTTGGTTTGCCAAATGTAGGAAAATCTACACTATTTAATGCTTTAACAAATTCCAGTAAGGCTCAAGCAGAAAATTTTCCTTTCTGTACAATTGATCCGAATGAAGGAGTGGTGCCTGTTCCAGATGAAAGATTGAACAAGTTAGCAATCATATCTTCCTCTATAAAAAAAATAAATACAACAATATCTTTTGTTGATATTGCTGGTTTGGTAAAAGGATCATCTAAAGGAGAAGGTCTTGGAAATAAATTTTTATCTCACATAAGAGAAGTTGACGCAATAATACATATGATTAGATGTTTTGAATCCGATAGTATTCAAAATATTAATCCAAATGTAGACCCTGTTAGAGACCTAGAAATTATTGAAACTGAACTG…
Cluster339.COG0012	Unannotated	Gamma-Proteobacteria	NA	NA	HOT234_3_0025m_rep_c46163_11	MSLKCGIVGLPNVGKSTLFNALTNSKIDAENYPFCTIEPNLGIVEVPDERLEQLAKIVKPEKIIPANVEFVDIAGLVKGASKGEGLGNTFLSHIRETQTIIQVVRCFEDENIVHVNNQVDPLSDIEIIETELMLADLDILEKIRSNLNKKIAQLDKSTKEKLAVVEEVIELVSKSNKKEILELSEEKKKHLKEFNLICLKPFIYVANIDENENQEQYKKLKDKALAENSEFIPLSIKLEAEISELEQNEKESFLKDLGINQPALEKLIKTSYNSLGLGTFFTAGEKEVRSWIIKKGSLAPEAAGVIHTDFQKGFIRAEVISFEDYIAHEGDQGAKIAGKLRSEGSEYVVNEGDVILFRFNV	ATGTCTCTTAAATGTGGAATTGTAGGACTTCCGAATGTTGGTAAATCTACCCTCTTTAATGCTCTGACTAACTCAAAAATAGATGCTGAGAATTATCCTTTTTGCACAATTGAGCCAAATTTAGGAATTGTAGAAGTTCCAGATGAAAGATTAGAGCAATTAGCTAAAATAGTTAAACCTGAAAAGATAATACCTGCGAACGTTGAATTCGTAGACATTGCCGGTCTTGTTAAGGGAGCTTCTAAAGGAGAAGGCTTAGGAAACACTTTTCTTTCACATATTCGTGAAACGCAAACAATCATTCAAGTAGTAAGATGTTTCGAAGACGAGAATATTGTGCACGTAAACAATCAAGTTGATCCCTTATCGGACATTGAAATTATTGAGACAGAATTAATG…
Cluster679.COG0012	SAR11	Alpha-Proteobacteria	NA	NA	HOT232_3_0500m_rep_c215581_4	MSFKCGIVGLPNVGKSTLFNALTTSKRAQAENFPFCTIDPNIGIVAVPDERLNKISTISKSIKTINTAITFVDIAGLVKGASKGEGLGNKFLSHVREVDTIIHLTRCFDSEKIQNVNKNVDPIRDIEIIETEILLSDLESLQKRLEKSNKKKLEKEELDFLEECLKLISNGQKPDELKKKYSKDLIKKAALLSLKPRIIVCNVDEKSLPDGNKYSNVCKKKFSDENIIIVCADIEDQIMSLQVKYRKDFMFESGIKSTGLDNLIKTGYRTLGLSTFFTSGPEESRAWTIEKNSKAADAAGVIHTDFKKKFIRAETASHEDFIKYKGFNECRNAGKLRLEGKDYLVNDGDVMYFRVGS	ATGAGTTTTAAGTGCGGAATTGTTGGATTGCCTAACGTTGGTAAGTCAACATTGTTCAATGCATTAACTACATCAAAAAGAGCTCAAGCAGAAAATTTTCCCTTTTGCACAATTGATCCTAATATTGGAATAGTTGCTGTTCCTGATGAAAGATTAAATAAAATATCTACAATATCAAAATCAATAAAAACAATTAATACAGCAATAACCTTTGTTGATATTGCTGGGCTGGTTAAAGGTGCATCTAAAGGAGAAGGATTAGGAAATAAGTTTCTTTCTCATGTTAGAGAAGTTGATACAATTATTCACCTAACGCGATGTTTTGATTCTGAAAAAATACAAAACGTTAATAAAAATGTAGATCCAATAAGAGATATTGAAATTATTGAAACCGAAATT…
Cluster5088.COG0012	Unannotated	Chloroflexi	NA	NA	metaMG0024650.COG0012	MGLPKSGKSTLFNALTKSARQDIYPDIRVGTVKVPDKNLDRVSKWHETDKKVNGEIDITDPATNLNFDASSDFIEKKYLQEIQKYDGVILVIRSFKNDSVPHPYGKVGLENDLEQFTIESRLIDVQIIEKRIENIEKSFKSLTKQEREINQKNIQTLKEVSKLIEQGEPYSSEIYTEAHRAAIGSSFLISKSPMMVIINTDENQSIPQPELDKIAPLIRKDSLLIQMPLGFEEDMIGLNDNEAEEFRNASEITLNDFDSIFNNLLKVSNSICFLTAGKKECRSWIIKEGSSAVEAAGKIHSDIARGFVRAEVINIEDLLKFSNEKEAKDKGLIKGEGKNYIIKSGDVVNFLFSV	ATGGGACTGCCAAAAAGTGGCAAGTCAACTTTATTCAATGCTTTAACTAAATCTGCAAGGCAGGATATTTATCCTGATATAAGGGTTGGAACGGTAAAAGTTCCAGACAAAAATTTAGACCGAGTTTCAAAATGGCACGAAACTGATAAAAAAGTAAATGGAGAAATTGATATAACTGACCCAGCAACTAATTTAAATTTTGATGCATCAAGTGACTTTATTGAAAAAAAATATTTACAAGAAATCCAGAAGTATGATGGAGTGATTTTAGTTATTAGATCTTTCAAAAACGATTCTGTACCTCATCCTTATGGAAAAGTTGGGCTTGAAAATGATCTGGAGCAATTCACAATTGAATCTAGGCTTATAGATGTGCAGATAATAGAAAAGAGGATAGAG…
Cluster303.COG0012	SAR11	Alpha-Proteobacteria	NA	NA	HOT237_3_0025m_rep_c184683_1	MGFKCGIVGLPNVGKSTLFNALTNSTKALSGNFPFCTIEPNVGMVPVVDTRLDKLVQISKSKKKIYTSITFVDIAGLVKGASKGEGLGNKFLSHIREVDAIIHLLRCFDSTDIQNVNPNVDPIRDLEIIETEMKLADLESIQKRIDKKNKKNLNEKEFELLNQALELINNDLREAIWSYDFLINMKVNPKDILIESNSRNTIENAVYTKEIINPLSQSLLITSSLHMKRAIFCFEKNNFNFDYYATDIINFNRKKSIY	ATGGGTTTTAAATGCGGTATCGTAGGTTTGCCTAATGTTGGAAAATCAACTTTATTTAACGCTTTAACAAATTCTACTAAAGCGCTTTCTGGAAATTTTCCTTTTTGTACAATCGAACCCAATGTTGGCATGGTACCTGTTGTAGACACAAGGCTCGATAAACTTGTTCAGATTTCAAAATCCAAAAAAAAAATTTATACAAGTATTACTTTTGTGGACATCGCAGGACTTGTAAAAGGAGCCTCGAAAGGTGAAGGTTTAGGAAATAAATTTTTATCCCATATAAGAGAAGTTGATGCGATTATACATCTTTTAAGATGTTTCGACTCCACTGATATTCAAAACGTTAATCCTAATGTTGATCCAATTAGAGATTTAGAAATTATAGAGACTGAAATG…
Cluster439.COG0012	Low-Light Prochlorococcus	Cyanobacteria	NA	NA	HOT232_1_0125m_rep_c131640_1	MLKAGIVGLPNVGKSTLFNALVANAQAQAANFPFCTIEPNVGSVSVPDQRLNLLGELSKSKQIIPTRIEFVDIAGLVKGASKGEGLGNKFLANIREVDAIVHVIRCFSDDDVVHVSGSVDPSRDIEIINLELALSDLNQIEKRRTRLKKQISTNKEAKLEDDILEKLNLALENEKAVRSISLSEEEKKLIKPLGLLTQKPIIYATNLGEDELSKGNNFSKEVNNLATKEGSECVKISAQVEAELIELGEEERDDYLNGLGVKEGGLISLIKATYRLLGLSTYFTTGEKETKAWTISDGMTAPQAAGVIHTDFEKGFIRAQTISYEKLLEAGSLSEARNKGWLRSEGKEYVVNEGDVMEFLFNV	ATGCTTAAGGCCGGAATTGTTGGACTCCCAAATGTTGGAAAATCCACTTTGTTTAATGCTCTTGTTGCGAATGCTCAAGCTCAAGCAGCAAACTTCCCTTTTTGTACGATTGAACCAAATGTAGGTTCTGTTTCAGTACCTGATCAACGTTTGAATTTGCTTGGTGAACTTAGTAAAAGCAAGCAAATTATTCCAACCAGAATTGAGTTCGTTGATATTGCTGGTCTTGTTAAGGGAGCAAGCAAAGGAGAGGGACTTGGAAATAAATTCTTGGCAAATATAAGAGAGGTAGATGCAATAGTTCATGTGATTAGATGCTTTAGCGATGATGATGTTGTTCATGTATCGGGTTCCGTAGACCCCTCGAGAGATATTGAAATAATAAATTTAGAACTAGCT…
Cluster1312.COG0012	Unannotated	Alpha-Proteobacteria	NA	NA	HOT238_1_0200m_rep_c107232_1	MGFRCGIVGLPNVGKSTLFNALTNAQSSEVGNYPFCTVEPHIGRVSVVDPELQNVSELSKSKNVIHAQLEIVDIAGLVRGANKGEGLGNQFLGNIREVDAILHLVRCFDDEQVSHVEGLVDPIRDIDLIDTELMLADLESIEKQLNTIQKLAKSNDKDALKALPIAEQLISNLRNGQPARALELNIDDKEIANKFHLLTAKPVLYVCNVDELNALNGNTNSEKIFQRAKSEGTECIIISAAIEAEIASLENFSDRQEFIDSLGLKEAGLNRLVRAGYSLLELICYYTAGEKESRAWTIKRGTNARDAAGVIHTDFARGFICAETISYKDYIEYGGEQSAKEAGKMRQEGRDYIVEDKDVMLFRFNV	ATGGGTTTTCGTTGTGGCATTGTCGGATTACCAAACGTTGGTAAATCTACACTTTTTAATGCTCTTACTAATGCTCAGTCTTCTGAGGTAGGAAACTATCCATTTTGTACTGTAGAACCTCATATAGGAAGGGTTTCAGTTGTCGACCCAGAGTTGCAGAACGTTTCTGAACTATCAAAATCAAAAAATGTAATTCATGCTCAGCTTGAAATAGTAGACATAGCAGGTTTAGTTCGCGGAGCAAACAAGGGGGAAGGTCTAGGCAATCAATTTTTAGGAAATATCCGCGAGGTAGATGCGATTCTACACTTAGTTCGCTGTTTCGATGATGAACAAGTTAGTCATGTTGAAGGTCTTGTAGATCCAATACGAGATATAGATCTCATAGATACCGAGCTC…
Cluster1193.COG0012	SAR11	Alpha-Proteobacteria	NA	NA	HOT233_1_1000m_rep_c177593_3	MGFKCGIVGLPNVGKSTLFNALTNSSKAQAENFPFCTIDPNEGVVPVPDKGLDELAKMSASKKKMNTTMSFVDIAGLVKGASKGEGLGNKFLSHMGEVDAMIHMIGCFDSDNIQNVNPNVDPVGDLEIVETEMLLADLESIQKGLEKNKKKSLVDGQLEILENALEYMNNNQNLDILLNKFEKKELNQTGLLSIKPKIFICNVDEQSIKNGNKYTKAFIDKNGKNNTIMASADIENQMNQLDKEEKFNYMKMINMKETGLDAMMSKGYEILELNTFFTSEPKESRAWTMPKNYTALKAAGIMHSDFEKGFIGSETISYKDFVENQGWVNSKTNGKMGLEGKDYIVKDGDVLNFGFNTWPKSFHTKMS	ATGGGTTTTAAATGTGGAATTGTTGGTCTACCAAATGTTGGTAAATCAACTTTGTTTAATGCGTTAACAAATTCAAGCAAAGCTCAAGCTGAAAATTTTCCTTTTTGTACAATTGATCCAAATGAAGGGGTAGTTCCTGTTCCCGACAAAAGATTAGATGAGTTGGCAAAAATATCTGCTTCTAAAAAAAAAATAAATACTACAATATCTTTTGTTGACATTGCTGGTTTAGTAAAGGGAGCTTCAAAAGGTGAAGGCCTTGGAAATAAATTTTTATCTCACATAAGAGAAGTAGATGCAATAATCCATATGATCAGATGTTTCGACTCTGATAACATTCAAAATGTTAATCCAAACGTAGACCCTGTTAGAGATCTTGAAATTGTTGAAACTGAAATG…
Cluster950.COG0012	Unannotated	Alpha-Proteobacteria	NA	NA	HOT229_1_0200m_rep_c361467_8	MGFKCGIVGLPNVGKSTLFNALTQTASAQAANYPFCTIEPNIGEVSIPDPRLYKLSDLVESKSTIPARMTFVDIAGLVKGASKGEGLGNQFLANIREMDAVAYVLRCFDDDDITHVSGEIDPVADSEIVETELMLADLESLEKRRPTLEKKAKSGDIDSKALLELVEQIISLLNDGNPARQITLKKDQQDLYSSLQLLTAKPVLFVCNVDESSAATGNNHSASVNKLAEKEGAGVVIISAGIEAEISQLDEEEKMEYLAELGLPSPGLNRLIFEGYQLLDLMTYFTAGPKETRAWTIPNGSTAPRASRAIHTDFEKGFIRAEVISYDDYLVTGGEQKAKESGKMRVEGKDYIVKDGDVIYFRFNT	ATGGGATTTAAATGTGGAATCGTGGGTTTACCCAATGTGGGTAAATCTACTTTGTTTAACGCTCTTACACAAACTGCTTCTGCACAGGCGGCGAATTATCCATTTTGCACTATTGAACCCAATATTGGTGAAGTGTCAATTCCGGATCCGAGGCTGTACAAATTATCAGATTTAGTGGAGTCCAAAAGTACTATCCCTGCAAGAATGACTTTTGTGGATATAGCTGGTCTTGTAAAAGGGGCTTCCAAAGGGGAAGGGCTGGGTAACCAGTTCCTAGCAAATATCAGAGAAATGGATGCGGTAGCCTATGTTCTGAGGTGTTTTGATGATGACGATATCACTCATGTTTCGGGTGAAATAGATCCTGTCGCGGATTCGGAAATTGTTGAAACTGAACTT…
Cluster5402.COG0012	SAR202	Chloroflexi	NA	NA	HOT232_1_0200m_rep_c321820_6	MDIGIIGLPQSGKTTVFNALTNGRAENSGASGSITEAHLGVVKVPDSRLDRLSQMFNPRKVVPAEVRYFDLPGLGFMSQSKGITGQQRNVLQTADAFLLVIRAFTNSAVVHPLGIEDPLRDMEAMVGELIFSDLEILDRAVNRIQDGLKKAKTTDKPGLIKHGDTVAKAKGILEDGKVLRGQEFSDAEMLFLADYQLLTFKPIILAFNTDESAPEFDLDGSDRFDVTSFDMGYVSLPAKLENELVLMSDEDQEEFRRELGIAESAMSRVIAKSYETVGLISFLTVGSDEVRAWSVPYGIPAQDAAGTIHTDFSRGFIRAEVITYPDLDRCGSIAQGRKEGLLRSEGKTYVVKDGDVINFLINL	ATGGATATTGGAATTATAGGACTCCCTCAGAGTGGTAAGACTACAGTTTTTAATGCCCTAACCAACGGAAGGGCCGAAAATTCAGGTGCCAGTGGTTCTATTACAGAAGCCCACTTGGGAGTCGTAAAAGTGCCGGACTCTAGGTTAGATCGTTTGTCCCAAATGTTTAATCCGAGAAAAGTCGTGCCTGCAGAAGTGCGATATTTTGATTTGCCGGGTTTGGGGTTTATGAGTCAATCGAAAGGAATAACAGGCCAGCAACGGAACGTACTTCAAACAGCTGACGCGTTCCTTTTAGTAATTCGAGCATTTACCAATTCAGCGGTGGTTCATCCACTGGGGATTGAGGATCCACTCCGTGATATGGAGGCGATGGTCGGTGAATTAATATTTTCCGAT…
Cluster1115.COG0012	Unannotated	Gamma-Proteobacteria	NA	NA	HOT232_1_0075m_rep_c58000_1	MGFKCGLVGMPNVGKSSIFNLLTKQSIPANNYPFCTIDPNNAFVEVPDERLSKLSKINNSKKTINAAIEFVDIAGLIKGASKGEGLGNEFLSHINSVDVIAHVVRFFEDKDIIHVKGSINPIDDFNDINLELILSDLNQVTKYLDRINKKKMEQKEKNRLSELLSSLIMHLEEEKFVSSFNNIEELYKIPDLKLLTSKPMFIIANIDDGYDKEILSAFKNTLSENQKFIVIDTKIEQEISELSPEEQFEFLQELEISDTALNQIIQTGYQLLGLKTFFTSGEKETRAWSAKKEFNAGQCSGIIHTDIERGFIRAETVSYNDYISHNGEQGSKDNGVWRQEGKDYIVNEGDVIYFRFNV	ATGGGGTTTAAATGTGGCCTTGTTGGAATGCCAAATGTCGGTAAGTCTTCAATATTTAATTTATTAACTAAACAGTCAATACCTGCCAACAACTATCCATTTTGTACAATTGACCCAAACAATGCTTTTGTAGAAGTCCCAGATGAAAGATTGAGCAAGTTATCCAAAATTAATAACTCAAAAAAGACGATAAATGCTGCTATTGAATTTGTTGATATTGCTGGTTTAATCAAAGGTGCATCTAAAGGCGAAGGTCTTGGTAACGAATTTTTAAGTCATATTAATTCAGTAGATGTGATAGCTCATGTAGTAAGATTTTTTGAAGATAAAGATATTATCCATGTTAAAGGATCAATTAATCCAATCGATGATTTTAATGATATTAACTTAGAGCTAATT…
Cluster5401.COG0012	Unannotated	Unannotated	NA	NA	HOT232_1_0200m_rep_c315118_2	MLHVIGLFNIDLSEPNYATEYLRNELTDFELELILCDLSIIEKRLEKLDKELKKLKDPDLKMEESLLQKCRIWLEEEKPLRSLDFSQLEQKRLRGFTFLSQKPMLHVLNLPDESSSQIYHLNETYQLQEITEQAHVEISGICGKLEAEMTELSDQEVTAFLSNFGLLESGLIRIIKKTYQLLGMISFFTVGEDECRAWTIQHNTSALKAAGAIHSDIERCFIRAEVVRWNILLETRSLFVARQKGLMKLEGKNYTVQDGDTINFRHSA	TTGCTCCATGTTATTGGGCTTTTTAACATTGATTTATCTGAACCTAATTACGCAACCGAATATCTTAGAAATGAACTAACTGATTTTGAGTTAGAGTTGATTCTATGTGATTTGTCCATAATCGAAAAACGATTAGAAAAATTAGACAAGGAATTAAAAAAGTTAAAGGATCCAGATTTAAAAATGGAAGAATCTTTACTCCAGAAATGTCGTATTTGGTTAGAAGAAGAAAAGCCACTTCGATCTCTTGATTTTAGTCAGCTAGAGCAAAAAAGGTTACGCGGTTTCACCTTTCTCTCTCAAAAACCTATGCTACATGTTTTAAATTTACCGGATGAATCGTCGTCTCAAATCTATCATCTTAATGAAACTTACCAACTCCAAGAAATTACTGAGCAA…
Cluster881.COG0012	Unannotated	Gamma-Proteobacteria	NA	NA	HOT229_1_0200m_c11116_3	MGFKCGIVGLPNVGKSTLFNALTRTGVSAENYPFCTIEPNVGIVPVPDHRLDTLAEIARPEKIIPTAMEFVDIAGLVAGASKGEGLGNQFLAHIREVDAVAHVVRCFEDGDVVHVAGKIDPIADIEIIETELMLADLESATRAAERAAKNAKSGDRDAQARQQLLERVRDHLGEGAPVRSFEPGTDTLRTLKEFHFITAKPVMFIANVAEDGFEDNQHVAQVVTHATSNGSHVVVVCAAIEAELSQLEVEEKREFLDELGLEEPGLDRVIRAGYDLLDLQTFFTAGPKEVRAWTVPRSATAPQGAGKIHTDFEKGFIRAEVVGYQDYVEHAGEQGAKDAGRWRLEGKGYRLEEGDVVNFRFNV	ATGGGTTTCAAGTGCGGCATCGTCGGTCTACCGAACGTGGGCAAATCGACGTTATTTAATGCGTTGACCCGCACCGGCGTTTCGGCTGAGAACTACCCGTTTTGCACGATCGAGCCCAATGTCGGGATCGTGCCGGTGCCCGATCACCGGCTCGACACCCTGGCCGAGATTGCTCGACCGGAGAAGATCATTCCAACCGCGATGGAATTCGTGGACATTGCCGGCTTGGTAGCCGGTGCCTCGAAAGGGGAAGGGCTAGGAAACCAATTTTTGGCGCACATCCGTGAGGTCGACGCTGTCGCCCATGTCGTGCGCTGTTTCGAAGACGGCGACGTAGTGCACGTGGCGGGCAAGATCGATCCGATCGCCGACATCGAGATCATCGAAACCGAGCTCATG…
Cluster310.COG0012	SAR86	Gamma-Proteobacteria	939745.PRJNA195676	Oceanospirillales bacterium SCGC AAA298-N10	HOT233_2_0025m_rep_c169968_1	MGFKCGIVGLPNVGKSTLFNALTKSQIPAENFPFCTIDPNIGKVPLPDKRLYEINKIVNSNKVIHAALDLVDIAGLVKGASSGEGLGNSFLSNIREMTALAHVVRCFDDENITHVDGSINPERDVEVINLELIMADLESVEKRISRCEKLLKTNDKDNKNNYEILKFIKSKLSEGELINLIEFSKDEQKIVKSFQLLSSKPTFYIANINDSKASLDNLNNLKDIASKLGSFVIPTSVKIEQEISLLNDDEKKEYLELMDMEEPVLNKIIFEGYKMLGLETFFTAGPNEIKAWTIKSGSLAPNAAGVIHTDFERGFIKAEVIDYDDFIECSGEQGAKEKGKLRLEGKEYIVKDGDIIHFKFNVLK	ATGGGATTTAAATGTGGAATTGTTGGTTTACCAAATGTTGGAAAATCAACTTTATTTAATGCTCTCACAAAATCTCAAATTCCTGCAGAAAATTTTCCTTTTTGTACCATAGATCCTAACATTGGCAAGGTACCTCTTCCTGATAAAAGACTCTATGAGATTAATAAAATAGTAAATTCAAATAAGGTTATTCATGCTGCTTTAGATTTAGTAGATATAGCAGGTTTGGTTAAAGGAGCATCTAGCGGAGAGGGACTTGGAAATTCTTTTTTATCAAATATTAGAGAAATGACTGCTTTGGCACATGTCGTTCGTTGTTTTGATGATGAAAATATTACGCATGTAGATGGTTCAATAAATCCAGAAAGAGACGTTGAAGTAATTAACTTAGAATTAATA…
Cluster5110.COG0012	Unannotated	Chloroflexi	NA	NA	metaMG0025017.COG0012	MNIAVLGLPQSGKSTFLKSILSLSDSDTLPDYCNIKVEDNRLKQVGELLGHNNLTYPEISFTELDILTLNSKNTELKGIDSLQKSYGILLVIKCFEIENSSIITSDINQIITELIVSDTIIIENIIERRLKSLKGKTKQEIELVNTEIELLNSLKNHLENGSALNSYKFKEGELNKLTGYNLITLKPIFVVLNSDTELIENESNENLTDYGSNFLYPSKLEMELSELPKIESNEFRESLNINANLKYNLIKALFEGMGKIIFITAGDQEIRAWEIEKGDTALISASKIHSDISKGFIRAEVIEFDTFLKLGSWNECKKEGKVKGNGKEYVVNDGDIINFLHS	ATGAATATAGCTGTTTTAGGATTGCCTCAATCAGGCAAATCTACTTTTTTAAAATCTATACTTAGTTTATCTGATAGTGACACTTTGCCTGATTATTGTAATATAAAAGTAGAAGATAATAGACTTAAACAAGTTGGAGAACTTCTTGGGCATAATAATCTAACTTATCCTGAAATTTCATTTACAGAATTAGATATATTAACCCTTAATTCTAAAAATACAGAACTAAAAGGAATAGATTCTTTACAAAAGTCTTACGGTATTTTATTAGTGATCAAATGTTTTGAAATTGAGAACTCTTCAATAATTACATCTGATATAAATCAAATTATAACTGAATTAATTGTTTCAGACACAATTATTATAGAAAACATCATTGAACGAAGATTGAAATCATTA…
Cluster1056.COG0012	Unannotated	Alpha-Proteobacteria	NA	NA	HOT229_3_0500m_rep_c209219_1	MGFKCGIVGLPNVGKSTLFNALTKTAMAQAENYPFCTIEPNVGEVAIPDPRLYELADIAKSENIVPTRMTFVDIAGLVKGASKGEGLGNQFLANIREMDAIAYVLRCFDDANIVHVEGKIDPISDLEIVETELMLADLETLEKRERSLDKKAKSGDRESQDILELVQKALVLLREGRPVRMMEIKPQEEALFKSLQLLTAKAVLYVCNVNESDASQGNQYSQLVFDTAKKEGAGAVLISAKIEAELSQLDSHDQQEFLQELGLEEPGLVRMIYQGYDLLDLMTYFTAGPKESRAWTIPAHSLAPRASRAIHTDFEKGFIRAEVISFSDYVQCNGEQGAKEAGKMRVEGKDYEVQDGDVVLFRFNV	ATGGGATTTAAATGTGGAATTGTAGGGTTGCCTAATGTTGGCAAATCCACCCTTTTTAATGCTCTTACGAAGACAGCGATGGCGCAAGCTGAGAACTATCCCTTTTGCACAATTGAACCGAACGTAGGAGAGGTGGCAATACCAGACCCCAGATTGTATGAGCTGGCTGACATAGCTAAATCTGAGAACATTGTTCCTACTAGAATGACCTTTGTGGACATAGCTGGATTAGTAAAAGGTGCTTCTAAAGGAGAGGGATTGGGAAATCAGTTCCTTGCAAATATCAGGGAAATGGACGCCATAGCTTATGTGCTGAGATGTTTTGACGATGCAAACATTGTTCACGTAGAAGGGAAAATAGATCCTATTTCCGATCTTGAAATTGTGGAAACCGAGCTA…
Cluster1311.COG0012	Unannotated	Unannotated	NA	NA	HOT238_1_0200m_rep_c104679_10	MKLGIIGFASSGKTSLFNALTESKSSEVGSHSSRSSIGAAKVRDERIDFLSSIYNPAKKTYATVEFVDVPELPSKDSGNTQNSLQSLHGVDALIIVVRNFDDPSVPNPKNRIDPKLDFSEIVNDLILNDLIVVERRVEKLERSVKMKKDRDEVQELELLLKIQVFLEEGEVISKLDLTEEEKNILRGFDLQSSKPFLPVINISEDQLIESKDSFLELFSEFEIEPITLCVKLEEELSQMSKEDQELFLRDYNIDSPAKDTVIKSSFQLLDLDCFLTVGEDEVRSWPIVSNSSILKAAGTIHSDLERGFIRAEVISYNDFVETGSMSVARQKGVLRLEGKKYKVNDGDIVNIRFNV	TTGAAATTAGGAATTATCGGATTTGCTAGTAGTGGAAAAACAAGTTTGTTTAATGCTTTGACTGAGAGTAAATCTTCGGAAGTAGGTTCTCATTCTTCACGTTCAAGTATAGGAGCCGCGAAGGTTAGAGATGAAAGAATTGATTTTCTTTCGAGTATTTATAATCCTGCAAAGAAGACCTATGCTACAGTTGAATTTGTTGATGTTCCAGAATTGCCGAGTAAAGATTCTGGAAATACTCAAAATTCATTACAATCTTTGCATGGTGTTGATGCACTTATCATTGTTGTCAGAAACTTTGACGATCCTTCTGTTCCGAATCCTAAAAATAGGATCGATCCGAAACTAGATTTTAGTGAAATTGTTAATGACTTAATTCTAAATGATCTTATTGTAGTC…
[truncated: 1,761 more rows]
