# Supplementary material for: Persistent Core Populations Shape the Microbiome Throughout the Water Column in the North Pacific Subtropical Gyre
Source: Front Microbiol. 2019 Oct 1;10:2273. doi: 10.3389/fmicb.2019.02273 (PMC6779783; doi:10.3389/fmicb.2019.02273)
Supplement: Supplementary file 5 [file Table_5.xlsx]

## Sheet: Suppl. Table 5
Supplementary Table 5: Mapping between ALOHA mOTUs and representative sequences used to build trees shown in Fig. 1 and Suppl. Fig. 1
mOTU cluster	Representative Gene
Cluster4756.COG0012	metaMG0022172.COG0012
Cluster344.COG0012	HOT234_2_0025m_rep_c41974_1
Cluster598.COG0012	HOT237_0500m_rep_c925984_2
Cluster830.COG0012	HOT229_3_0500m_rep_c519601_3
Cluster1097.COG0012	HOT237_1_0500m_rep_c128403_6
Cluster1162.COG0012	HOT238_1_0200m_rep_c123864_2
Cluster763.COG0012	HOT231_2_0025m_rep_c25375_3
Cluster466.COG0012	HOT237_0500m_rep_c422873_1
Cluster1013.COG0012	HOT237_1_0500m_rep_c497065_1
Cluster5828.COG0012	HOT238_2_0770m_c66287_1
Cluster96.COG0012	HOT229_2_0025m_rep_c228390_1
Cluster11134.COG0012	metaMG0023827.COG0012
Cluster696.COG0012	HOT237_1_0500m_rep_c379718_6
Cluster532.COG0012	HOT224_1_0500m_rep_c34041_1
Cluster1203.COG0012	metaMG0012242.COG0012
Cluster5399.COG0012	HOT232_1_0200m_rep_c307586_1
Cluster798.COG0012	HOT229_1_0200m_rep_c316502_10
Cluster918.COG0012	HOT232_1_0200m_rep_c280058_5
Cluster900.COG0012	HOT229_3_0500m_rep_c232150_3
Cluster187.COG0012	HOT237_3_0025m_rep_c561204_1
Cluster1261.COG0012	HOT237_0500m_rep_c362249_3
Cluster9909.COG0012	metaMG0012478.COG0012
Cluster9661.COG0012	metaMG0009003.COG0012
Cluster339.COG0012	HOT234_3_0025m_rep_c46163_11
Cluster11420.COG0012	metaMG0025040.COG0012
Cluster815.COG0012	HOT229_3_0500m_rep_c99174_2
Cluster9904.COG0012	metaMG0012458.COG0012
Cluster4884.COG0012	metaMG0023172.COG0012
Cluster9608.COG0012	metaMG0008871.COG0012
Cluster116.COG0012	HOT238_1_0075m_rep_c231932_2
Cluster5320.COG0012	HOT229_2_0770m_rep_c488174_1
Cluster10949.COG0012	metaMG0023356.COG0012
Cluster809.COG0012	HOT232_3_0500m_rep_c108464_8
Cluster5362.COG0012	HOT231_2_0125m_rep_c450242_1
Cluster670.COG0012	HOT225_1_0500m_rep_c115020_1
Cluster9655.COG0012	metaMG0008984.COG0012
Cluster461.COG0012	HOT229_1_0200m_rep_c359892_2
Cluster86.COG0012	HOT231_2_0025m_rep_c203865_1
Cluster5550.COG0012	HOT236_2_0500m_c137107_1
Cluster800.COG0012	HOT225_1_0200m_rep_c24481_1
Cluster154.COG0012	HOT234_1_0075m_rep_c207586_1
Cluster174.COG0012	HOT225_1_0045m_rep_c162991_1
Cluster4146.COG0012	metaMG0013424.COG0012
Cluster5407.COG0012	HOT232_1_0200m_rep_c392109_1
Cluster954.COG0012	HOT229_1_0200m_rep_c383364_3
Cluster1195.COG0012	HOT237_2_0075m_rep_c118895_1
Cluster10536.COG0012	metaMG0020036.COG0012
Cluster4426.COG0012	metaMG0019033.COG0012
Cluster11423.COG0012	metaMG0025047.COG0012
Cluster5692.COG0012	HOT237_0500m_rep_c1022673_2
Cluster384.COG0012	metaMG0025444.COG0012
Cluster251.COG0012	HOT227_1_0125m_rep_c309974_1
Cluster9653.COG0012	metaMG0008970.COG0012
Cluster1070.COG0012	HOT229_2_0770m_rep_c370251_1
Cluster1091.COG0012	HOT232_3_0500m_rep_c355436_3
Cluster1176.COG0012	HOT232_3_0500m_rep_c146246_2
Cluster4767.COG0012	metaMG0022263.COG0012
Cluster481.COG0012	HOT232_2_0500m_rep_c130241_2
Cluster4712.COG0012	metaMG0021702.COG0012
Cluster49.COG0012	HOT231_1_0075m_rep_c174858_1
Cluster960.COG0012	HOT229_1_0200m_rep_c669872_5
Cluster1108.COG0012	HOT232_3_0500m_rep_c60927_2
Cluster5592.COG0012	HOT237_0500m_c120642_1
Cluster5155.COG0012	HOT225_1_0045m_rep_c124362_1
Cluster1274.COG0012	HOT237_0500m_rep_c542035_3
Cluster4126.COG0012	metaMG0013064.COG0012
Cluster1031.COG0012	HOT229_3_0500m_rep_c262565_1
Cluster4035.COG0012	metaMG0012428.COG0012
Cluster43.COG0012	refMG0001329.COG0012
Cluster1247.COG0012	HOT237_0500m_rep_c158043_2
Cluster5744.COG0012	HOT237_1_0770m_rep_c385590_2
Cluster4915.COG0012	metaMG0023346.COG0012
Cluster725.COG0012	HOT229_2_0770m_rep_c294269_1
Cluster9723.COG0012	metaMG0009596.COG0012
Cluster4988.COG0012	metaMG0024177.COG0012
Cluster1161.COG0012	HOT232_1_0200m_rep_c632157_1
Cluster208.COG0012	HOT224_1_0045m_rep_c111762_2
Cluster413.COG0012	HOT227_1_0125m_rep_c59840_4
Cluster737.COG0012	HOT237_0500m_rep_c230374_3
Cluster10787.COG0012	metaMG0022451.COG0012
Cluster667.COG0012	HOT232_1_0200m_rep_c761016_1
Cluster1211.COG0012	HOT234_3_0025m_rep_c76510_2
Cluster9491.COG0012	metaMG0006242.COG0012
Cluster5300.COG0012	HOT229_2_0770m_c3201_2
Cluster5251.COG0012	HOT229_1_0200m_rep_c825402_2
Cluster676.COG0012	HOT229_2_0770m_rep_c210705_10
Cluster5738.COG0012	HOT237_1_0770m_rep_c166563_4
Cluster3830.COG0012	metaMG0008912.COG0012
Cluster11063.COG0012	metaMG0023615.COG0012
Cluster225.COG0012	HOT225_1_0075m_rep_c192714_2
Cluster5611.COG0012	HOT237_0500m_rep_c342296_4
Cluster463.COG0012	HOT225_1_0125m_rep_c14094_4
Cluster868.COG0012	HOT232_1_0125m_rep_c125907_19
Cluster840.COG0012	HOT227_1_0045m_c76513_1
Cluster5809.COG0012	HOT238_1_0025m_rep_c206316_1
Cluster5670.COG0012	HOT237_0500m_rep_c783154_4
Cluster5064.COG0012	metaMG0024324.COG0012
Cluster794.COG0012	HOT229_1_0200m_rep_c387639_1
Cluster412.COG0012	HOT229_1_0125m_rep_c213213_1
Cluster1016.COG0012	HOT229_2_0770m_rep_c614414_1
Cluster10458.COG0012	metaMG0019314.COG0012
Cluster523.COG0012	HOT237_0500m_rep_c726832_5
Cluster5317.COG0012	HOT229_2_0770m_rep_c386443_2
Cluster2484.COG0012	refMG0006384.COG0012
Cluster774.COG0012	HOT237_2_0075m_rep_c50942_4
Cluster898.COG0012	HOT229_1_0200m_c215556_1
Cluster5786.COG0012	HOT237_2_0770m_rep_c177038_1
Cluster636.COG0012	HOT237_2_0500m_rep_c295766_4
Cluster7900.COG0012	refMG0000333.COG0012
Cluster308.COG0012	HOT233_2_0025m_rep_c55672_2
Cluster1043.COG0012	HOT237_1_0500m_rep_c487007_2
Cluster1186.COG0012	metaMG0024018.COG0012
Cluster317.COG0012	HOT237_2_0075m_rep_c157568_1
Cluster779.COG0012	HOT225_1_0125m_rep_c8410_4
Cluster3884.COG0012	metaMG0009343.COG0012
Cluster493.COG0012	HOT225_1_0770m_rep_c100969_1
Cluster4039.COG0012	metaMG0012452.COG0012
Cluster687.COG0012	HOT224_1_0770m_rep_c52310_8
Cluster926.COG0012	HOT232_1_0200m_rep_c297928_1
Cluster980.COG0012	HOT232_1_0200m_rep_c572059_4
Cluster1266.COG0012	HOT237_0500m_rep_c416600_4
Cluster4115.COG0012	metaMG0012874.COG0012
Cluster1250.COG0012	HOT237_0500m_rep_c210050_1
Cluster4931.COG0012	metaMG0023411.COG0012
Cluster4487.COG0012	metaMG0019296.COG0012
Cluster993.COG0012	HOT229_3_0500m_rep_c173594_2
Cluster756.COG0012	metaMG0025317.COG0012
Cluster1225.COG0012	HOT236_1_0500m_rep_c151945_1
Cluster698.COG0012	HOT225_1_1000m_rep_c115792_1
Cluster4920.COG0012	metaMG0023368.COG0012
Cluster272.COG0012	HOT224_1_0075m_rep_c172157_1
Cluster884.COG0012	HOT229_1_0200m_c17183_2
Cluster626.COG0012	HOT237_0500m_rep_c519690_6
Cluster10933.COG0012	metaMG0023316.COG0012
Cluster3798.COG0012	metaMG0008775.COG0012
Cluster9877.COG0012	metaMG0012354.COG0012
Cluster1217.COG0012	metaMG0025012.COG0012
Cluster10821.COG0012	metaMG0022689.COG0012
Cluster1191.COG0012	metaMG0022971.COG0012
Cluster337.COG0012	HOT224_1_0025m_rep_c39983_2
Cluster5225.COG0012	HOT229_1_0200m_rep_c381386_3
Cluster5799.COG0012	HOT237_3_0025m_rep_c492857_1
Cluster5467.COG0012	HOT232_2_0500m_rep_c472802_1
Cluster5549.COG0012	HOT236_2_0500m_c38013_1
Cluster1158.COG0012	HOT232_1_0200m_rep_c357127_2
Cluster961.COG0012	HOT229_1_0200m_rep_c738362_1
Cluster5335.COG0012	HOT229_3_0500m_rep_c120656_1
Cluster1144.COG0012	HOT237_3_0025m_rep_c57496_2
Cluster8337.COG0012	refMG0001898.COG0012
Cluster9956.COG0012	metaMG0012924.COG0012
Cluster105.COG0012	HOT233_2_0025m_rep_c301612_1
Cluster839.COG0012	HOT236_1_0075m_rep_c114628_1
Cluster421.COG0012	HOT232_1_0125m_rep_c344476_1
Cluster11000.COG0012	metaMG0023479.COG0012
Cluster5024.COG0012	metaMG0023891.COG0012
Cluster1027.COG0012	metaMG0025169.COG0012
Cluster5397.COG0012	HOT232_1_0200m_c233563_1
Cluster5336.COG0012	HOT229_3_0500m_rep_c149599_2
Cluster11414.COG0012	metaMG0025006.COG0012
Cluster5261.COG0012	HOT229_1_0200m_rep_c904724_2
Cluster210.COG0012	HOT234_1_0075m_rep_c261712_1
Cluster1574.COG0012	refMG0001364.COG0012
Cluster416.COG0012	HOT227_1_0125m_rep_c192959_2
Cluster5769.COG0012	HOT237_2_0500m_rep_c191992_1
Cluster17.COG0012	metaMG0024244.COG0012
Cluster4272.COG0012	metaMG0016593.COG0012
Cluster11309.COG0012	metaMG0024421.COG0012
Cluster3806.COG0012	metaMG0008804.COG0012
Cluster2170.COG0012	refMG0000348.COG0012
Cluster11067.COG0012	metaMG0023629.COG0012
Cluster592.COG0012	HOT229_3_0500m_rep_c636014_1
Cluster5653.COG0012	HOT237_0500m_rep_c664562_4
Cluster4914.COG0012	metaMG0023343.COG0012
Cluster1089.COG0012	HOT229_3_0500m_rep_c368055_1
Cluster5350.COG0012	HOT231_1_0200m_rep_c37648_12
Cluster5240.COG0012	HOT229_1_0200m_rep_c681571_6
Cluster1256.COG0012	HOT237_0500m_rep_c319022_2
Cluster1063.COG0012	HOT229_2_0770m_c35239_1
Cluster5184.COG0012	HOT227_1_0125m_rep_c342500_1
Cluster9772.COG0012	metaMG0010454.COG0012
Cluster5391.COG0012	HOT232_1_0200m_c6450_2
Cluster5830.COG0012	HOT238_2_0770m_rep_c1022913_1
Cluster5347.COG0012	HOT229_3_0500m_rep_c638565_1
Cluster4945.COG0012	metaMG0023464.COG0012
Cluster232.COG0012	HOT234_3_0025m_rep_c150279_1
Cluster5483.COG0012	HOT233_1_0500m_rep_c193140_1
Cluster10951.COG0012	metaMG0023358.COG0012
Cluster11409.COG0012	metaMG0024955.COG0012
Cluster435.COG0012	HOT227_1_0125m_rep_c43941_1
Cluster5433.COG0012	HOT232_1_0200m_rep_c818451_2
Cluster5644.COG0012	HOT237_0500m_rep_c585307_4
Cluster9746.COG0012	metaMG0009954.COG0012
Cluster2428.COG0012	refMG0012679.COG0012
Cluster5776.COG0012	HOT237_2_0500m_rep_c603563_1
Cluster5632.COG0012	HOT237_0500m_rep_c510951_2
Cluster1177.COG0012	HOT232_3_0500m_rep_c166769_4
Cluster589.COG0012	HOT229_2_0770m_rep_c140034_7
Cluster9952.COG0012	metaMG0012908.COG0012
Cluster10175.COG0012	metaMG0016573.COG0012
Cluster5390.COG0012	HOT232_1_0200m_c6257_1
Cluster5226.COG0012	HOT229_1_0200m_rep_c387468_2
Cluster527.COG0012	HOT229_2_0500m_rep_c121830_3
Cluster630.COG0012	HOT237_0500m_rep_c536819_2
Cluster134.COG0012	HOT231_2_0025m_rep_c102208_1
Cluster5487.COG0012	HOT233_1_0770m_rep_c83745_1
Cluster11162.COG0012	metaMG0024011.COG0012
Cluster5512.COG0012	HOT234_1_0200m_rep_c153409_3
Cluster639.COG0012	HOT237_1_0500m_rep_c90785_2
Cluster433.COG0012	HOT227_1_0125m_rep_c259959_1
Cluster5790.COG0012	HOT237_3_0025m_rep_c36803_1
Cluster3612.COG0012	metaMG0004357.COG0012
Cluster857.COG0012	HOT229_1_0025m_rep_c5793_2
Cluster5393.COG0012	HOT232_1_0200m_c53386_1
Cluster10185.COG0012	metaMG0016603.COG0012
Cluster604.COG0012	HOT224_1_1000m_rep_c88076_2
Cluster1134.COG0012	HOT232_1_0025m_rep_c120219_7
Cluster624.COG0012	HOT232_1_0770m_rep_c167081_1
Cluster4667.COG0012	metaMG0021395.COG0012
Cluster4889.COG0012	metaMG0023262.COG0012
Cluster1306.COG0012	metaMG0020409.COG0012
Cluster144.COG0012	HOT236_1_0025m_rep_c158705_1
Cluster2399.COG0012	refMG0007702.COG0012
Cluster5174.COG0012	HOT227_1_0125m_rep_c198122_1
Cluster1293.COG0012	HOT237_2_0075m_rep_c78393_1
Cluster5649.COG0012	HOT237_0500m_rep_c646000_1
Cluster305.COG0012	HOT224_1_0025m_rep_c27251_2
Cluster10805.COG0012	metaMG0022548.COG0012
Cluster35.COG0012	HOT234_2_0025m_rep_c45070_1
Cluster1038.COG0012	HOT232_3_0500m_rep_c138475_4
Cluster3304.COG0012	metaMG0000106.COG0012
Cluster4812.COG0012	metaMG0022570.COG0012
Cluster1145.COG0012	HOT232_1_0125m_c15099_1
Cluster986.COG0012	HOT229_1_0200m_rep_c545577_5
Cluster5602.COG0012	HOT237_0500m_rep_c201251_3
Cluster1056.COG0012	HOT229_3_0500m_rep_c209219_1
Cluster5640.COG0012	HOT237_0500m_rep_c574345_2
Cluster404.COG0012	HOT237_3_0125m_rep_c234650_1
Cluster5421.COG0012	HOT232_1_0200m_rep_c646637_1
Cluster8873.COG0012	refMG0009330.COG0012
Cluster679.COG0012	HOT232_3_0500m_rep_c215581_4
Cluster5490.COG0012	HOT233_1_1000m_rep_c136007_1
Cluster36.COG0012	HOT227_1_0125m_rep_c246625_1
Cluster5741.COG0012	HOT237_1_0770m_rep_c229777_2
Cluster5406.COG0012	HOT232_1_0200m_rep_c371363_1
Cluster431.COG0012	HOT238_1_0200m_rep_c469629_1
Cluster1002.COG0012	HOT229_1_0200m_rep_c753475_2
Cluster880.COG0012	HOT229_1_0200m_c10916_1
Cluster3310.COG0012	metaMG0000135.COG0012
Cluster9935.COG0012	metaMG0012847.COG0012
Cluster669.COG0012	HOT229_3_0500m_rep_c173812_4
Cluster5457.COG0012	HOT232_2_0500m_rep_c131372_2
Cluster133.COG0012	HOT234_1_0075m_rep_c306881_1
Cluster767.COG0012	HOT232_1_0025m_rep_c130739_3
Cluster198.COG0012	HOT225_1_0075m_rep_c165840_1
Cluster5606.COG0012	HOT237_0500m_rep_c266973_2
Cluster5691.COG0012	HOT237_0500m_rep_c1014556_2
Cluster620.COG0012	HOT225_1_1000m_rep_c73047_3
Cluster5002.COG0012	metaMG0023730.COG0012
Cluster5722.COG0012	HOT237_1_0500m_rep_c67039_10
Cluster688.COG0012	HOT237_0500m_rep_c978327_1
Cluster933.COG0012	HOT229_1_0200m_rep_c341352_10
Cluster11105.COG0012	metaMG0023757.COG0012
Cluster5387.COG0012	HOT232_1_0125m_rep_c439963_1
Cluster50.COG0012	HOT229_1_0025m_rep_c123258_1
Cluster5562.COG0012	HOT236_2_0770m_rep_c227219_2
Cluster91.COG0012	HOT234_2_0075m_rep_c13766_8
Cluster47.COG0012	HOT227_1_0125m_rep_c208490_9
Cluster5011.COG0012	metaMG0023787.COG0012
Cluster834.COG0012	HOT229_1_1000m_rep_c166710_4
Cluster5661.COG0012	HOT237_0500m_rep_c723850_3
Cluster9702.COG0012	metaMG0009435.COG0012
Cluster5022.COG0012	metaMG0023868.COG0012
Cluster4764.COG0012	metaMG0022195.COG0012
Cluster236.COG0012	HOT232_1_0025m_rep_c125933_1
Cluster826.COG0012	HOT225_1_1000m_rep_c93809_1
Cluster5514.COG0012	HOT234_1_0500m_rep_c87954_1
Cluster5774.COG0012	HOT237_2_0500m_rep_c499960_1
Cluster4279.COG0012	metaMG0016620.COG0012
Cluster10807.COG0012	metaMG0022552.COG0012
Cluster2092.COG0012	refMG0013815.COG0012
Cluster468.COG0012	HOT229_1_1000m_rep_c257390_9
Cluster10978.COG0012	metaMG0023427.COG0012
Cluster726.COG0012	HOT237_1_0770m_rep_c127973_2
Cluster792.COG0012	HOT237_3_0125m_rep_c33879_7
Cluster1009.COG0012	HOT229_2_0770m_rep_c219552_3
Cluster549.COG0012	HOT229_3_0500m_rep_c617228_1
Cluster860.COG0012	metaMG0002856.COG0012
Cluster1174.COG0012	HOT232_3_0500m_rep_c131005_2
Cluster878.COG0012	HOT229_1_0200m_c6264_2
Cluster1098.COG0012	refMG0012373.COG0012
Cluster627.COG0012	HOT237_1_0500m_rep_c537798_1
Cluster101.COG0012	HOT233_1_0500m_rep_c216726_1
Cluster1163.COG0012	HOT232_1_0200m_rep_c727168_1
Cluster1190.COG0012	HOT233_1_0770m_rep_c47504_2
Cluster5695.COG0012	HOT237_0500m_rep_c1058611_1
Cluster5488.COG0012	HOT233_1_0770m_rep_c114183_1
Cluster5554.COG0012	HOT236_2_0500m_rep_c422879_1
Cluster3665.COG0012	metaMG0005405.COG0012
Cluster5625.COG0012	HOT237_0500m_rep_c476164_9
Cluster11328.COG0012	metaMG0024456.COG0012
Cluster200.COG0012	HOT224_1_0025m_rep_c172452_1
Cluster991.COG0012	metaMG0023515.COG0012
Cluster786.COG0012	HOT225_1_0125m_rep_c32904_1
Cluster5684.COG0012	HOT237_0500m_rep_c900136_1
Cluster432.COG0012	HOT227_1_0125m_rep_c238867_1
Cluster5781.COG0012	HOT237_2_0770m_rep_c109017_2
Cluster188.COG0012	HOT229_1_0125m_rep_c91618_1
Cluster11029.COG0012	metaMG0023525.COG0012
Cluster1.COG0012	HOT224_1_0045m_rep_c25791_3
Cluster11347.COG0012	metaMG0024494.COG0012
Cluster48.COG0012	HOT229_2_0025m_rep_c108510_1
Cluster911.COG0012	HOT229_1_0200m_rep_c318707_11
Cluster138.COG0012	HOT224_1_0045m_rep_c14072_2
Cluster5159.COG0012	HOT225_1_0045m_rep_c452063_1
Cluster995.COG0012	HOT237_2_0500m_rep_c109977_3
Cluster131.COG0012	HOT229_2_0025m_rep_c330335_1
Cluster301.COG0012	HOT237_1_0025m_rep_c5131_1
Cluster259.COG0012	HOT237_1_0025m_rep_c40396_3
Cluster100.COG0012	HOT234_3_0025m_rep_c252261_2
Cluster611.COG0012	HOT237_0500m_rep_c1142515_1
Cluster5553.COG0012	HOT236_2_0500m_rep_c258656_2
Cluster1688.COG0012	refMG0000764.COG0012
Cluster123.COG0012	HOT233_1_0500m_rep_c184178_1
Cluster722.COG0012	HOT237_0500m_rep_c390706_11
Cluster279.COG0012	HOT225_1_0025m_rep_c367770_1
Cluster948.COG0012	HOT229_1_0200m_rep_c360546_3
Cluster5209.COG0012	HOT229_1_0200m_c149364_1
Cluster9980.COG0012	metaMG0013100.COG0012
Cluster87.COG0012	HOT234_1_0075m_rep_c301870_1
Cluster10811.COG0012	metaMG0022568.COG0012
Cluster5292.COG0012	HOT229_1_0500m_rep_c400691_1
Cluster3808.COG0012	metaMG0008808.COG0012
Cluster5069.COG0012	metaMG0024364.COG0012
Cluster5273.COG0012	HOT229_1_0200m_rep_c1026992_2
Cluster818.COG0012	HOT229_1_0200m_rep_c339098_2
Cluster5636.COG0012	HOT237_0500m_rep_c530945_3
Cluster11076.COG0012	metaMG0023673.COG0012
Cluster10557.COG0012	metaMG0020169.COG0012
Cluster1127.COG0012	metaMG0021696.COG0012
Cluster5337.COG0012	HOT229_3_0500m_rep_c161180_2
Cluster274.COG0012	HOT224_1_0045m_rep_c127591_2
Cluster10902.COG0012	metaMG0023173.COG0012
Cluster10693.COG0012	metaMG0021457.COG0012
Cluster10777.COG0012	metaMG0022403.COG0012
Cluster5023.COG0012	metaMG0023875.COG0012
Cluster162.COG0012	HOT227_1_0025m_rep_c55606_1
Cluster1241.COG0012	HOT237_0500m_c86341_1
Cluster1253.COG0012	HOT237_0500m_c253332_2
Cluster5329.COG0012	HOT229_2_0770m_rep_c672498_1
Cluster5665.COG0012	HOT237_0500m_rep_c747614_1
Cluster293.COG0012	HOT224_1_0025m_rep_c42814_3
Cluster1226.COG0012	HOT236_2_0500m_rep_c459498_2
Cluster5603.COG0012	HOT237_0500m_rep_c221632_1
Cluster981.COG0012	HOT229_1_0200m_rep_c513276_2
Cluster526.COG0012	HOT229_3_0500m_rep_c136334_4
Cluster476.COG0012	HOT224_1_0500m_rep_c32169_5
Cluster4880.COG0012	metaMG0023130.COG0012
Cluster3819.COG0012	metaMG0008854.COG0012
Cluster9716.COG0012	metaMG0009512.COG0012
Cluster5777.COG0012	HOT237_2_0770m_rep_c36840_2
Cluster771.COG0012	metaMG0021383.COG0012
Cluster4872.COG0012	metaMG0023022.COG0012
Cluster5306.COG0012	HOT229_2_0770m_rep_c222206_1
Cluster5751.COG0012	HOT237_1_1000m_c190675_1
Cluster745.COG0012	HOT229_1_1000m_rep_c163466_2
Cluster917.COG0012	HOT229_1_0200m_rep_c323492_6
Cluster573.COG0012	HOT229_1_0500m_rep_c96908_2
Cluster1120.COG0012	metaMG0020570.COG0012
Cluster10222.COG0012	metaMG0016855.COG0012
Cluster787.COG0012	metaMG0025514.COG0012
Cluster4956.COG0012	metaMG0023546.COG0012
Cluster3995.COG0012	metaMG0012194.COG0012
Cluster5556.COG0012	HOT236_2_0500m_rep_c514163_1
Cluster4826.COG0012	metaMG0022791.COG0012
Cluster545.COG0012	HOT224_1_0500m_rep_c34225_13
Cluster399.COG0012	HOT227_1_0125m_rep_c27571_1
Cluster11297.COG0012	metaMG0024397.COG0012
Cluster1010.COG0012	HOT237_0500m_rep_c636230_2
Cluster10190.COG0012	metaMG0016612.COG0012
Cluster897.COG0012	HOT229_1_0200m_c210231_1
Cluster5597.COG0012	HOT237_0500m_rep_c164755_9
Cluster8045.COG0012	refMG0011472.COG0012
Cluster565.COG0012	HOT237_0500m_rep_c284186_1
Cluster4932.COG0012	metaMG0023414.COG0012
Cluster110.COG0012	HOT225_1_0075m_rep_c188101_1
Cluster1130.COG0012	HOT232_1_0025m_c11900_1
Cluster5584.COG0012	HOT237_0500m_c31628_1
Cluster9752.COG0012	metaMG0009962.COG0012
Cluster999.COG0012	HOT229_1_0200m_rep_c739725_3
Cluster881.COG0012	HOT229_1_0200m_c11116_3
Cluster104.COG0012	HOT233_1_0500m_rep_c114097_3
Cluster957.COG0012	HOT229_1_0200m_rep_c391892_4
Cluster975.COG0012	HOT229_1_0200m_rep_c437164_1
Cluster4852.COG0012	metaMG0022947.COG0012
Cluster9215.COG0012	metaMG0000440.COG0012
Cluster11010.COG0012	metaMG0023497.COG0012
Cluster602.COG0012	HOT229_3_0500m_rep_c58057_4
Cluster429.COG0012	HOT227_1_0125m_rep_c333727_1
Cluster922.COG0012	HOT229_1_0200m_rep_c327091_4
Cluster38.COG0012	HOT226_1_0025m_rep_c100366_3
Cluster5608.COG0012	HOT237_0500m_rep_c308019_4
Cluster10687.COG0012	metaMG0021410.COG0012
Cluster5539.COG0012	HOT236_1_0200m_rep_c354864_1
Cluster224.COG0012	HOT227_1_0125m_rep_c229877_1
Cluster953.COG0012	HOT229_1_0200m_rep_c377157_4
Cluster10556.COG0012	metaMG0020167.COG0012
Cluster40.COG0012	HOT233_1_0500m_rep_c15659_1
Cluster5343.COG0012	HOT229_3_0500m_c461092_1
Cluster568.COG0012	HOT237_0500m_rep_c416609_4
Cluster1295.COG0012	HOT237_3_0025m_rep_c127051_1
Cluster835.COG0012	HOT236_2_0500m_rep_c153276_10
Cluster5568.COG0012	HOT236_2_0770m_rep_c378702_3
Cluster5271.COG0012	HOT229_1_0200m_rep_c1002615_1
Cluster5219.COG0012	HOT229_1_0200m_rep_c331915_9
Cluster37.COG0012	HOT227_1_0075m_rep_c97743_1
Cluster5471.COG0012	HOT232_3_0500m_c244747_1
Cluster990.COG0012	HOT229_1_0200m_rep_c698185_1
Cluster24.COG0012	HOT237_1_0025m_rep_c57761_2
Cluster5005.COG0012	metaMG0023753.COG0012
Cluster299.COG0012	HOT237_3_0025m_rep_c37433_4
Cluster925.COG0012	HOT229_1_0200m_rep_c781951_2
Cluster5622.COG0012	HOT237_0500m_rep_c440861_6
Cluster220.COG0012	HOT234_2_0075m_rep_c41286_8
Cluster5614.COG0012	HOT237_0500m_rep_c353147_2
Cluster781.COG0012	HOT225_1_0125m_rep_c11961_1
Cluster615.COG0012	HOT224_1_1000m_rep_c350691_1
Cluster11512.COG0012	metaMG0025364.COG0012
Cluster5555.COG0012	HOT236_2_0500m_rep_c448314_1
Cluster9600.COG0012	metaMG0008838.COG0012
Cluster663.COG0012	HOT236_2_0770m_rep_c294631_3
Cluster5798.COG0012	HOT237_3_0025m_rep_c378058_1
Cluster819.COG0012	HOT225_1_0770m_rep_c91749_1
Cluster181.COG0012	HOT233_1_0500m_rep_c41893_3
Cluster1267.COG0012	HOT237_0500m_rep_c425214_7
Cluster10409.COG0012	metaMG0019145.COG0012
Cluster5650.COG0012	HOT237_0500m_rep_c658452_3
Cluster10278.COG0012	metaMG0017239.COG0012
Cluster11369.COG0012	metaMG0024651.COG0012
Cluster814.COG0012	HOT237_0500m_rep_c498691_5
Cluster276.COG0012	HOT224_1_0025m_rep_c22559_1
Cluster4912.COG0012	metaMG0023328.COG0012
Cluster5170.COG0012	HOT225_1_1000m_rep_c259799_1
Cluster1105.COG0012	HOT229_3_0500m_rep_c327164_1
Cluster5426.COG0012	HOT232_1_0200m_rep_c692238_4
Cluster4517.COG0012	metaMG0019417.COG0012
Cluster3894.COG0012	metaMG0009461.COG0012
Cluster5220.COG0012	HOT229_1_0200m_rep_c344768_6
Cluster11401.COG0012	metaMG0024917.COG0012
Cluster374.COG0012	HOT224_1_0075m_rep_c26073_2
Cluster5780.COG0012	HOT237_2_0770m_rep_c106169_2
Cluster11307.COG0012	metaMG0024417.COG0012
Cluster1263.COG0012	HOT237_0500m_rep_c564199_1
Cluster4941.COG0012	metaMG0023448.COG0012
Cluster11154.COG0012	metaMG0023980.COG0012
Cluster594.COG0012	HOT237_0500m_rep_c336673_19
Cluster10739.COG0012	metaMG0021844.COG0012
Cluster5268.COG0012	HOT229_1_0200m_rep_c966519_1
Cluster284.COG0012	HOT234_1_0075m_rep_c182340_1
Cluster635.COG0012	HOT237_0500m_rep_c462316_5
Cluster4328.COG0012	metaMG0016936.COG0012
Cluster1062.COG0012	HOT229_3_0500m_rep_c209174_4
Cluster5552.COG0012	HOT236_2_0500m_rep_c172270_1
Cluster694.COG0012	HOT224_1_0770m_rep_c57798_1
Cluster1173.COG0012	HOT232_3_0500m_rep_c79884_7
Cluster9654.COG0012	metaMG0008979.COG0012
Cluster5025.COG0012	metaMG0023915.COG0012
Cluster54.COG0012	HOT227_1_0045m_rep_c175308_1
Cluster5284.COG0012	HOT229_1_0200m_rep_c1242233_1
Cluster1148.COG0012	HOT232_1_0125m_rep_c129246_6
Cluster382.COG0012	HOT224_1_0125m_rep_c7494_7
Cluster920.COG0012	HOT229_1_0200m_rep_c323561_10
Cluster5635.COG0012	HOT237_0500m_rep_c530413_2
Cluster289.COG0012	HOT225_1_0045m_rep_c296649_2
Cluster4287.COG0012	metaMG0016648.COG0012
Cluster969.COG0012	HOT232_1_0200m_rep_c403617_2
Cluster3.COG0012	metaMG0024175.COG0012
Cluster10515.COG0012	metaMG0019874.COG0012
Cluster748.COG0012	refMG0013078.COG0012
Cluster1309.COG0012	metaMG0000028.COG0012
Cluster9639.COG0012	metaMG0008933.COG0012
Cluster1233.COG0012	HOT237_0500m_c7625_4
Cluster988.COG0012	HOT229_1_0200m_rep_c651977_2
Cluster951.COG0012	HOT229_1_0200m_rep_c366045_1
Cluster666.COG0012	HOT237_0500m_rep_c557891_4
Cluster5405.COG0012	HOT232_1_0200m_rep_c361930_5
Cluster958.COG0012	HOT229_1_0200m_rep_c395113_2
Cluster10761.COG0012	metaMG0022200.COG0012
Cluster851.COG0012	HOT237_2_0770m_rep_c108158_2
Cluster610.COG0012	HOT237_1_0500m_rep_c311368_5
Cluster176.COG0012	HOT231_2_0025m_rep_c438020_1
Cluster455.COG0012	HOT229_1_0200m_rep_c1043825_1
Cluster5770.COG0012	HOT237_2_0500m_rep_c213171_4
Cluster927.COG0012	HOT232_1_0200m_rep_c651845_1
Cluster739.COG0012	HOT229_3_0500m_rep_c289242_1
Cluster5319.COG0012	HOT229_2_0770m_rep_c446452_2
Cluster5448.COG0012	HOT232_1_0770m_c11031_1
Cluster730.COG0012	HOT237_0500m_rep_c359410_11
Cluster5257.COG0012	HOT229_1_0200m_rep_c885562_1
Cluster650.COG0012	HOT225_1_0500m_rep_c65063_1
Cluster5500.COG0012	HOT233_2_0025m_rep_c90160_4
Cluster5528.COG0012	HOT236_1_0075m_rep_c91728_1
Cluster595.COG0012	HOT229_2_0770m_rep_c527916_1
Cluster10564.COG0012	metaMG0020425.COG0012
Cluster5468.COG0012	HOT232_3_0500m_rep_c86587_1
Cluster364.COG0012	HOT231_1_0075m_rep_c54667_3
Cluster4392.COG0012	metaMG0017797.COG0012
Cluster1069.COG0012	HOT237_0500m_rep_c354828_4
Cluster261.COG0012	HOT224_1_0075m_rep_c143120_1
Cluster5359.COG0012	HOT231_2_0125m_rep_c219929_1
Cluster9941.COG0012	metaMG0012861.COG0012
Cluster499.COG0012	HOT229_1_0500m_rep_c150622_2
Cluster599.COG0012	HOT237_2_0500m_rep_c136761_6
Cluster155.COG0012	HOT238_1_0025m_rep_c349795_1
Cluster1155.COG0012	HOT236_1_0200m_c32261_2
Cluster510.COG0012	HOT224_1_0770m_rep_c66217_2
Cluster923.COG0012	HOT229_1_0200m_rep_c327194_4
Cluster437.COG0012	HOT227_1_0125m_rep_c283136_1
Cluster5394.COG0012	HOT232_1_0200m_c63022_1
Cluster5148.COG0012	HOT224_1_0125m_rep_c147643_1
Cluster4147.COG0012	metaMG0013426.COG0012
Cluster5235.COG0012	HOT229_1_0200m_rep_c603238_2
Cluster5783.COG0012	HOT237_2_0770m_rep_c125724_2
Cluster309.COG0012	HOT224_1_0075m_rep_c400911_1
Cluster5412.COG0012	HOT232_1_0200m_rep_c472117_1
Cluster5162.COG0012	HOT225_1_0075m_rep_c472853_1
Cluster5824.COG0012	HOT238_2_0500m_rep_c280885_1
Cluster690.COG0012	HOT237_2_0770m_rep_c105029_1
Cluster4511.COG0012	metaMG0019383.COG0012
Cluster4657.COG0012	metaMG0021486.COG0012
Cluster9168.COG0012	metaMG0000204.COG0012
Cluster4962.COG0012	metaMG0023580.COG0012
Cluster5242.COG0012	HOT229_1_0200m_rep_c723259_1
Cluster4339.COG0012	metaMG0016963.COG0012
Cluster5703.COG0012	HOT237_0500m_rep_c1199279_1
Cluster403.COG0012	HOT229_1_0125m_rep_c195466_1
Cluster5678.COG0012	HOT237_0500m_rep_c853491_1
Cluster842.COG0012	HOT231_2_0025m_rep_c115372_1
Cluster436.COG0012	HOT227_1_0125m_rep_c28717_2
Cluster4916.COG0012	metaMG0023354.COG0012
Cluster543.COG0012	HOT236_2_0770m_rep_c436943_2
Cluster5241.COG0012	HOT229_1_0200m_rep_c690335_1
Cluster1221.COG0012	HOT236_1_0200m_rep_c124315_1
Cluster4869.COG0012	metaMG0023001.COG0012
Cluster4346.COG0012	metaMG0017021.COG0012
Cluster1257.COG0012	HOT237_0500m_rep_c329848_1
Cluster547.COG0012	HOT225_1_0500m_rep_c54350_1
Cluster628.COG0012	HOT237_0500m_rep_c480094_1
Cluster962.COG0012	HOT232_1_0200m_rep_c786177_4
Cluster734.COG0012	HOT229_3_0500m_rep_c361330_2
Cluster392.COG0012	HOT229_1_0125m_rep_c152411_1
Cluster5679.COG0012	HOT237_0500m_rep_c855924_1
Cluster4726.COG0012	metaMG0021848.COG0012
Cluster924.COG0012	HOT232_1_0200m_rep_c321903_3
Cluster1222.COG0012	HOT236_1_0200m_rep_c171755_1
Cluster395.COG0012	HOT225_1_0125m_rep_c11426_1
Cluster169.COG0012	HOT224_1_0025m_rep_c175282_1
Cluster9159.COG0012	metaMG0000140.COG0012
Cluster1157.COG0012	HOT232_1_0200m_rep_c340892_1
Cluster487.COG0012	HOT224_1_1000m_rep_c72537_1
Cluster19.COG0012	HOT237_1_0025m_rep_c53043_3
Cluster5613.COG0012	HOT237_0500m_rep_c349848_5
Cluster5169.COG0012	HOT225_1_0770m_rep_c180098_2
Cluster124.COG0012	HOT233_2_0025m_rep_c732463_1
Cluster5046.COG0012	metaMG0024163.COG0012
Cluster5733.COG0012	HOT237_1_0770m_rep_c109589_5
Cluster5307.COG0012	HOT229_2_0770m_rep_c230004_4
Cluster575.COG0012	HOT237_0500m_rep_c657206_4
Cluster1184.COG0012	metaMG0021560.COG0012
Cluster1008.COG0012	metaMG0023512.COG0012
Cluster11493.COG0012	metaMG0025325.COG0012
Cluster153.COG0012	HOT224_1_0125m_rep_c113663_1
Cluster9616.COG0012	metaMG0008889.COG0012
Cluster9714.COG0012	metaMG0009483.COG0012
Cluster1316.COG0012	metaMG0022790.COG0012
Cluster3837.COG0012	metaMG0009019.COG0012
Cluster5218.COG0012	HOT229_1_0200m_rep_c323573_3
Cluster126.COG0012	HOT227_1_0125m_rep_c401992_1
Cluster869.COG0012	HOT231_2_0125m_rep_c42473_5
Cluster59.COG0012	HOT232_1_0075m_rep_c280781_1
Cluster1232.COG0012	HOT237_0500m_c5810_3
Cluster5260.COG0012	HOT229_1_0200m_rep_c901313_2
Cluster894.COG0012	HOT229_1_0200m_c127771_2
Cluster1292.COG0012	HOT237_2_0075m_rep_c34863_8
Cluster930.COG0012	HOT229_1_0200m_rep_c338565_6
Cluster1086.COG0012	HOT229_3_0500m_rep_c108039_2
Cluster587.COG0012	HOT238_2_0770m_rep_c185529_2
Cluster5594.COG0012	HOT237_0500m_rep_c145878_3
Cluster10950.COG0012	metaMG0023357.COG0012
Cluster10529.COG0012	metaMG0019946.COG0012
Cluster1076.COG0012	HOT236_2_0500m_c45111_1
Cluster657.COG0012	HOT237_3_0500m_rep_c160378_2
Cluster1033.COG0012	HOT237_0500m_rep_c277363_10
Cluster94.COG0012	HOT236_1_0075m_rep_c266523_2
Cluster310.COG0012	HOT233_2_0025m_rep_c169968_1
Cluster4922.COG0012	metaMG0023372.COG0012
Cluster78.COG0012	HOT233_1_0500m_rep_c237667_1
Cluster5474.COG0012	HOT232_3_0500m_rep_c355550_2
Cluster10972.COG0012	metaMG0023417.COG0012
Cluster11018.COG0012	metaMG0023507.COG0012
Cluster5778.COG0012	HOT237_2_0770m_rep_c92344_4
Cluster1065.COG0012	HOT229_2_0770m_rep_c155675_9
Cluster238.COG0012	HOT233_2_0025m_rep_c362203_2
Cluster3970.COG0012	metaMG0012160.COG0012
Cluster4560.COG0012	metaMG0019777.COG0012
Cluster306.COG0012	HOT225_1_0045m_rep_c18859_3
Cluster1039.COG0012	HOT229_2_0500m_rep_c95470_1
Cluster1198.COG0012	metaMG0023665.COG0012
Cluster316.COG0012	HOT236_1_0025m_rep_c51216_1
Cluster641.COG0012	HOT236_2_0770m_rep_c400251_2
Cluster985.COG0012	HOT232_1_0200m_rep_c316641_4
Cluster1050.COG0012	HOT229_2_0500m_rep_c139731_2
Cluster4267.COG0012	metaMG0016553.COG0012
Cluster10471.COG0012	metaMG0019355.COG0012
Cluster5010.COG0012	metaMG0023786.COG0012
Cluster5373.COG0012	HOT232_1_0125m_rep_c171784_3
Cluster5737.COG0012	HOT237_1_0770m_rep_c165202_2
Cluster11210.COG0012	metaMG0024112.COG0012
Cluster824.COG0012	HOT237_0500m_rep_c627153_4
Cluster5793.COG0012	HOT237_3_0025m_rep_c57375_1
Cluster161.COG0012	HOT231_1_0025m_rep_c2192_5
Cluster890.COG0012	HOT229_1_0200m_c43160_1
Cluster560.COG0012	HOT237_2_0770m_rep_c121532_2
Cluster1139.COG0012	HOT232_1_0025m_rep_c153607_2
Cluster5301.COG0012	HOT229_2_0770m_c121034_1
Cluster266.COG0012	HOT227_1_0125m_rep_c274522_4
Cluster214.COG0012	HOT232_1_0025m_rep_c133974_1
Cluster536.COG0012	HOT234_2_0200m_rep_c30913_3
Cluster1022.COG0012	refMG0013288.COG0012
Cluster10720.COG0012	metaMG0021704.COG0012
Cluster11164.COG0012	metaMG0024016.COG0012
Cluster892.COG0012	HOT229_1_0200m_c66620_3
Cluster5698.COG0012	HOT237_0500m_c1109023_1
Cluster692.COG0012	HOT229_1_0500m_rep_c66949_9
Cluster5662.COG0012	HOT237_0500m_rep_c731591_4
Cluster32.COG0012	refMG0010232.COG0012
Cluster441.COG0012	HOT227_1_0125m_rep_c118664_1
Cluster5734.COG0012	HOT237_1_0770m_rep_c135938_2
Cluster668.COG0012	HOT229_3_0500m_rep_c123920_2
Cluster3159.COG0012	refMG0009153.COG0012
Cluster5657.COG0012	HOT237_0500m_rep_c694392_3
Cluster10804.COG0012	metaMG0022546.COG0012
Cluster4011.COG0012	metaMG0012272.COG0012
Cluster5364.COG0012	HOT232_1_0025m_c22721_1
Cluster1004.COG0012	HOT232_1_0200m_rep_c887605_2
Cluster5202.COG0012	HOT229_1_0125m_rep_c472657_1
Cluster1445.COG0012	refMG0000505.COG0012
Cluster5713.COG0012	HOT237_0500m_rep_c1278392_2
Cluster4516.COG0012	metaMG0019413.COG0012
Cluster453.COG0012	HOT224_1_0200m_rep_c1171_16
Cluster963.COG0012	HOT229_1_0200m_rep_c403672_8
Cluster5290.COG0012	HOT229_1_0200m_c2030415_1
Cluster1275.COG0012	HOT237_0500m_rep_c542545_1
Cluster197.COG0012	HOT233_2_0025m_rep_c228449_1
Cluster4716.COG0012	metaMG0021739.COG0012
Cluster5305.COG0012	HOT229_2_0770m_rep_c184840_1
Cluster5139.COG0012	HOT224_1_0025m_rep_c75407_1
Cluster539.COG0012	HOT224_1_1000m_rep_c107483_4
Cluster335.COG0012	HOT231_2_0025m_rep_c91920_1
Cluster5314.COG0012	HOT229_2_0770m_rep_c371988_3
Cluster5729.COG0012	HOT237_1_0500m_rep_c402137_2
Cluster4109.COG0012	metaMG0012821.COG0012
Cluster5418.COG0012	HOT232_1_0200m_rep_c585377_2
Cluster3835.COG0012	metaMG0008980.COG0012
Cluster10870.COG0012	metaMG0022991.COG0012
Cluster765.COG0012	HOT236_1_0025m_rep_c339874_1
Cluster478.COG0012	HOT233_2_0125m_rep_c111347_1
Cluster3823.COG0012	metaMG0008870.COG0012
Cluster164.COG0012	metaMG0020724.COG0012
Cluster5659.COG0012	HOT237_0500m_rep_c714903_1
Cluster686.COG0012	HOT233_2_0125m_rep_c70032_4
Cluster5825.COG0012	HOT238_2_0500m_rep_c307946_2
Cluster173.COG0012	HOT231_1_0075m_rep_c48959_1
Cluster11290.COG0012	metaMG0024384.COG0012
Cluster9588.COG0012	metaMG0008807.COG0012
Cluster782.COG0012	HOT237_3_0125m_rep_c40025_4
Cluster1100.COG0012	HOT237_0500m_rep_c286355_11
Cluster4479.COG0012	metaMG0019241.COG0012
Cluster1189.COG0012	HOT233_1_0770m_rep_c28115_3
Cluster10752.COG0012	metaMG0022156.COG0012
Cluster934.COG0012	HOT229_1_0200m_rep_c364865_1
Cluster795.COG0012	HOT225_1_0200m_rep_c13411_19
Cluster10444.COG0012	metaMG0019258.COG0012
Cluster350.COG0012	HOT233_2_0025m_rep_c39421_2
Cluster10886.COG0012	metaMG0023086.COG0012
Cluster850.COG0012	HOT237_1_0500m_rep_c319561_1
Cluster472.COG0012	HOT224_1_1000m_rep_c104824_1
Cluster5720.COG0012	HOT237_1_0200m_rep_c263418_1
Cluster5772.COG0012	HOT237_2_0500m_rep_c397167_3
Cluster483.COG0012	HOT237_1_1000m_rep_c241640_5
Cluster147.COG0012	HOT233_1_0500m_rep_c13681_5
Cluster889.COG0012	HOT229_1_0200m_c32145_1
Cluster10433.COG0012	metaMG0019231.COG0012
Cluster658.COG0012	HOT229_2_0770m_rep_c145913_3
Cluster1197.COG0012	HOT233_2_0125m_rep_c176374_2
Cluster1041.COG0012	HOT237_0500m_rep_c1086054_3
Cluster788.COG0012	HOT232_1_0200m_rep_c293672_1
Cluster5651.COG0012	HOT237_0500m_rep_c659782_1
Cluster5385.COG0012	HOT232_1_0125m_rep_c406900_1
Cluster1093.COG0012	HOT237_1_0500m_rep_c447149_2
Cluster5784.COG0012	HOT237_2_0770m_rep_c136261_1
Cluster1968.COG0012	refMG0007508.COG0012
Cluster240.COG0012	HOT225_1_0025m_rep_c121318_1
Cluster4266.COG0012	metaMG0016552.COG0012
Cluster10860.COG0012	metaMG0022972.COG0012
Cluster5623.COG0012	HOT237_0500m_rep_c453970_5
Cluster4470.COG0012	metaMG0019202.COG0012
Cluster5693.COG0012	HOT237_0500m_rep_c1049749_1
Cluster4949.COG0012	metaMG0023483.COG0012
Cluster5215.COG0012	HOT229_1_0200m_rep_c315386_19
Cluster5167.COG0012	HOT225_1_0500m_rep_c473155_1
Cluster1317.COG0012	HOT238_1_0200m_rep_c157658_2
Cluster10760.COG0012	metaMG0022183.COG0012
Cluster11038.COG0012	metaMG0023539.COG0012
Cluster11111.COG0012	metaMG0023766.COG0012
Cluster64.COG0012	HOT237_2_0075m_rep_c217226_1
Cluster593.COG0012	HOT237_1_0770m_rep_c137729_1
Cluster1121.COG0012	metaMG0012436.COG0012
Cluster9690.COG0012	metaMG0009377.COG0012
Cluster5570.COG0012	HOT236_2_0770m_rep_c384781_1
Cluster11120.COG0012	metaMG0023795.COG0012
Cluster662.COG0012	HOT233_1_1000m_rep_c251156_1
Cluster754.COG0012	HOT236_2_0770m_rep_c569368_2
Cluster5211.COG0012	HOT229_1_0200m_c156043_1
Cluster5627.COG0012	HOT237_0500m_rep_c479515_1
Cluster486.COG0012	HOT229_3_0500m_rep_c129313_5
Cluster167.COG0012	HOT237_3_0025m_rep_c379067_2
Cluster366.COG0012	metaMG0019358.COG0012
Cluster11044.COG0012	metaMG0023555.COG0012
Cluster170.COG0012	HOT233_2_0025m_rep_c296444_1
Cluster974.COG0012	HOT229_1_0200m_rep_c434628_5
Cluster13.COG0012	metaMG0024103.COG0012
Cluster724.COG0012	HOT237_1_1000m_rep_c538565_1
Cluster204.COG0012	HOT224_1_0125m_rep_c159657_1
Cluster4609.COG0012	metaMG0020561.COG0012
Cluster3667.COG0012	metaMG0005408.COG0012
Cluster1052.COG0012	HOT237_1_1000m_c36302_2
Cluster674.COG0012	HOT229_1_0200m_rep_c1094883_1
Cluster4871.COG0012	metaMG0023015.COG0012
Cluster1287.COG0012	metaMG0022193.COG0012
Cluster847.COG0012	metaMG0013092.COG0012
Cluster903.COG0012	HOT229_1_0200m_rep_c315404_32
Cluster977.COG0012	HOT229_1_0200m_rep_c452525_2
Cluster806.COG0012	HOT229_3_0500m_rep_c90693_1
Cluster10934.COG0012	metaMG0023320.COG0012
Cluster621.COG0012	HOT237_0500m_rep_c710759_4
Cluster584.COG0012	HOT232_3_0500m_rep_c225423_1
Cluster856.COG0012	metaMG0000138.COG0012
Cluster753.COG0012	HOT225_1_1000m_rep_c103220_1
Cluster597.COG0012	HOT229_3_0500m_rep_c502000_2
Cluster528.COG0012	HOT229_3_0500m_rep_c174417_4
Cluster10998.COG0012	metaMG0023476.COG0012
Cluster5066.COG0012	metaMG0024334.COG0012
Cluster5826.COG0012	HOT238_2_0500m_rep_c396808_3
Cluster685.COG0012	HOT237_0500m_rep_c552568_2
Cluster467.COG0012	HOT225_1_1000m_rep_c39624_2
Cluster1193.COG0012	HOT233_1_1000m_rep_c177593_3
Cluster5182.COG0012	HOT227_1_0125m_rep_c318893_1
Cluster160.COG0012	HOT226_1_0025m_rep_c222220_1
Cluster8504.COG0012	refMG0012697.COG0012
Cluster10895.COG0012	metaMG0023144.COG0012
Cluster5205.COG0012	HOT229_1_0200m_c15103_1
Cluster5425.COG0012	HOT232_1_0200m_rep_c691783_1
Cluster5250.COG0012	HOT229_1_0200m_rep_c818721_2
Cluster5438.COG0012	HOT232_1_0200m_rep_c892619_1
Cluster799.COG0012	HOT225_1_0200m_rep_c19586_3
Cluster4469.COG0012	metaMG0019197.COG0012
Cluster5236.COG0012	HOT229_1_0200m_rep_c615512_3
Cluster85.COG0012	HOT233_1_0500m_rep_c125345_4
Cluster5246.COG0012	HOT229_1_0200m_rep_c755881_1
Cluster1300.COG0012	metaMG0019378.COG0012
Cluster2.COG0012	HOT224_1_0025m_rep_c21457_9
Cluster1146.COG0012	HOT232_1_0125m_rep_c127153_4
Cluster5381.COG0012	HOT232_1_0125m_rep_c349833_1
Cluster10481.COG0012	metaMG0019393.COG0012
Cluster5491.COG0012	HOT233_1_1000m_rep_c188936_2
Cluster519.COG0012	HOT224_1_0500m_rep_c31930_13
Cluster9272.COG0012	metaMG0000953.COG0012
Cluster4019.COG0012	metaMG0012342.COG0012
Cluster4959.COG0012	metaMG0023559.COG0012
Cluster11113.COG0012	metaMG0023769.COG0012
Cluster9698.COG0012	metaMG0009409.COG0012
Cluster5056.COG0012	metaMG0024302.COG0012
Cluster10535.COG0012	metaMG0020029.COG0012
Cluster9872.COG0012	metaMG0012338.COG0012
Cluster244.COG0012	HOT227_1_0045m_rep_c137962_2
Cluster827.COG0012	HOT237_0500m_rep_c629179_2
Cluster11130.COG0012	metaMG0023807.COG0012
Cluster844.COG0012	HOT227_1_0125m_rep_c21857_8
Cluster11124.COG0012	metaMG0023799.COG0012
Cluster4934.COG0012	metaMG0023441.COG0012
Cluster852.COG0012	HOT237_0500m_rep_c372537_3
Cluster5618.COG0012	HOT237_0500m_rep_c401126_3
Cluster5590.COG0012	HOT237_0500m_c106490_1
Cluster5256.COG0012	HOT229_1_0200m_rep_c878636_1
Cluster538.COG0012	HOT224_1_1000m_rep_c107482_1
Cluster886.COG0012	metaMG0003448.COG0012
Cluster11256.COG0012	metaMG0024327.COG0012
Cluster1314.COG0012	HOT238_1_0200m_rep_c108413_1
Cluster5583.COG0012	HOT237_0500m_c18276_1
Cluster761.COG0012	HOT232_1_0025m_rep_c119210_2
Cluster4627.COG0012	metaMG0020740.COG0012
Cluster1228.COG0012	HOT237_0500m_c104662_1
Cluster1021.COG0012	HOT229_1_1000m_c9556_1
Cluster237.COG0012	HOT233_1_0500m_rep_c191526_1
Cluster5628.COG0012	HOT237_0500m_rep_c485824_12
Cluster5160.COG0012	HOT225_1_0045m_rep_c491609_1
Cluster9819.COG0012	metaMG0012153.COG0012
Cluster11548.COG0012	metaMG0025470.COG0012
Cluster5355.COG0012	HOT231_1_1000m_rep_c154923_8
Cluster567.COG0012	HOT238_2_0500m_rep_c208466_1
Cluster4989.COG0012	metaMG0024183.COG0012
Cluster4789.COG0012	metaMG0022523.COG0012
Cluster1165.COG0012	HOT232_1_0770m_c3782_3
Cluster695.COG0012	HOT224_1_0770m_rep_c58454_7
Cluster939.COG0012	HOT229_1_0200m_rep_c345612_1
Cluster11065.COG0012	metaMG0023618.COG0012
Cluster758.COG0012	HOT232_1_0025m_rep_c121616_3
Cluster494.COG0012	HOT224_1_0770m_rep_c117126_5
Cluster5571.COG0012	HOT236_2_0770m_rep_c426852_2
Cluster11220.COG0012	metaMG0024164.COG0012
Cluster5358.COG0012	HOT231_2_0125m_rep_c48791_1
Cluster10875.COG0012	metaMG0023007.COG0012
Cluster9641.COG0012	metaMG0008938.COG0012
Cluster751.COG0012	HOT236_2_0770m_rep_c163560_3
Cluster525.COG0012	HOT224_1_0770m_rep_c120012_1
Cluster1283.COG0012	HOT237_0500m_rep_c1184042_3
Cluster5370.COG0012	HOT232_1_0125m_rep_c128118_2
Cluster9612.COG0012	metaMG0008879.COG0012
Cluster760.COG0012	metaMG0025507.COG0012
Cluster5214.COG0012	HOT229_1_0200m_c197692_1
Cluster935.COG0012	HOT229_1_0200m_rep_c343313_1
Cluster4745.COG0012	metaMG0022137.COG0012
Cluster743.COG0012	HOT224_1_1000m_c34105_2
Cluster4966.COG0012	metaMG0023600.COG0012
Cluster5199.COG0012	HOT229_1_0125m_rep_c273716_1
Cluster11261.COG0012	metaMG0024335.COG0012
Cluster439.COG0012	HOT232_1_0125m_rep_c131640_1
Cluster600.COG0012	HOT237_0500m_rep_c862290_2
Cluster5445.COG0012	HOT232_1_0200m_rep_c1224492_1
Cluster1296.COG0012	metaMG0016528.COG0012
Cluster5436.COG0012	HOT232_1_0200m_rep_c850066_1
Cluster1082.COG0012	HOT237_2_0500m_rep_c327674_1
Cluster5656.COG0012	HOT237_0500m_rep_c680683_2
Cluster5789.COG0012	HOT237_2_0770m_rep_c216827_1
Cluster1131.COG0012	HOT237_3_0025m_rep_c112653_1
Cluster989.COG0012	HOT229_3_0500m_rep_c367268_1
Cluster4002.COG0012	metaMG0012226.COG0012
Cluster3992.COG0012	metaMG0012191.COG0012
Cluster81.COG0012	HOT226_1_0025m_rep_c88103_1
Cluster4955.COG0012	metaMG0024161.COG0012
Cluster400.COG0012	HOT227_1_0125m_rep_c51109_1
Cluster55.COG0012	HOT224_1_0045m_rep_c69884_1
Cluster848.COG0012	HOT227_1_0125m_rep_c58627_1
Cluster702.COG0012	HOT232_3_0500m_rep_c187943_1
Cluster203.COG0012	HOT234_3_0025m_rep_c393707_1
Cluster9845.COG0012	metaMG0012241.COG0012
Cluster409.COG0012	HOT224_1_0125m_rep_c10660_3
Cluster882.COG0012	HOT229_1_0200m_c11447_1
Cluster460.COG0012	HOT229_1_0200m_rep_c873464_3
Cluster866.COG0012	HOT229_1_0025m_rep_c148940_2
Cluster4021.COG0012	metaMG0012349.COG0012
Cluster5208.COG0012	HOT229_1_0200m_c93840_1
Cluster438.COG0012	HOT232_1_0125m_rep_c155684_2
Cluster1030.COG0012	HOT229_3_0500m_rep_c87241_4
Cluster1085.COG0012	HOT229_3_0500m_rep_c95766_2
Cluster10437.COG0012	metaMG0019244.COG0012
Cluster11035.COG0012	metaMG0023535.COG0012
Cluster11355.COG0012	metaMG0024586.COG0012
Cluster5344.COG0012	HOT229_3_0500m_rep_c468557_1
Cluster1114.COG0012	HOT237_0500m_rep_c650073_4
Cluster5210.COG0012	HOT229_1_0200m_c149626_1
Cluster322.COG0012	HOT224_1_0025m_rep_c31018_7
Cluster217.COG0012	HOT227_1_0125m_rep_c513525_2
Cluster5379.COG0012	HOT232_1_0125m_rep_c343784_1
Cluster5014.COG0012	metaMG0023811.COG0012
Cluster11393.COG0012	metaMG0024874.COG0012
Cluster331.COG0012	HOT237_2_0075m_rep_c43167_1
Cluster5383.COG0012	HOT232_1_0125m_rep_c385247_1
Cluster5342.COG0012	HOT229_3_0500m_rep_c448955_2
Cluster914.COG0012	HOT229_1_0200m_rep_c322758_18
Cluster286.COG0012	HOT224_1_0025m_rep_c24773_6
Cluster9966.COG0012	metaMG0013019.COG0012
Cluster793.COG0012	HOT232_1_0200m_rep_c443967_3
Cluster139.COG0012	HOT232_1_0075m_rep_c298339_1
Cluster5231.COG0012	HOT229_1_0200m_rep_c480252_1
Cluster11345.COG0012	metaMG0024491.COG0012
Cluster5265.COG0012	HOT229_1_0200m_rep_c943115_1
Cluster58.COG0012	HOT234_1_0075m_rep_c209975_1
Cluster5683.COG0012	HOT237_0500m_rep_c885466_2
Cluster5331.COG0012	HOT229_2_0770m_rep_c1026139_2
Cluster4913.COG0012	metaMG0023339.COG0012
Cluster3406.COG0012	metaMG0000642.COG0012
Cluster979.COG0012	HOT229_1_0200m_rep_c468541_3
Cluster5059.COG0012	metaMG0024309.COG0012
Cluster770.COG0012	HOT229_1_0025m_rep_c29892_1
Cluster70.COG0012	HOT229_1_0125m_rep_c243230_1
Cluster5792.COG0012	HOT237_3_0025m_rep_c50930_3
Cluster764.COG0012	metaMG0025237.COG0012
Cluster9135.COG0012	refMG0010659.COG0012
Cluster5736.COG0012	HOT237_1_0770m_rep_c158355_6
Cluster5204.COG0012	HOT229_1_0200m_c2790_1
Cluster608.COG0012	HOT229_2_0770m_rep_c459024_1
Cluster11026.COG0012	metaMG0023522.COG0012
Cluster5177.COG0012	HOT227_1_0125m_rep_c224788_1
Cluster361.COG0012	HOT234_2_0075m_rep_c43298_1
Cluster10871.COG0012	metaMG0022992.COG0012
Cluster129.COG0012	HOT227_1_0045m_rep_c108113_1
Cluster194.COG0012	HOT224_1_0025m_rep_c142002_1
Cluster5221.COG0012	HOT229_1_0200m_rep_c357612_4
Cluster5168.COG0012	HOT225_1_0500m_rep_c507544_1
Cluster5775.COG0012	HOT237_2_0500m_rep_c541557_1
Cluster976.COG0012	HOT229_1_0200m_rep_c441062_1
Cluster5655.COG0012	HOT237_0500m_rep_c676160_4
Cluster5523.COG0012	HOT234_3_0025m_rep_c100369_1
Cluster9945.COG0012	metaMG0012883.COG0012
Cluster4474.COG0012	metaMG0019220.COG0012
Cluster120.COG0012	HOT229_1_0025m_rep_c122581_1
Cluster5244.COG0012	HOT229_1_0200m_rep_c732848_2
Cluster783.COG0012	HOT225_1_0125m_rep_c16321_1
Cluster1080.COG0012	HOT229_3_0500m_rep_c60317_2
Cluster257.COG0012	HOT229_2_0025m_rep_c110124_4
Cluster4482.COG0012	metaMG0019268.COG0012
Cluster1218.COG0012	HOT236_1_0125m_rep_c203999_2
Cluster428.COG0012	HOT232_1_0125m_rep_c148549_1
Cluster5615.COG0012	HOT237_0500m_rep_c357857_7
Cluster1028.COG0012	metaMG0020743.COG0012
Cluster4917.COG0012	metaMG0023355.COG0012
Cluster785.COG0012	HOT225_1_0125m_rep_c18778_1
Cluster1014.COG0012	HOT237_1_0770m_rep_c165204_2
Cluster5447.COG0012	HOT232_1_0200m_c1410602_1
Cluster44.COG0012	HOT225_1_0025m_rep_c13438_3
Cluster682.COG0012	HOT237_2_0500m_rep_c489602_3
Cluster5821.COG0012	HOT238_1_0200m_rep_c363392_1
Cluster5726.COG0012	HOT237_1_0500m_rep_c292552_3
Cluster381.COG0012	HOT229_1_0025m_rep_c12287_1
Cluster5484.COG0012	HOT233_1_0500m_rep_c255813_1
Cluster1087.COG0012	HOT237_1_0500m_rep_c289491_3
Cluster79.COG0012	HOT231_1_0075m_rep_c433551_1
Cluster512.COG0012	HOT224_1_0500m_rep_c194360_1
Cluster5708.COG0012	HOT237_0500m_rep_c1249073_3
Cluster4.COG0012	HOT237_2_0075m_rep_c460868_3
Cluster218.COG0012	HOT226_1_0075m_rep_c92046_1
Cluster5686.COG0012	HOT237_0500m_rep_c943026_1
Cluster9292.COG0012	metaMG0001147.COG0012
Cluster11156.COG0012	metaMG0023982.COG0012
Cluster812.COG0012	HOT237_1_0770m_rep_c150933_4
Cluster42.COG0012	HOT231_2_0125m_rep_c147661_1
Cluster571.COG0012	HOT237_1_0500m_rep_c560351_1
Cluster5604.COG0012	HOT237_0500m_rep_c227158_1
Cluster5596.COG0012	HOT237_0500m_rep_c158042_2
Cluster805.COG0012	HOT237_2_0500m_rep_c246839_2
Cluster678.COG0012	HOT237_2_0500m_rep_c262470_2
Cluster9934.COG0012	metaMG0012842.COG0012
Cluster10756.COG0012	metaMG0022167.COG0012
Cluster9438.COG0012	metaMG0005430.COG0012
Cluster11356.COG0012	metaMG0024588.COG0012
Cluster5501.COG0012	HOT233_2_0025m_rep_c168967_1
Cluster5771.COG0012	HOT237_2_0500m_rep_c303633_4
Cluster296.COG0012	metaMG0024222.COG0012
Cluster5585.COG0012	HOT237_0500m_c53320_1
Cluster11104.COG0012	metaMG0023752.COG0012
Cluster1083.COG0012	HOT229_3_0500m_rep_c68053_2
Cluster1254.COG0012	HOT237_0500m_rep_c263002_7
Cluster5558.COG0012	HOT236_2_0770m_c60954_1
Cluster1279.COG0012	HOT237_0500m_rep_c888236_1
Cluster10248.COG0012	metaMG0016940.COG0012
Cluster10955.COG0012	metaMG0023364.COG0012
Cluster390.COG0012	HOT238_1_0200m_rep_c163680_1
Cluster1153.COG0012	HOT232_1_0200m_c4607_2
Cluster4567.COG0012	metaMG0019807.COG0012
Cluster5274.COG0012	HOT229_1_0200m_rep_c1032989_1
Cluster968.COG0012	HOT229_1_0200m_rep_c419252_2
Cluster11270.COG0012	metaMG0024349.COG0012
Cluster473.COG0012	HOT232_1_0770m_rep_c159643_1
Cluster422.COG0012	HOT227_1_0125m_rep_c252507_1
Cluster357.COG0012	metaMG0024415.COG0012
Cluster281.COG0012	HOT224_1_0025m_rep_c23161_2
Cluster11016.COG0012	metaMG0023504.COG0012
Cluster5704.COG0012	HOT237_0500m_rep_c1206236_2
Cluster5414.COG0012	HOT232_1_0200m_rep_c518801_2
Cluster5352.COG0012	HOT231_1_0770m_rep_c143523_1
Cluster5760.COG0012	HOT237_2_0075m_c10065_1
Cluster3313.COG0012	metaMG0000185.COG0012
Cluster5748.COG0012	HOT237_1_1000m_c41739_1
Cluster1084.COG0012	HOT229_3_0500m_c75912_1
Cluster5669.COG0012	HOT237_0500m_rep_c777408_2
Cluster282.COG0012	HOT237_1_0075m_rep_c61809_1
Cluster915.COG0012	HOT231_1_0200m_rep_c46810_2
Cluster5420.COG0012	HOT232_1_0200m_rep_c601624_2
Cluster4472.COG0012	metaMG0019216.COG0012
Cluster655.COG0012	HOT237_0500m_rep_c761756_2
Cluster5507.COG0012	HOT234_1_0075m_rep_c129360_1
Cluster4776.COG0012	metaMG0022312.COG0012
Cluster784.COG0012	HOT225_1_0125m_rep_c16527_2
Cluster928.COG0012	HOT229_1_0200m_rep_c332997_5
Cluster241.COG0012	HOT237_3_0025m_rep_c131833_1
Cluster5731.COG0012	HOT237_1_0500m_rep_c544089_2
Cluster5646.COG0012	HOT237_0500m_rep_c637703_4
Cluster4893.COG0012	metaMG0023270.COG0012
Cluster735.COG0012	HOT237_0500m_rep_c348667_2
Cluster406.COG0012	HOT236_1_0075m_rep_c324530_1
Cluster5304.COG0012	HOT229_2_0770m_rep_c172242_1
Cluster69.COG0012	HOT234_2_0025m_rep_c61182_1
Cluster1276.COG0012	HOT237_0500m_rep_c566226_2
Cluster502.COG0012	HOT233_1_0200m_rep_c73010_2
Cluster5817.COG0012	HOT238_1_0200m_rep_c149678_2
Cluster402.COG0012	HOT232_1_0125m_rep_c236281_1
Cluster4037.COG0012	metaMG0012446.COG0012
Cluster9833.COG0012	metaMG0012198.COG0012
Cluster617.COG0012	HOT237_1_0770m_rep_c129800_3
Cluster633.COG0012	HOT225_1_0770m_rep_c133159_1
Cluster11540.COG0012	metaMG0025447.COG0012
Cluster179.COG0012	HOT233_2_0025m_rep_c245337_1
Cluster1090.COG0012	HOT236_2_0770m_rep_c471236_3
Cluster1124.COG0012	HOT238_1_0200m_rep_c278530_2
Cluster5401.COG0012	HOT232_1_0200m_rep_c315118_2
Cluster1182.COG0012	HOT237_0500m_rep_c259173_2
Cluster548.COG0012	HOT224_1_0500m_rep_c35497_4
Cluster896.COG0012	HOT229_1_0200m_c167395_2
Cluster11197.COG0012	metaMG0024074.COG0012
Cluster5578.COG0012	HOT236_2_0770m_rep_c629634_1
Cluster88.COG0012	HOT234_3_0025m_rep_c74418_2
Cluster5589.COG0012	HOT237_0500m_c95925_1
Cluster5647.COG0012	HOT237_0500m_rep_c640484_3
Cluster5547.COG0012	HOT236_1_1000m_rep_c112838_2
Cluster1115.COG0012	HOT232_1_0075m_rep_c58000_1
Cluster11020.COG0012	metaMG0023513.COG0012
Cluster4010.COG0012	metaMG0012267.COG0012
Cluster5532.COG0012	HOT236_1_0075m_rep_c439591_1
Cluster4663.COG0012	metaMG0021375.COG0012
Cluster776.COG0012	HOT227_1_0125m_rep_c25731_3
Cluster9622.COG0012	metaMG0008904.COG0012
Cluster5365.COG0012	HOT232_1_0025m_rep_c112505_5
Cluster1286.COG0012	HOT237_0500m_rep_c1192222_1
Cluster11323.COG0012	metaMG0024447.COG0012
Cluster11166.COG0012	metaMG0024024.COG0012
Cluster9202.COG0012	metaMG0000399.COG0012
Cluster5384.COG0012	HOT232_1_0125m_rep_c393069_1
Cluster4859.COG0012	metaMG0022962.COG0012
Cluster5440.COG0012	HOT232_1_0200m_rep_c954235_1
Cluster11353.COG0012	metaMG0024584.COG0012
Cluster5190.COG0012	HOT229_1_0125m_rep_c93969_1
Cluster10909.COG0012	metaMG0023264.COG0012
Cluster1167.COG0012	HOT237_1_1000m_c11542_1
Cluster11145.COG0012	metaMG0023883.COG0012
Cluster117.COG0012	HOT232_1_0075m_rep_c497810_1
Cluster516.COG0012	HOT224_1_1000m_rep_c72070_7
Cluster709.COG0012	HOT237_2_0770m_rep_c42224_1
Cluster9712.COG0012	metaMG0009463.COG0012
Cluster5100.COG0012	metaMG0024887.COG0012
Cluster11007.COG0012	metaMG0023492.COG0012
Cluster489.COG0012	HOT229_2_0500m_rep_c91164_4
Cluster5535.COG0012	HOT236_1_0200m_c25153_1
Cluster744.COG0012	HOT238_2_0770m_rep_c330295_1
Cluster691.COG0012	HOT229_1_0200m_rep_c337559_11
Cluster11517.COG0012	metaMG0025378.COG0012
Cluster1168.COG0012	HOT232_1_0770m_c57697_1
Cluster1230.COG0012	HOT237_0500m_c881_1
Cluster5633.COG0012	HOT237_0500m_rep_c515707_1
Cluster1034.COG0012	HOT232_3_0500m_rep_c266880_1
Cluster239.COG0012	HOT234_3_0025m_rep_c219010_1
Cluster11418.COG0012	metaMG0025033.COG0012
Cluster746.COG0012	HOT224_1_1000m_rep_c73792_6
Cluster11144.COG0012	metaMG0023880.COG0012
Cluster4144.COG0012	metaMG0013381.COG0012
Cluster233.COG0012	HOT227_1_0045m_rep_c132127_1
Cluster509.COG0012	HOT233_2_0125m_rep_c219118_1
Cluster5171.COG0012	HOT226_1_0500m_rep_c82861_2
Cluster832.COG0012	HOT237_0500m_rep_c386842_4
Cluster9433.COG0012	metaMG0005414.COG0012
Cluster1054.COG0012	HOT229_2_0500m_rep_c248687_1
Cluster1073.COG0012	HOT229_2_0770m_rep_c522601_1
Cluster4461.COG0012	metaMG0019146.COG0012
Cluster5000.COG0012	metaMG0023717.COG0012
Cluster1053.COG0012	HOT229_2_0770m_c15314_1
Cluster517.COG0012	HOT232_3_0500m_rep_c107178_2
Cluster2927.COG0012	refMG0005701.COG0012
Cluster148.COG0012	HOT232_1_0025m_rep_c186027_2
Cluster5212.COG0012	HOT229_1_0200m_c176424_1
Cluster9022.COG0012	refMG0011597.COG0012
Cluster530.COG0012	HOT225_1_0500m_rep_c47001_5
Cluster11128.COG0012	metaMG0023805.COG0012
Cluster465.COG0012	HOT224_1_0200m_rep_c52338_1
Cluster1212.COG0012	metaMG0024187.COG0012
Cluster5279.COG0012	HOT229_1_0200m_rep_c1092136_2
Cluster451.COG0012	HOT225_1_0125m_rep_c10482_2
Cluster287.COG0012	HOT229_1_0025m_rep_c79895_3
Cluster11143.COG0012	metaMG0023879.COG0012
Cluster410.COG0012	HOT231_2_0125m_rep_c227010_2
Cluster5773.COG0012	HOT237_2_0500m_rep_c489081_1
Cluster706.COG0012	HOT233_1_1000m_rep_c349326_1
Cluster10446.COG0012	metaMG0019270.COG0012
Cluster5452.COG0012	HOT232_1_0770m_rep_c306371_2
Cluster4430.COG0012	metaMG0019043.COG0012
Cluster1284.COG0012	HOT237_0500m_rep_c1045911_2
Cluster10979.COG0012	metaMG0023428.COG0012
Cluster534.COG0012	HOT232_3_0500m_rep_c553201_2
Cluster596.COG0012	HOT237_0500m_rep_c473418_4
Cluster68.COG0012	HOT226_1_0075m_rep_c100536_2
Cluster5151.COG0012	HOT225_1_0025m_rep_c15619_4
Cluster4853.COG0012	metaMG0022948.COG0012
Cluster65.COG0012	HOT226_1_0075m_rep_c73403_3
Cluster264.COG0012	HOT227_1_0045m_rep_c113664_1
Cluster10864.COG0012	metaMG0022980.COG0012
Cluster84.COG0012	HOT227_1_0045m_rep_c136921_1
Cluster5530.COG0012	HOT236_1_0075m_rep_c190508_2
Cluster5415.COG0012	HOT232_1_0200m_rep_c523489_5
Cluster701.COG0012	HOT237_1_1000m_rep_c473132_1
Cluster1036.COG0012	HOT237_0500m_rep_c401992_5
Cluster5579.COG0012	HOT236_2_0770m_rep_c697391_1
Cluster5334.COG0012	HOT229_3_0500m_c34028_1
Cluster964.COG0012	HOT229_1_0200m_rep_c414984_8
Cluster1304.COG0012	HOT237_3_0125m_rep_c31597_2
Cluster1061.COG0012	HOT229_2_0770m_c32405_1
Cluster1094.COG0012	HOT229_3_0500m_rep_c139808_9
Cluster622.COG0012	HOT237_0500m_rep_c841142_2
Cluster973.COG0012	HOT229_1_0200m_rep_c432487_4
Cluster223.COG0012	HOT227_1_0125m_rep_c185731_1
Cluster11482.COG0012	metaMG0025301.COG0012
Cluster5598.COG0012	HOT237_0500m_rep_c175121_1
Cluster5541.COG0012	HOT236_1_0200m_rep_c382407_1
Cluster5217.COG0012	HOT229_1_0200m_rep_c321326_1
Cluster262.COG0012	HOT234_1_0075m_rep_c222154_1
Cluster908.COG0012	HOT229_1_0200m_rep_c317116_7
Cluster216.COG0012	HOT225_1_0045m_rep_c115882_2
Cluster3669.COG0012	metaMG0005415.COG0012
Cluster1213.COG0012	metaMG0000658.COG0012
Cluster1055.COG0012	HOT237_0500m_rep_c862064_4
Cluster10985.COG0012	metaMG0023435.COG0012
Cluster5513.COG0012	HOT234_1_0500m_rep_c80300_2
Cluster202.COG0012	HOT225_1_0045m_rep_c350277_1
Cluster5537.COG0012	HOT236_1_0200m_rep_c162158_2
Cluster1205.COG0012	metaMG0009438.COG0012
Cluster1067.COG0012	HOT229_2_0770m_rep_c277446_2
Cluster11073.COG0012	metaMG0023660.COG0012
Cluster1925.COG0012	refMG0012909.COG0012
Cluster660.COG0012	HOT237_0500m_rep_c400192_2
Cluster542.COG0012	HOT234_1_0200m_rep_c34155_5
Cluster9727.COG0012	metaMG0009617.COG0012
Cluster5228.COG0012	HOT229_1_0200m_rep_c409422_1
Cluster853.COG0012	HOT237_1_0500m_rep_c144755_2
Cluster965.COG0012	HOT232_1_0200m_rep_c937292_1
Cluster874.COG0012	HOT234_2_0125m_rep_c17856_2
Cluster1206.COG0012	metaMG0023005.COG0012
Cluster9709.COG0012	metaMG0009457.COG0012
Cluster11387.COG0012	metaMG0024866.COG0012
Cluster801.COG0012	HOT225_1_0200m_rep_c30665_2
Cluster561.COG0012	metaMG0023418.COG0012
Cluster315.COG0012	HOT232_1_0075m_rep_c50732_3
Cluster1123.COG0012	metaMG0023387.COG0012
Cluster4704.COG0012	metaMG0021591.COG0012
Cluster4664.COG0012	metaMG0021381.COG0012
Cluster459.COG0012	HOT229_1_0200m_rep_c959940_2
Cluster206.COG0012	HOT225_1_0025m_rep_c115570_1
Cluster11501.COG0012	metaMG0025341.COG0012
Cluster11140.COG0012	metaMG0023870.COG0012
Cluster952.COG0012	HOT229_1_0200m_rep_c369682_1
Cluster260.COG0012	HOT237_1_0025m_rep_c33366_7
Cluster5463.COG0012	HOT232_2_0500m_rep_c295060_2
Cluster673.COG0012	HOT229_3_0500m_rep_c108038_1
Cluster1143.COG0012	HOT232_1_0025m_rep_c165098_1
Cluster1260.COG0012	HOT237_0500m_rep_c357858_5
Cluster11298.COG0012	metaMG0024399.COG0012
Cluster5533.COG0012	HOT236_1_0075m_rep_c497087_1
Cluster5294.COG0012	HOT229_2_0500m_rep_c146232_1
Cluster9885.COG0012	metaMG0012393.COG0012
Cluster5601.COG0012	HOT237_0500m_rep_c191609_2
Cluster645.COG0012	HOT237_1_1000m_rep_c252467_2
Cluster1277.COG0012	HOT237_0500m_rep_c690645_5
Cluster20.COG0012	HOT237_3_0025m_rep_c488194_2
Cluster5189.COG0012	HOT229_1_0125m_rep_c31532_1
Cluster833.COG0012	HOT229_2_0500m_c50453_1
Cluster5690.COG0012	HOT237_0500m_rep_c1012165_2
Cluster5230.COG0012	HOT229_1_0200m_rep_c479617_1
Cluster5768.COG0012	HOT237_2_0500m_rep_c166824_5
Cluster3804.COG0012	metaMG0009444.COG0012
Cluster570.COG0012	HOT224_1_0500m_rep_c52633_2
Cluster291.COG0012	HOT234_3_0025m_rep_c52151_1
Cluster704.COG0012	HOT237_1_1000m_rep_c631444_1
Cluster11539.COG0012	metaMG0025443.COG0012
Cluster5376.COG0012	HOT232_1_0125m_rep_c308187_1
Cluster1255.COG0012	HOT237_0500m_rep_c312634_4
Cluster5377.COG0012	HOT232_1_0125m_rep_c308188_1
Cluster3993.COG0012	metaMG0012192.COG0012
Cluster4363.COG0012	metaMG0017311.COG0012
Cluster1024.COG0012	HOT229_3_0500m_rep_c64817_2
Cluster5735.COG0012	HOT237_1_0770m_rep_c152042_1
Cluster5080.COG0012	metaMG0024492.COG0012
Cluster11025.COG0012	metaMG0023521.COG0012
Cluster5238.COG0012	HOT229_1_0200m_rep_c642651_1
Cluster5234.COG0012	HOT229_1_0200m_rep_c558383_1
Cluster11046.COG0012	metaMG0023558.COG0012
Cluster5417.COG0012	HOT232_1_0200m_rep_c585314_1
Cluster3295.COG0012	metaMG0000066.COG0012
Cluster5296.COG0012	HOT229_2_0500m_rep_c384507_1
Cluster5180.COG0012	HOT227_1_0125m_rep_c256863_1
Cluster5253.COG0012	HOT229_1_0200m_rep_c839290_2
Cluster5444.COG0012	HOT232_1_0200m_rep_c1136268_1
Cluster727.COG0012	HOT236_2_0770m_rep_c451052_2
Cluster1071.COG0012	HOT233_1_1000m_rep_c237489_1
Cluster703.COG0012	HOT232_1_1000m_rep_c146856_3
Cluster10904.COG0012	metaMG0023176.COG0012
Cluster9477.COG0012	metaMG0006065.COG0012
Cluster5402.COG0012	HOT232_1_0200m_rep_c321820_6
Cluster629.COG0012	HOT237_2_0500m_rep_c167909_1
Cluster5534.COG0012	HOT236_1_0125m_rep_c418693_1
Cluster151.COG0012	HOT224_1_0025m_rep_c304527_1
Cluster11080.COG0012	metaMG0023686.COG0012
Cluster1159.COG0012	HOT232_1_0200m_rep_c402047_3
Cluster5689.COG0012	HOT237_0500m_rep_c974495_3
Cluster4006.COG0012	metaMG0012238.COG0012
Cluster983.COG0012	HOT229_1_0200m_rep_c537267_1
Cluster9609.COG0012	metaMG0008873.COG0012
Cluster1112.COG0012	HOT232_3_0500m_rep_c449594_2
Cluster11148.COG0012	metaMG0023927.COG0012
Cluster919.COG0012	HOT229_1_0200m_rep_c613615_2
Cluster9832.COG0012	metaMG0012184.COG0012
Cluster9629.COG0012	metaMG0008916.COG0012
Cluster5723.COG0012	HOT237_1_0500m_rep_c74991_2
Cluster1192.COG0012	HOT238_2_0770m_c41792_1
Cluster9870.COG0012	metaMG0012335.COG0012
Cluster1215.COG0012	metaMG0023596.COG0012
Cluster1005.COG0012	HOT237_0500m_rep_c504977_2
Cluster4803.COG0012	metaMG0022529.COG0012
Cluster5672.COG0012	HOT237_0500m_rep_c797324_1
Cluster966.COG0012	HOT229_1_0200m_rep_c408965_4
Cluster640.COG0012	HOT229_2_0770m_rep_c145909_3
Cluster1116.COG0012	HOT234_2_0075m_rep_c45683_5
Cluster1181.COG0012	HOT237_0500m_rep_c257987_8
Cluster707.COG0012	HOT234_1_0770m_rep_c130389_2
Cluster932.COG0012	HOT229_1_0200m_rep_c340996_3
Cluster992.COG0012	HOT229_1_0200m_rep_c722559_1
Cluster158.COG0012	HOT227_1_0125m_rep_c186658_4
Cluster710.COG0012	HOT229_3_0500m_rep_c178470_6
Cluster10976.COG0012	metaMG0023424.COG0012
Cluster3420.COG0012	metaMG0000907.COG0012
Cluster5520.COG0012	HOT234_2_0125m_rep_c118943_1
Cluster5298.COG0012	HOT229_2_0500m_rep_c436126_1
Cluster3671.COG0012	metaMG0005427.COG0012
Cluster5818.COG0012	HOT238_1_0200m_rep_c152880_1
Cluster5413.COG0012	HOT232_1_0200m_rep_c513022_1
Cluster540.COG0012	HOT224_1_0500m_rep_c33765_1
Cluster102.COG0012	HOT227_1_0125m_rep_c186469_2
Cluster209.COG0012	HOT234_2_0075m_rep_c34287_2
Cluster5351.COG0012	HOT231_1_0200m_rep_c89230_1
Cluster9624.COG0012	metaMG0008908.COG0012
Cluster1301.COG0012	metaMG0001070.COG0012
Cluster6859.COG0012	refMG0009773.COG0012
Cluster10247.COG0012	metaMG0016939.COG0012
Cluster1171.COG0012	HOT232_3_0500m_c52214_1
Cluster302.COG0012	HOT225_1_0045m_rep_c45162_2
Cluster910.COG0012	HOT229_1_0200m_rep_c318220_4
Cluster10205.COG0012	metaMG0016665.COG0012
Cluster373.COG0012	metaMG0025501.COG0012
Cluster9310.COG0012	metaMG0001376.COG0012
Cluster810.COG0012	HOT237_2_0500m_rep_c390399_1
Cluster10685.COG0012	metaMG0021407.COG0012
Cluster1152.COG0012	HOT236_1_0125m_rep_c299325_2
Cluster1099.COG0012	HOT229_3_0500m_rep_c222838_3
Cluster780.COG0012	HOT232_1_0125m_rep_c304378_2
Cluster5595.COG0012	HOT237_0500m_rep_c148176_8
Cluster11013.COG0012	metaMG0023500.COG0012
Cluster5453.COG0012	HOT232_1_0770m_rep_c306645_3
Cluster4907.COG0012	metaMG0023313.COG0012
Cluster9717.COG0012	metaMG0009526.COG0012
Cluster168.COG0012	HOT226_1_0045m_rep_c407330_1
Cluster909.COG0012	HOT229_1_0200m_rep_c318162_4
Cluster11161.COG0012	metaMG0024003.COG0012
Cluster1270.COG0012	HOT237_1_0500m_rep_c338270_2
Cluster700.COG0012	HOT224_1_0770m_rep_c68923_2
Cluster664.COG0012	HOT229_3_0500m_rep_c374476_7
Cluster643.COG0012	HOT233_1_1000m_rep_c168133_2
Cluster448.COG0012	metaMG0020421.COG0012
Cluster1044.COG0012	HOT237_2_0500m_rep_c544553_1
Cluster1095.COG0012	HOT237_1_0500m_rep_c196343_1
Cluster5685.COG0012	HOT237_0500m_rep_c911413_2
Cluster4121.COG0012	metaMG0012925.COG0012
Cluster1185.COG0012	metaMG0023351.COG0012
Cluster10690.COG0012	metaMG0021423.COG0012
Cluster211.COG0012	HOT225_1_0075m_rep_c166292_1
Cluster1271.COG0012	HOT237_1_0500m_rep_c221941_1
Cluster193.COG0012	HOT231_2_0025m_rep_c278902_1
Cluster1135.COG0012	metaMG0022406.COG0012
Cluster9435.COG0012	metaMG0005421.COG0012
Cluster323.COG0012	HOT232_1_0025m_rep_c110311_3
Cluster5434.COG0012	HOT232_1_0200m_rep_c819434_1
Cluster803.COG0012	metaMG0022787.COG0012
Cluster462.COG0012	HOT224_1_0200m_rep_c13854_1
Cluster5458.COG0012	HOT232_2_0500m_rep_c150109_2
Cluster1194.COG0012	HOT237_0500m_rep_c412966_2
Cluster5061.COG0012	metaMG0024312.COG0012
Cluster11463.COG0012	metaMG0025210.COG0012
Cluster5470.COG0012	HOT232_3_0500m_c208657_1
Cluster4975.COG0012	metaMG0023624.COG0012
Cluster1187.COG0012	metaMG0023345.COG0012
Cluster5707.COG0012	HOT237_0500m_rep_c1248399_2
Cluster1029.COG0012	HOT229_2_0025m_rep_c29921_1
Cluster4496.COG0012	metaMG0019318.COG0012
Cluster425.COG0012	HOT238_1_0200m_rep_c190181_1
Cluster533.COG0012	HOT237_0500m_rep_c284561_5
Cluster5428.COG0012	HOT232_1_0200m_rep_c706014_1
Cluster936.COG0012	HOT229_1_0200m_rep_c344730_4
Cluster480.COG0012	HOT224_1_0770m_rep_c59711_2
Cluster219.COG0012	HOT226_1_0075m_rep_c98415_1
Cluster5616.COG0012	HOT237_0500m_rep_c368486_1
Cluster354.COG0012	HOT225_1_0045m_rep_c82030_3
Cluster665.COG0012	HOT232_3_0500m_rep_c142319_2
Cluster1109.COG0012	HOT232_1_0770m_c17042_1
Cluster4600.COG0012	metaMG0020427.COG0012
Cluster5756.COG0012	HOT237_1_1000m_rep_c515052_2
Cluster5262.COG0012	HOT229_1_0200m_rep_c908374_1
Cluster606.COG0012	HOT237_3_0500m_rep_c187117_1
Cluster4334.COG0012	metaMG0016924.COG0012
Cluster280.COG0012	HOT234_3_0025m_rep_c328432_3
Cluster4740.COG0012	metaMG0022128.COG0012
Cluster458.COG0012	HOT232_1_0200m_rep_c496956_4
Cluster1208.COG0012	HOT234_2_0075m_rep_c65811_1
Cluster143.COG0012	HOT224_1_0075m_rep_c192053_1
Cluster672.COG0012	HOT237_0500m_rep_c520054_8
Cluster33.COG0012	HOT233_2_0025m_rep_c272721_1
Cluster10952.COG0012	metaMG0023360.COG0012
Cluster5380.COG0012	HOT232_1_0125m_rep_c349060_1
Cluster5321.COG0012	HOT229_2_0770m_rep_c497761_1
Cluster1305.COG0012	HOT237_3_0125m_rep_c40688_4
Cluster5227.COG0012	HOT229_1_0200m_rep_c402088_2
Cluster51.COG0012	HOT232_1_0025m_rep_c347825_1
Cluster553.COG0012	HOT224_1_0500m_rep_c50189_2
Cluster5716.COG0012	HOT237_1_0025m_rep_c11599_3
Cluster1020.COG0012	HOT229_1_0200m_rep_c1297228_1
Cluster1207.COG0012	metaMG0023074.COG0012
Cluster5272.COG0012	HOT229_1_0200m_rep_c1016122_2
Cluster883.COG0012	HOT229_1_0200m_c13894_4
Cluster1214.COG0012	metaMG0023619.COG0012
Cluster5587.COG0012	HOT237_0500m_c82469_1
Cluster4981.COG0012	metaMG0023658.COG0012
Cluster807.COG0012	HOT237_0500m_rep_c316077_2
Cluster1219.COG0012	HOT237_3_0125m_rep_c134282_1
Cluster4686.COG0012	metaMG0021460.COG0012
Cluster10942.COG0012	metaMG0023340.COG0012
Cluster1175.COG0012	HOT237_0500m_rep_c392176_2
Cluster1278.COG0012	HOT237_0500m_rep_c806157_1
Cluster396.COG0012	HOT232_1_0125m_rep_c130109_1
Cluster699.COG0012	HOT233_1_0200m_rep_c211691_2
Cluster5814.COG0012	HOT238_1_0200m_rep_c105137_3
Cluster1113.COG0012	HOT237_0500m_rep_c1279720_2
Cluster10977.COG0012	metaMG0023425.COG0012
Cluster444.COG0012	HOT225_1_0125m_rep_c60782_1
Cluster5073.COG0012	metaMG0024388.COG0012
Cluster537.COG0012	HOT229_1_1000m_rep_c674866_1
Cluster3292.COG0012	metaMG0000048.COG0012
Cluster9994.COG0012	metaMG0013379.COG0012
Cluster5489.COG0012	HOT233_1_0770m_rep_c120439_1
Cluster5132.COG0012	metaMG0025311.COG0012
Cluster5269.COG0012	HOT229_1_0200m_rep_c967439_1
Cluster336.COG0012	HOT232_1_0025m_rep_c836857_1
Cluster1151.COG0012	HOT232_1_0125m_rep_c177119_2
Cluster522.COG0012	HOT237_0500m_rep_c815089_3
Cluster227.COG0012	HOT227_1_0025m_rep_c134223_10
Cluster3677.COG0012	metaMG0005468.COG0012
Cluster5060.COG0012	metaMG0024311.COG0012
Cluster5247.COG0012	HOT229_1_0200m_rep_c773899_1
Cluster5696.COG0012	HOT237_0500m_rep_c1083093_2
Cluster1003.COG0012	HOT229_1_0200m_rep_c766598_2
Cluster535.COG0012	HOT224_1_0500m_rep_c35554_2
Cluster212.COG0012	HOT237_2_0075m_rep_c344528_1
Cluster9886.COG0012	metaMG0012394.COG0012
Cluster3036.COG0012	refMG0008518.COG0012
Cluster371.COG0012	HOT227_1_0045m_c64275_1
Cluster3289.COG0012	metaMG0000043.COG0012
Cluster330.COG0012	HOT229_2_0025m_rep_c23551_1
Cluster5081.COG0012	metaMG0024500.COG0012
Cluster4986.COG0012	metaMG0023681.COG0012
Cluster5466.COG0012	HOT232_2_0500m_rep_c441386_2
Cluster5356.COG0012	HOT231_2_0025m_rep_c48533_1
Cluster5360.COG0012	HOT231_2_0125m_rep_c389021_1
Cluster5779.COG0012	HOT237_2_0770m_rep_c103215_1
Cluster3991.COG0012	metaMG0012190.COG0012
Cluster949.COG0012	HOT229_1_0200m_rep_c361173_1
Cluster9427.COG0012	metaMG0005398.COG0012
Cluster5808.COG0012	HOT237_3_0500m_rep_c183889_1
Cluster11071.COG0012	metaMG0023649.COG0012
Cluster1129.COG0012	HOT233_1_0500m_rep_c58647_1
Cluster5315.COG0012	HOT229_2_0770m_rep_c377797_2
Cluster817.COG0012	HOT237_1_0500m_rep_c366736_2
Cluster77.COG0012	HOT234_1_0075m_rep_c109835_1
Cluster2198.COG0012	refMG0007234.COG0012
Cluster4038.COG0012	metaMG0012447.COG0012
Cluster10776.COG0012	metaMG0022402.COG0012
Cluster721.COG0012	HOT237_1_0500m_rep_c534166_2
Cluster5327.COG0012	HOT229_2_0770m_rep_c582496_1
Cluster5652.COG0012	HOT237_0500m_rep_c662822_2
Cluster5681.COG0012	HOT237_0500m_rep_c860582_1
Cluster4529.COG0012	metaMG0019435.COG0012
Cluster559.COG0012	HOT236_2_0500m_rep_c414168_1
Cluster885.COG0012	HOT229_1_0200m_c19176_2
Cluster1264.COG0012	HOT237_0500m_rep_c401127_4
Cluster10511.COG0012	metaMG0019862.COG0012
Cluster80.COG0012	HOT234_1_0075m_rep_c231806_1
Cluster5544.COG0012	HOT236_1_0200m_rep_c825446_1
Cluster21.COG0012	HOT233_1_0500m_rep_c61669_2
Cluster1273.COG0012	HOT237_0500m_rep_c493899_2
Cluster191.COG0012	HOT236_1_0075m_rep_c211931_2
Cluster3968.COG0012	metaMG0012155.COG0012
Cluster4471.COG0012	metaMG0019207.COG0012
Cluster6.COG0012	HOT237_3_0025m_rep_c386283_1
Cluster5796.COG0012	HOT237_3_0025m_rep_c213492_2
Cluster5564.COG0012	HOT236_2_0770m_rep_c262806_2
Cluster258.COG0012	HOT232_1_0075m_rep_c213774_1
Cluster9627.COG0012	metaMG0008914.COG0012
Cluster11009.COG0012	metaMG0023496.COG0012
Cluster10290.COG0012	metaMG0017273.COG0012
Cluster5196.COG0012	HOT229_1_0125m_rep_c253776_1
Cluster9304.COG0012	metaMG0001321.COG0012
Cluster759.COG0012	metaMG0020573.COG0012
Cluster303.COG0012	HOT237_3_0025m_rep_c184683_1
Cluster5185.COG0012	HOT227_1_0125m_rep_c421961_1
Cluster4508.COG0012	metaMG0019369.COG0012
Cluster916.COG0012	HOT232_1_0200m_rep_c851129_1
Cluster11045.COG0012	metaMG0023556.COG0012
Cluster1310.COG0012	HOT238_1_0200m_c13555_1
Cluster5567.COG0012	HOT236_2_0770m_rep_c331520_6
Cluster5019.COG0012	metaMG0023838.COG0012
Cluster5439.COG0012	HOT232_1_0200m_rep_c940834_1
Cluster5264.COG0012	HOT229_1_0200m_rep_c918198_1
Cluster718.COG0012	HOT229_1_0200m_rep_c496679_3
Cluster921.COG0012	HOT229_1_0200m_rep_c324678_3
Cluster11381.COG0012	metaMG0024851.COG0012
Cluster1110.COG0012	HOT229_3_0500m_rep_c517309_3
Cluster11135.COG0012	metaMG0023829.COG0012
Cluster845.COG0012	HOT232_1_0125m_rep_c190677_1
Cluster689.COG0012	HOT237_0500m_rep_c960313_1
Cluster823.COG0012	HOT238_1_0500m_rep_c190243_2
Cluster11087.COG0012	metaMG0023710.COG0012
Cluster497.COG0012	HOT224_1_0770m_rep_c178844_1
Cluster749.COG0012	HOT232_1_0200m_rep_c370022_2
Cluster9631.COG0012	metaMG0008920.COG0012
Cluster1047.COG0012	HOT237_0500m_rep_c879682_1
Cluster5191.COG0012	HOT229_1_0125m_rep_c94650_1
Cluster1075.COG0012	HOT229_3_0500m_c18791_1
Cluster5323.COG0012	HOT229_2_0770m_rep_c525619_1
Cluster4725.COG0012	metaMG0021843.COG0012
Cluster4951.COG0012	metaMG0023493.COG0012
Cluster5427.COG0012	HOT232_1_0200m_rep_c705173_3
Cluster1294.COG0012	metaMG0012262.COG0012
Cluster471.COG0012	HOT237_0500m_rep_c508200_1
Cluster5339.COG0012	HOT229_3_0500m_rep_c419554_2
Cluster1000.COG0012	HOT234_1_0200m_rep_c426025_1
Cluster4660.COG0012	metaMG0021368.COG0012
Cluster5795.COG0012	HOT237_3_0025m_rep_c138101_1
Cluster1313.COG0012	metaMG0019196.COG0012
Cluster10793.COG0012	metaMG0022469.COG0012
Cluster3809.COG0012	metaMG0025242.COG0012
Cluster9.COG0012	HOT236_1_0075m_rep_c263132_1
Cluster9843.COG0012	metaMG0012234.COG0012
Cluster11155.COG0012	metaMG0023981.COG0012
Cluster4993.COG0012	metaMG0023701.COG0012
Cluster802.COG0012	HOT229_1_0200m_rep_c476006_2
Cluster9652.COG0012	metaMG0008967.COG0012
Cluster5667.COG0012	HOT237_0500m_rep_c770524_2
Cluster1236.COG0012	HOT237_1_0770m_c2963_3
Cluster56.COG0012	refMG0010925.COG0012
Cluster60.COG0012	HOT226_1_0025m_rep_c84623_1
Cluster4577.COG0012	metaMG0019865.COG0012
Cluster9879.COG0012	metaMG0012363.COG0012
Cluster554.COG0012	HOT237_2_0500m_rep_c459146_5
Cluster440.COG0012	HOT227_1_0125m_rep_c293665_1
Cluster15.COG0012	HOT229_1_0025m_rep_c82159_2
Cluster5524.COG0012	HOT234_3_0025m_rep_c220796_5
Cluster1318.COG0012	metaMG0022792.COG0012
Cluster177.COG0012	HOT231_1_0025m_rep_c8248_3
Cluster414.COG0012	HOT229_1_0125m_rep_c47377_1
Cluster248.COG0012	HOT227_1_0075m_rep_c44961_4
Cluster27.COG0012	HOT229_1_0025m_rep_c83079_2
Cluster3965.COG0012	metaMG0012146.COG0012
Cluster5631.COG0012	HOT237_0500m_rep_c506160_8
Cluster638.COG0012	HOT237_0500m_rep_c158044_4
Cluster5186.COG0012	HOT227_1_0125m_rep_c494094_1
Cluster121.COG0012	HOT234_2_0075m_rep_c30186_8
Cluster149.COG0012	HOT224_1_0125m_rep_c187736_1
Cluster791.COG0012	metaMG0014257.COG0012
Cluster970.COG0012	metaMG0012243.COG0012
Cluster1164.COG0012	HOT237_2_0500m_rep_c61286_2
Cluster270.COG0012	HOT227_1_0125m_rep_c203538_1
Cluster1088.COG0012	HOT229_3_0500m_rep_c109998_3
Cluster97.COG0012	HOT236_1_0075m_rep_c173960_4
Cluster11112.COG0012	metaMG0023768.COG0012
Cluster5529.COG0012	HOT236_1_0075m_rep_c181896_1
Cluster631.COG0012	HOT224_1_1000m_rep_c111146_2
Cluster267.COG0012	HOT225_1_0045m_rep_c122594_1
Cluster5172.COG0012	HOT227_1_0125m_rep_c48332_2
Cluster5761.COG0012	HOT237_2_0075m_rep_c45520_5
Cluster4953.COG0012	metaMG0023503.COG0012
Cluster352.COG0012	metaMG0022186.COG0012
Cluster644.COG0012	HOT229_2_0770m_rep_c200050_3
Cluster1229.COG0012	HOT237_1_0770m_rep_c229774_2
Cluster11349.COG0012	metaMG0024502.COG0012
Cluster772.COG0012	HOT225_1_0045m_rep_c104014_1
Cluster4929.COG0012	metaMG0023405.COG0012
Cluster5714.COG0012	HOT237_0500m_rep_c1296090_2
Cluster300.COG0012	HOT234_3_0025m_rep_c135811_2
Cluster755.COG0012	HOT224_1_1000m_rep_c191206_1
Cluster5423.COG0012	HOT232_1_0200m_rep_c657419_2
Cluster5192.COG0012	HOT229_1_0125m_rep_c107929_2
Cluster23.COG0012	HOT234_3_0025m_rep_c344348_1
Cluster3399.COG0012	metaMG0000543.COG0012
Cluster39.COG0012	HOT227_1_0025m_rep_c131742_1
Cluster742.COG0012	HOT229_2_0770m_c1404_1
Cluster872.COG0012	metaMG0008868.COG0012
Cluster4503.COG0012	metaMG0019337.COG0012
Cluster346.COG0012	HOT225_1_0045m_rep_c33217_2
Cluster1269.COG0012	metaMG0023268.COG0012
Cluster130.COG0012	HOT227_1_0125m_rep_c180338_1
Cluster861.COG0012	HOT232_1_0025m_rep_c119862_3
Cluster4655.COG0012	metaMG0021356.COG0012
Cluster649.COG0012	HOT229_2_0770m_rep_c444624_2
Cluster4571.COG0012	metaMG0019841.COG0012
Cluster828.COG0012	HOT237_0500m_rep_c690647_3
Cluster616.COG0012	HOT229_2_0770m_rep_c156664_5
Cluster5754.COG0012	HOT237_1_1000m_rep_c417678_2
Cluster5599.COG0012	HOT237_0500m_rep_c177389_3
Cluster843.COG0012	metaMG0019838.COG0012
Cluster5282.COG0012	HOT229_1_0200m_rep_c1162178_1
Cluster411.COG0012	HOT229_1_0125m_rep_c242524_1
Cluster605.COG0012	HOT237_0500m_rep_c746473_2
Cluster5291.COG0012	HOT229_1_0500m_rep_c152425_2
Cluster41.COG0012	HOT232_1_0125m_rep_c446874_1
Cluster1057.COG0012	HOT229_2_0770m_c2799_2
Cluster775.COG0012	HOT237_3_0025m_rep_c73546_1
Cluster895.COG0012	metaMG0013383.COG0012
Cluster875.COG0012	metaMG0021619.COG0012
Cluster11470.COG0012	metaMG0025247.COG0012
Cluster5179.COG0012	HOT227_1_0125m_rep_c251065_1
Cluster1248.COG0012	HOT237_0500m_rep_c160403_1
Cluster5088.COG0012	metaMG0024650.COG0012
Cluster5816.COG0012	HOT238_1_0200m_rep_c120141_1
Cluster10891.COG0012	metaMG0023128.COG0012
Cluster5664.COG0012	HOT237_0500m_rep_c741012_2
Cluster5473.COG0012	HOT232_3_0500m_rep_c294960_1
Cluster5009.COG0012	metaMG0023784.COG0012
Cluster1223.COG0012	HOT236_1_0500m_rep_c132827_79
Cluster4458.COG0012	metaMG0019137.COG0012
Cluster5673.COG0012	HOT237_0500m_rep_c797327_1
Cluster5680.COG0012	HOT237_0500m_rep_c856414_1
Cluster5263.COG0012	HOT229_1_0200m_rep_c917311_1
Cluster10528.COG0012	metaMG0019933.COG0012
Cluster1210.COG0012	HOT234_3_0025m_rep_c51504_3
Cluster4974.COG0012	metaMG0023610.COG0012
Cluster4659.COG0012	metaMG0021365.COG0012
Cluster9332.COG0012	metaMG0002827.COG0012
Cluster9585.COG0012	metaMG0008784.COG0012
Cluster1078.COG0012	HOT229_3_0500m_rep_c55880_4
Cluster5767.COG0012	HOT237_2_0500m_rep_c101142_1
Cluster1037.COG0012	HOT229_2_0770m_c28636_2
Cluster859.COG0012	HOT229_1_0025m_rep_c9438_1
Cluster376.COG0012	HOT234_3_0025m_rep_c58447_8
Cluster715.COG0012	HOT237_0500m_rep_c1193823_1
Cluster11131.COG0012	metaMG0023809.COG0012
Cluster9636.COG0012	metaMG0008928.COG0012
Cluster4933.COG0012	metaMG0023426.COG0012
Cluster4575.COG0012	metaMG0019858.COG0012
Cluster11219.COG0012	metaMG0024162.COG0012
Cluster871.COG0012	HOT232_1_0125m_rep_c137422_1
Cluster3897.COG0012	metaMG0009481.COG0012
Cluster4972.COG0012	metaMG0023606.COG0012
Cluster475.COG0012	HOT224_1_0770m_rep_c115758_8
Cluster1045.COG0012	HOT237_2_0500m_rep_c454228_3
Cluster862.COG0012	HOT229_1_0025m_rep_c148610_3
Cluster719.COG0012	HOT229_3_0500m_rep_c637705_2
Cluster152.COG0012	HOT231_1_0075m_rep_c248197_1
Cluster10483.COG0012	metaMG0019412.COG0012
Cluster4048.COG0012	metaMG0012494.COG0012
Cluster1019.COG0012	HOT229_1_0200m_rep_c1280843_1
Cluster601.COG0012	HOT232_3_0500m_rep_c222716_10
Cluster1237.COG0012	HOT237_0500m_c34921_1
Cluster5569.COG0012	HOT236_2_0770m_rep_c383672_1
Cluster385.COG0012	HOT227_1_0125m_rep_c242113_1
Cluster1202.COG0012	metaMG0025393.COG0012
Cluster5072.COG0012	metaMG0024386.COG0012
Cluster5727.COG0012	HOT237_1_0500m_rep_c318910_1
Cluster8.COG0012	HOT237_2_0075m_rep_c133248_3
Cluster5752.COG0012	HOT237_1_1000m_rep_c247896_1
Cluster603.COG0012	HOT229_2_0500m_rep_c87931_4
Cluster5481.COG0012	HOT233_1_0200m_rep_c263125_1
Cluster11348.COG0012	metaMG0024497.COG0012
Cluster4444.COG0012	metaMG0019067.COG0012
Cluster1170.COG0012	HOT237_0500m_c79908_1
Cluster6968.COG0012	refMG0005348.COG0012
Cluster5566.COG0012	HOT236_2_0770m_rep_c267627_3
Cluster5710.COG0012	HOT237_0500m_rep_c1259456_1
Cluster11389.COG0012	metaMG0024869.COG0012
Cluster5492.COG0012	HOT233_1_1000m_rep_c271807_1
Cluster5371.COG0012	HOT232_1_0125m_rep_c155694_1
Cluster5363.COG0012	HOT231_2_0125m_rep_c472878_1
Cluster457.COG0012	HOT229_1_0200m_rep_c430331_5
Cluster4807.COG0012	metaMG0022566.COG0012
Cluster777.COG0012	HOT225_1_0075m_rep_c415099_1
Cluster5782.COG0012	HOT237_2_0770m_rep_c109405_5
Cluster10834.COG0012	metaMG0022800.COG0012
Cluster876.COG0012	metaMG0024020.COG0012
Cluster5316.COG0012	HOT229_2_0770m_rep_c382757_2
Cluster5388.COG0012	HOT232_1_0125m_rep_c443709_1
Cluster913.COG0012	HOT229_1_0200m_rep_c319797_8
Cluster2575.COG0012	refMG0008016.COG0012
Cluster5755.COG0012	HOT237_1_1000m_rep_c491671_1
Cluster1308.COG0012	refMG0005821.COG0012
Cluster3826.COG0012	metaMG0008886.COG0012
Cluster967.COG0012	HOT229_1_0200m_rep_c418019_1
Cluster4436.COG0012	metaMG0019935.COG0012
Cluster11326.COG0012	metaMG0024454.COG0012
Cluster940.COG0012	HOT229_3_0500m_c14490_1
Cluster1288.COG0012	HOT237_3_0025m_rep_c60657_2
Cluster2663.COG0012	metaMG0002066.COG0012
Cluster1243.COG0012	HOT237_0500m_c102433_1
Cluster426.COG0012	HOT232_1_0125m_rep_c397572_1
Cluster9710.COG0012	metaMG0009459.COG0012
Cluster728.COG0012	HOT237_0500m_rep_c407009_11
Cluster5154.COG0012	HOT225_1_0045m_rep_c79398_1
Cluster1231.COG0012	HOT237_0500m_c3783_2
Cluster341.COG0012	HOT224_1_0075m_rep_c79928_1
Cluster5147.COG0012	HOT224_1_0125m_rep_c42709_2
Cluster4870.COG0012	metaMG0023012.COG0012
Cluster165.COG0012	HOT226_1_0075m_rep_c213045_1
Cluster11034.COG0012	metaMG0023534.COG0012
Cluster580.COG0012	HOT229_3_0500m_rep_c518722_1
Cluster5802.COG0012	HOT237_3_0025m_rep_c660902_1
Cluster127.COG0012	HOT226_1_0075m_rep_c229384_1
Cluster1188.COG0012	metaMG0023326.COG0012
Cluster1172.COG0012	HOT232_3_0500m_rep_c60064_39
Cluster5475.COG0012	HOT232_3_0500m_rep_c523859_2
Cluster982.COG0012	HOT229_1_0200m_rep_c524749_7
Cluster813.COG0012	HOT237_0500m_rep_c838183_2
Cluster407.COG0012	HOT232_1_0125m_rep_c330955_1
Cluster5411.COG0012	HOT232_1_0200m_rep_c465730_1
Cluster9908.COG0012	metaMG0012477.COG0012
Cluster4509.COG0012	metaMG0019374.COG0012
Cluster447.COG0012	HOT224_1_0125m_rep_c12808_2
Cluster4802.COG0012	metaMG0022527.COG0012
Cluster1059.COG0012	HOT229_2_0770m_c3577_2
Cluster1119.COG0012	HOT231_2_0025m_rep_c30912_2
Cluster5207.COG0012	HOT229_1_0200m_c36710_1
Cluster11554.COG0012	metaMG0025509.COG0012
Cluster9948.COG0012	metaMG0012894.COG0012
Cluster464.COG0012	HOT229_1_0200m_rep_c417616_4
Cluster1012.COG0012	HOT237_0500m_rep_c407109_4
Cluster4599.COG0012	metaMG0020404.COG0012
Cluster71.COG0012	HOT224_1_0025m_rep_c128060_2
Cluster63.COG0012	HOT233_1_0500m_rep_c194656_2
Cluster5719.COG0012	HOT237_1_0200m_rep_c255706_1
Cluster4919.COG0012	metaMG0023367.COG0012
Cluster11344.COG0012	metaMG0024487.COG0012
Cluster16.COG0012	HOT237_3_0025m_rep_c448866_1
Cluster3825.COG0012	metaMG0008978.COG0012
Cluster1235.COG0012	HOT237_0500m_c22759_2
Cluster5721.COG0012	HOT237_1_0200m_rep_c346788_1
Cluster1049.COG0012	HOT237_0500m_rep_c327037_4
Cluster4015.COG0012	metaMG0012305.COG0012
Cluster5728.COG0012	HOT237_1_0500m_rep_c368872_1
Cluster693.COG0012	HOT224_1_0770m_rep_c54292_7
Cluster5216.COG0012	HOT229_1_0200m_rep_c318189_18
Cluster3442.COG0012	metaMG0001085.COG0012
Cluster254.COG0012	HOT231_2_0025m_rep_c102212_1
Cluster5357.COG0012	HOT231_2_0125m_rep_c23193_4
Cluster5757.COG0012	HOT237_1_1000m_rep_c559378_3
Cluster5620.COG0012	HOT237_0500m_rep_c424469_4
Cluster3302.COG0012	metaMG0000100.COG0012
Cluster9750.COG0012	metaMG0009959.COG0012
Cluster5505.COG0012	HOT233_2_0125m_rep_c246180_1
Cluster1149.COG0012	HOT232_1_0125m_rep_c140142_2
Cluster634.COG0012	HOT233_1_0200m_rep_c210294_1
Cluster10684.COG0012	metaMG0021392.COG0012
Cluster1023.COG0012	HOT232_2_0500m_rep_c120217_1
Cluster9625.COG0012	metaMG0008910.COG0012
Cluster388.COG0012	HOT227_1_0125m_rep_c19581_1
Cluster588.COG0012	HOT224_1_0500m_rep_c62597_1
Cluster10203.COG0012	metaMG0016655.COG0012
Cluster5711.COG0012	HOT237_0500m_rep_c1274868_2
Cluster231.COG0012	HOT234_3_0025m_rep_c283937_1
Cluster5538.COG0012	HOT236_1_0200m_rep_c236562_1
Cluster419.COG0012	HOT232_1_0125m_rep_c354598_1
Cluster893.COG0012	HOT229_1_0200m_c81628_1
Cluster11031.COG0012	metaMG0023528.COG0012
Cluster5068.COG0012	metaMG0024352.COG0012
Cluster491.COG0012	HOT225_1_0770m_rep_c30869_5
Cluster4863.COG0012	metaMG0022970.COG0012
Cluster172.COG0012	HOT225_1_0045m_rep_c179015_1
Cluster5753.COG0012	HOT237_1_1000m_rep_c247939_4
Cluster1092.COG0012	HOT238_1_0500m_rep_c148984_1
Cluster1032.COG0012	HOT232_3_0500m_rep_c455702_1
Cluster10406.COG0012	metaMG0019135.COG0012
Cluster1141.COG0012	metaMG0002578.COG0012
Cluster1154.COG0012	metaMG0004214.COG0012
Cluster5224.COG0012	HOT229_1_0200m_rep_c380271_2
Cluster5663.COG0012	HOT237_0500m_rep_c736710_3
Cluster11402.COG0012	metaMG0024926.COG0012
Cluster1133.COG0012	HOT232_1_0025m_rep_c112660_2
Cluster1122.COG0012	HOT232_1_0025m_rep_c162750_1
Cluster5800.COG0012	HOT237_3_0025m_rep_c510968_1
Cluster647.COG0012	HOT229_1_1000m_rep_c223497_2
Cluster5658.COG0012	HOT237_0500m_rep_c706271_3
Cluster1183.COG0012	HOT233_1_0075m_c2684_1
Cluster4909.COG0012	metaMG0023318.COG0012
Cluster5609.COG0012	HOT237_0500m_rep_c308444_3
Cluster4500.COG0012	metaMG0019324.COG0012
Cluster4643.COG0012	metaMG0021329.COG0012
Cluster804.COG0012	HOT225_1_0500m_rep_c64690_3
Cluster7424.COG0012	refMG0006515.COG0012
Cluster838.COG0012	metaMG0023410.COG0012
Cluster557.COG0012	HOT229_2_0500m_rep_c153771_1
Cluster5648.COG0012	HOT237_0500m_rep_c641143_1
Cluster5460.COG0012	HOT232_2_0500m_rep_c241651_2
Cluster9599.COG0012	metaMG0008837.COG0012
Cluster1064.COG0012	HOT229_2_0770m_c73854_1
Cluster5303.COG0012	HOT229_2_0770m_rep_c159871_4
Cluster5643.COG0012	HOT237_0500m_rep_c585045_2
Cluster9264.COG0012	metaMG0000905.COG0012
Cluster1290.COG0012	HOT237_1_0075m_rep_c1120_2
Cluster790.COG0012	HOT238_1_0200m_rep_c177977_2
Cluster1137.COG0012	HOT232_1_0025m_rep_c139966_2
Cluster4004.COG0012	metaMG0012230.COG0012
Cluster1251.COG0012	HOT237_0500m_rep_c235565_9
Cluster4911.COG0012	metaMG0023321.COG0012
Cluster959.COG0012	HOT232_3_0500m_rep_c220590_1
Cluster637.COG0012	HOT237_0500m_rep_c509512_3
Cluster10017.COG0012	metaMG0013471.COG0012
Cluster278.COG0012	HOT225_1_0025m_rep_c14562_4
Cluster1117.COG0012	metaMG0008971.COG0012
Cluster581.COG0012	HOT229_1_0200m_rep_c329925_3
Cluster5588.COG0012	HOT237_0500m_c93612_1
Cluster947.COG0012	HOT237_0500m_rep_c171649_7
Cluster405.COG0012	HOT229_1_0125m_rep_c190164_1
Cluster675.COG0012	HOT237_0500m_rep_c1306535_2
Cluster113.COG0012	HOT226_1_0025m_rep_c83287_5
Cluster313.COG0012	HOT224_1_0025m_rep_c30143_5
Cluster9660.COG0012	metaMG0009002.COG0012
Cluster327.COG0012	HOT237_2_0075m_rep_c136916_2
Cluster796.COG0012	HOT225_1_0200m_rep_c17973_3
Cluster1046.COG0012	HOT229_3_0500m_rep_c255132_2
Cluster731.COG0012	HOT233_1_1000m_rep_c215480_2
Cluster680.COG0012	HOT229_3_0500m_rep_c502471_3
Cluster57.COG0012	HOT226_1_0045m_rep_c77777_3
Cluster1150.COG0012	HOT232_1_0125m_rep_c148011_2
Cluster4256.COG0012	metaMG0016522.COG0012
Cluster247.COG0012	HOT224_1_0025m_rep_c142003_2
Cluster4739.COG0012	metaMG0022120.COG0012
Cluster250.COG0012	HOT232_1_0075m_rep_c455440_1
Cluster808.COG0012	HOT229_3_0500m_rep_c321234_2
Cluster1252.COG0012	HOT237_2_0500m_rep_c319793_2
Cluster582.COG0012	HOT225_1_0500m_rep_c81379_1
Cluster4857.COG0012	metaMG0022960.COG0012
Cluster4452.COG0012	metaMG0019105.COG0012
Cluster1312.COG0012	HOT238_1_0200m_rep_c107232_1
Cluster5183.COG0012	HOT227_1_0125m_rep_c330534_1
Cluster950.COG0012	HOT229_1_0200m_rep_c361467_8
Cluster778.COG0012	metaMG0023359.COG0012
Cluster1319.COG0012	metaMG0008936.COG0012
Cluster10862.COG0012	metaMG0022974.COG0012
Cluster415.COG0012	HOT229_1_0125m_rep_c194452_1
Cluster93.COG0012	HOT234_2_0075m_rep_c24910_1
Cluster563.COG0012	HOT229_2_0770m_rep_c203138_2
Cluster53.COG0012	HOT237_2_0075m_rep_c275183_4
Cluster10788.COG0012	metaMG0022457.COG0012
Cluster846.COG0012	HOT232_1_0125m_rep_c141350_5
Cluster1096.COG0012	HOT229_3_0500m_rep_c143986_3
Cluster5472.COG0012	HOT232_3_0500m_rep_c251397_2
Cluster738.COG0012	HOT224_1_1000m_c3486_3
Cluster1035.COG0012	HOT237_2_0500m_rep_c71200_2
Cluster905.COG0012	HOT229_1_0200m_rep_c315640_10
Cluster10173.COG0012	metaMG0016568.COG0012
Cluster5432.COG0012	HOT232_1_0200m_rep_c813732_1
Cluster531.COG0012	HOT237_0500m_rep_c168172_6
Cluster268.COG0012	HOT225_1_0045m_rep_c194994_1
Cluster226.COG0012	HOT224_1_0045m_rep_c101146_1
Cluster5517.COG0012	HOT234_2_0075m_rep_c13305_2
Cluster1311.COG0012	HOT238_1_0200m_rep_c104679_10
Cluster5634.COG0012	HOT237_0500m_rep_c529738_3
Cluster418.COG0012	HOT227_1_0125m_rep_c346948_1
Cluster740.COG0012	HOT237_0500m_rep_c241518_1
Cluster1280.COG0012	HOT237_0500m_rep_c905766_2
Cluster821.COG0012	HOT233_2_0125m_rep_c121911_2
Cluster4280.COG0012	metaMG0016626.COG0012
Cluster11294.COG0012	metaMG0024390.COG0012
Cluster5392.COG0012	HOT232_1_0200m_c31351_1
Cluster5222.COG0012	HOT229_1_0200m_rep_c360403_1
Cluster902.COG0012	HOT229_1_0200m_c308778_1
Cluster367.COG0012	metaMG0025431.COG0012
Cluster4276.COG0012	metaMG0016600.COG0012
Cluster1238.COG0012	HOT237_0500m_c55421_1
Cluster11273.COG0012	metaMG0024355.COG0012
Cluster4747.COG0012	metaMG0022143.COG0012
Cluster273.COG0012	HOT224_1_0025m_rep_c153039_1
Cluster420.COG0012	HOT229_1_0125m_rep_c254477_1
Cluster5450.COG0012	HOT232_1_0770m_rep_c173971_1
Cluster564.COG0012	HOT225_1_0770m_rep_c46614_3
Cluster1104.COG0012	HOT229_3_0500m_rep_c302232_1
Cluster4143.COG0012	metaMG0013372.COG0012
Cluster5367.COG0012	HOT232_1_0025m_rep_c710035_1
Cluster558.COG0012	HOT237_0500m_rep_c899688_2
Cluster424.COG0012	HOT233_1_0500m_rep_c21994_1
Cluster145.COG0012	HOT232_1_0075m_rep_c440068_1
Cluster619.COG0012	HOT233_1_1000m_rep_c399451_1
Cluster5312.COG0012	HOT229_2_0770m_rep_c359234_1
Cluster269.COG0012	HOT224_1_0125m_rep_c111289_1
Cluster5574.COG0012	HOT236_2_0770m_rep_c563459_1
Cluster10266.COG0012	metaMG0017041.COG0012
Cluster5804.COG0012	HOT237_3_0125m_rep_c41191_3
Cluster3822.COG0012	metaMG0008863.COG0012
Cluster183.COG0012	HOT234_3_0025m_rep_c318953_3
Cluster1265.COG0012	HOT237_0500m_rep_c402032_7
Cluster430.COG0012	HOT233_1_0500m_rep_c208511_1
Cluster5178.COG0012	HOT227_1_0125m_rep_c240703_1
Cluster454.COG0012	HOT224_1_0200m_rep_c3744_3
Cluster1051.COG0012	HOT229_3_0500m_c15536_3
Cluster1042.COG0012	HOT229_3_0500m_rep_c638335_2
Cluster11006.COG0012	metaMG0023490.COG0012
Cluster5715.COG0012	HOT237_0500m_rep_c1313515_2
Cluster5518.COG0012	HOT234_2_0075m_rep_c21211_1
Cluster4645.COG0012	metaMG0021334.COG0012
Cluster5302.COG0012	HOT229_2_0770m_rep_c156663_7
Cluster1268.COG0012	HOT237_0500m_rep_c426125_11
Cluster684.COG0012	HOT224_1_1000m_c6649_2
Cluster2049.COG0012	refMG0002390.COG0012
Cluster5076.COG0012	metaMG0024426.COG0012
Cluster1240.COG0012	HOT237_0500m_c81356_2
Cluster5281.COG0012	HOT229_1_0200m_rep_c1137729_2
Cluster10280.COG0012	metaMG0017245.COG0012
Cluster3832.COG0012	metaMG0008919.COG0012
Cluster1136.COG0012	metaMG0022271.COG0012
Cluster972.COG0012	HOT237_1_0200m_rep_c81715_4
Cluster1103.COG0012	HOT229_3_0500m_rep_c288254_2
Cluster450.COG0012	HOT229_1_0200m_rep_c360686_1
Cluster4626.COG0012	metaMG0020775.COG0012
Cluster757.COG0012	HOT225_1_0075m_rep_c58194_1
Cluster215.COG0012	HOT227_1_0025m_rep_c148757_1
Cluster723.COG0012	HOT237_1_0500m_rep_c375082_1
Cluster1126.COG0012	metaMG0021639.COG0012
Cluster762.COG0012	metaMG0019857.COG0012
Cluster931.COG0012	HOT229_1_0200m_rep_c340489_5
Cluster11411.COG0012	metaMG0024958.COG0012
Cluster452.COG0012	HOT224_1_0200m_rep_c350_33
Cluster1216.COG0012	HOT236_1_0125m_c38315_2
Cluster5322.COG0012	HOT229_2_0770m_rep_c509473_2
Cluster1074.COG0012	HOT229_2_0770m_rep_c576985_1
Cluster252.COG0012	HOT225_1_0075m_rep_c244470_1
Cluster229.COG0012	HOT229_1_0025m_rep_c118582_1
Cluster609.COG0012	HOT237_0500m_rep_c653868_2
Cluster5398.COG0012	HOT232_1_0200m_rep_c272149_1
Cluster5688.COG0012	HOT237_0500m_rep_c958042_2
Cluster9607.COG0012	metaMG0008869.COG0012
Cluster5712.COG0012	HOT237_0500m_rep_c1275435_1
Cluster648.COG0012	HOT232_1_0770m_rep_c274789_3
Cluster4122.COG0012	metaMG0012952.COG0012
Cluster854.COG0012	HOT229_1_0025m_rep_c1274_1
Cluster5495.COG0012	HOT233_1_1000m_rep_c330499_1
Cluster879.COG0012	HOT232_1_0200m_c160474_1
Cluster1079.COG0012	HOT237_0500m_rep_c879873_2
Cluster503.COG0012	HOT229_2_0770m_rep_c138969_2
Cluster1315.COG0012	HOT238_1_0200m_rep_c109932_1
Cluster4958.COG0012	metaMG0023557.COG0012
Cluster136.COG0012	HOT232_1_0025m_rep_c525896_1
Cluster1011.COG0012	HOT237_0500m_rep_c735168_2
Cluster9848.COG0012	metaMG0012249.COG0012
Cluster5330.COG0012	HOT229_2_0770m_rep_c730448_1
Cluster22.COG0012	HOT237_3_0025m_rep_c180224_1
Cluster67.COG0012	HOT232_1_0025m_rep_c515149_1
Cluster5278.COG0012	HOT229_1_0200m_rep_c1063768_1
Cluster11011.COG0012	metaMG0023498.COG0012
Cluster9697.COG0012	metaMG0009406.COG0012
Cluster11276.COG0012	metaMG0024362.COG0012
Cluster944.COG0012	HOT229_1_0200m_rep_c352656_1
Cluster5629.COG0012	HOT237_0500m_rep_c494819_2
Cluster5701.COG0012	HOT237_0500m_rep_c1157342_2
Cluster12.COG0012	HOT233_2_0025m_rep_c121580_1
Cluster196.COG0012	HOT227_1_0125m_rep_c461858_1
Cluster5223.COG0012	HOT229_1_0200m_rep_c367831_1
Cluster9648.COG0012	metaMG0008961.COG0012
Cluster1081.COG0012	HOT229_3_0500m_rep_c65725_3
Cluster10733.COG0012	metaMG0021738.COG0012
Cluster312.COG0012	HOT224_1_0025m_rep_c27503_2
Cluster1249.COG0012	HOT237_0500m_rep_c187619_2
Cluster443.COG0012	HOT232_1_0125m_rep_c342367_2
Cluster5465.COG0012	HOT232_2_0500m_rep_c426630_2
Cluster5785.COG0012	HOT237_2_0770m_rep_c161192_1
Cluster10724.COG0012	metaMG0021721.COG0012
Cluster190.COG0012	HOT233_1_0500m_rep_c125347_1
Cluster1272.COG0012	HOT237_0500m_rep_c490446_4
Cluster10251.COG0012	metaMG0016965.COG0012
Cluster4977.COG0012	metaMG0023646.COG0012
Cluster9841.COG0012	metaMG0012232.COG0012
Cluster5451.COG0012	HOT232_1_0770m_rep_c230696_1
Cluster1140.COG0012	metaMG0019832.COG0012
Cluster836.COG0012	refMG0013635.COG0012
Cluster4806.COG0012	metaMG0022554.COG0012
Cluster246.COG0012	HOT224_1_0045m_rep_c122348_3
Cluster943.COG0012	HOT229_1_0200m_rep_c349660_6
Cluster1201.COG0012	HOT237_1_0025m_rep_c2883_2
Cluster342.COG0012	metaMG0014240.COG0012
Cluster5593.COG0012	HOT237_0500m_rep_c136474_1
Cluster11211.COG0012	metaMG0024115.COG0012
Cluster3812.COG0012	metaMG0008816.COG0012
Cluster5361.COG0012	HOT231_2_0125m_rep_c406513_1
Cluster355.COG0012	HOT225_1_0075m_rep_c86904_1
Cluster5395.COG0012	HOT232_1_0200m_c128221_1
Cluster1007.COG0012	HOT237_0500m_rep_c414335_2
Cluster5345.COG0012	HOT229_3_0500m_rep_c477562_1
Cluster5791.COG0012	HOT237_3_0025m_rep_c40325_4
Cluster449.COG0012	HOT225_1_0125m_rep_c20964_1
Cluster205.COG0012	HOT231_2_0025m_rep_c308568_1
Cluster1156.COG0012	HOT232_1_0200m_rep_c266575_3
Cluster5576.COG0012	HOT236_2_0770m_rep_c573630_1
Cluster1018.COG0012	HOT238_2_0500m_rep_c726826_1
Cluster5724.COG0012	HOT237_1_0500m_rep_c90244_2
Cluster298.COG0012	HOT237_2_0075m_rep_c132164_1
Cluster5382.COG0012	HOT232_1_0125m_rep_c366105_1
Cluster583.COG0012	HOT224_1_0500m_rep_c52643_3
Cluster348.COG0012	metaMG0012850.COG0012
Cluster1040.COG0012	HOT237_2_0500m_rep_c71158_5
Cluster590.COG0012	HOT233_2_0125m_rep_c94035_3
Cluster98.COG0012	HOT227_1_0045m_rep_c106754_1
Cluster11269.COG0012	metaMG0024348.COG0012
Cluster1001.COG0012	metaMG0012209.COG0012
Cluster646.COG0012	HOT229_2_0770m_rep_c145911_2
Cluster4851.COG0012	metaMG0022946.COG0012
Cluster5153.COG0012	HOT225_1_0025m_rep_c95669_2
Cluster5743.COG0012	HOT237_1_0770m_rep_c321307_4
Cluster10966.COG0012	metaMG0023390.COG0012
Cluster1281.COG0012	metaMG0023564.COG0012
Cluster4480.COG0012	metaMG0019245.COG0012
Cluster9449.COG0012	metaMG0005452.COG0012
Cluster4861.COG0012	metaMG0022964.COG0012
Cluster1307.COG0012	metaMG0024310.COG0012
Cluster5610.COG0012	HOT237_0500m_rep_c335477_2
Cluster5699.COG0012	HOT237_0500m_c1123254_1
Cluster333.COG0012	HOT224_1_0075m_rep_c24525_2
Cluster5156.COG0012	HOT225_1_0045m_rep_c351218_1
Cluster5497.COG0012	HOT233_1_1000m_rep_c345728_1
Cluster5815.COG0012	HOT238_1_0200m_rep_c106391_5
Cluster4642.COG0012	metaMG0021328.COG0012
Cluster579.COG0012	metaMG0012408.COG0012
Cluster394.COG0012	HOT231_2_0125m_rep_c22456_4
Cluster5476.COG0012	HOT233_1_0075m_rep_c72111_1
Cluster3437.COG0012	metaMG0020460.COG0012
Cluster1048.COG0012	HOT234_1_0500m_rep_c72122_1
Cluster572.COG0012	HOT232_1_0770m_rep_c283296_2
Cluster5176.COG0012	HOT227_1_0125m_rep_c214292_1
Cluster11089.COG0012	metaMG0023716.COG0012
Cluster5237.COG0012	HOT229_1_0200m_rep_c639998_2
Cluster5164.COG0012	HOT225_1_0500m_rep_c113379_1
Cluster1320.COG0012	metaMG0023338.COG0012
Cluster9611.COG0012	metaMG0008878.COG0012
Cluster5687.COG0012	HOT237_0500m_rep_c949905_3
Cluster1166.COG0012	HOT237_0500m_c36331_2
Cluster1196.COG0012	HOT237_3_0025m_rep_c172856_2
Cluster11281.COG0012	metaMG0024373.COG0012
Cluster855.COG0012	metaMG0006693.COG0012
Cluster10938.COG0012	metaMG0023325.COG0012
Cluster955.COG0012	HOT237_3_0125m_rep_c83775_3
Cluster987.COG0012	HOT229_1_0200m_rep_c556175_2
Cluster3663.COG0012	metaMG0005389.COG0012
Cluster4755.COG0012	metaMG0022171.COG0012
Cluster5310.COG0012	HOT229_2_0770m_rep_c351260_4
Cluster994.COG0012	HOT237_0500m_rep_c421594_4
Cluster1259.COG0012	metaMG0023632.COG0012
Cluster697.COG0012	HOT232_1_1000m_rep_c266309_1
Cluster4009.COG0012	metaMG0012266.COG0012
Cluster5739.COG0012	HOT237_1_0770m_rep_c177302_2
Cluster5403.COG0012	HOT232_1_0200m_rep_c329960_3
Cluster5299.COG0012	HOT229_2_0500m_rep_c804587_1
Cluster11014.COG0012	metaMG0023501.COG0012
Cluster837.COG0012	HOT229_3_0500m_rep_c317241_2
Cluster496.COG0012	HOT225_1_0500m_rep_c45875_12
Cluster5422.COG0012	HOT232_1_0200m_rep_c657247_1
Cluster5700.COG0012	HOT237_0500m_rep_c1124613_1
Cluster275.COG0012	HOT233_2_0025m_rep_c42775_1
Cluster5006.COG0012	metaMG0023756.COG0012
Cluster393.COG0012	HOT232_1_0125m_rep_c460261_1
Cluster929.COG0012	HOT229_1_0200m_rep_c337936_2
Cluster107.COG0012	HOT224_1_0025m_rep_c170839_2
Cluster941.COG0012	metaMG0024306.COG0012
Cluster338.COG0012	HOT224_1_0025m_rep_c40619_4
Cluster717.COG0012	HOT229_3_0500m_rep_c496636_2
Cluster10799.COG0012	metaMG0022538.COG0012
Cluster651.COG0012	HOT229_2_0770m_rep_c417145_1
Cluster271.COG0012	HOT236_1_0075m_rep_c240420_1
Cluster221.COG0012	HOT237_3_0025m_rep_c661389_1
Cluster550.COG0012	HOT224_1_1000m_rep_c75728_1
Cluster245.COG0012	HOT225_1_0045m_rep_c139127_1
Cluster5645.COG0012	HOT237_0500m_rep_c587645_2
Cluster5526.COG0012	HOT236_1_0025m_rep_c231582_1
Cluster95.COG0012	HOT227_1_0125m_rep_c185227_2
Cluster45.COG0012	HOT237_2_0075m_rep_c290722_2
Cluster230.COG0012	HOT227_1_0125m_rep_c157359_1
Cluster741.COG0012	HOT236_2_0770m_rep_c173428_3
Cluster11230.COG0012	metaMG0024251.COG0012
Cluster729.COG0012	HOT224_1_1000m_rep_c81577_8
Cluster998.COG0012	HOT229_1_0200m_rep_c735611_2
Cluster3305.COG0012	metaMG0000107.COG0012
Cluster3824.COG0012	metaMG0008877.COG0012
Cluster359.COG0012	HOT224_1_0025m_rep_c613081_1
[truncated: 230 more rows]
