# Supplementary material for: Persistent Core Populations Shape the Microbiome Throughout the Water Column in the North Pacific Subtropical Gyre
Source: Front Microbiol. 2019 Oct 1;10:2273. doi: 10.3389/fmicb.2019.02273 (PMC6779783; doi:10.3389/fmicb.2019.02273)
Supplement: Supplementary file 6 [file Table_6.XLSX]

## Sheet: Suppl. Table 6
Supplementary Table 6: Partial correlation analysis between core richness, total richness and abundance
Variable 1	Variable 2	controlling for	estimate/partial rho	p-value	n	Method		rho (no variable controlled for)	p-value (no variable controlled for)
Core Richness	Abundance	Overall Richness	0.820394	2.32556e-21	84	spearman		0.937857	< e-15
Abundance	Overall Richness	Core Richness	0.195157	0.077053	84	spearman		0.803559	< e-15
Core Richness	Overall Richness	Abundance	0.296924	0.00641365	84	spearman		0.814955	< e-15
